# Supplementary material for: Degradome, small RNAs and transcriptome sequencing of a high-nicotine cultivated tobacco uncovers miRNA’s function in nicotine biosynthesis
Source: Sci Rep. 2020 Jul 16;10:11751. doi: 10.1038/s41598-020-68691-y (PMC7366715; doi:10.1038/s41598-020-68691-y)
Supplement: Supplementary file 1 — Supplementary file1 (XLSX 1157 kb) [file 41598_2020_68691_MOESM1_ESM.xlsx]

## Sheet: DEG genes
Degradome, small RNAs and transcriptome sequencing of a high-nicotine cultivated tobacco uncovers miRNA’s function in nicotine biosynthesis
Jingjing Jin, Yalong Xu, Peng Lu, Qiansi Chen, Pingping Liu, Jinbang Wang, Jianfeng Zhang, Zefeng Li, Aiguo Yang, Fengxia Li, Peijian Cao
gene_name	prot_length	exon	ML_1	ML_2	ML_3	MR_1	MR_2	MR_3	CL_1	CL_2	CL_3	CR_1	CR_2	CR_3	ML	MR	CL	CR	pvalue(leaf)	pvalue(Root)	FC(Leaf)	FC(Root)	TF_family	TF	GO	pathways	IPR	IPR_desc	TAIR10_desc	tomato_desc	uniprot name	uniprot function
Nitab4.5_0002076g0070.1	501	2	0.253	0	0.212	6.868	6.882	6.929	0	0	0	0	0	0	0.155	6.893	0	0	0.1192	3.07827e-10	0.155	6.893	-	-	GO:0005506, GO:0016705, GO:0020037, GO:0055114	Reactome:REACT_13433	IPR001128, IPR002401, IPR017972	Cytochrome P450, Cytochrome P450, E-class, group I, Cytochrome P450, conserved site	0	cytochrome P450	-	Cytochrome P450 CYP736A12
Nitab4.5_0006411g0010.1	476	1	3.018	4.781	3.278	6.384	6.432	6.744	0	0	0	0	0	0	3.692	6.52	0	0	0.00255399	5.37477e-07	3.692	6.52	-	-	GO:0008152, GO:0016758	-	IPR002213	UDP-glucuronosyl/UDP-glucosyltransferase	UGT73B3: UDP-glucosyl transferase 73B3	UDP-glucosyltransferase family 1 protein IPR002213 UDP-glucuronosyl_UDP-glucosyltransferase	TOGT1	Scopoletin glucosyltransferase
Nitab4.5_0006885g0020.1	284	5	0.93	0.167	0.31	5.693	6.287	5.718	0	0	0	0	0	0	0.469	5.899	0	0	0.11574	6.96198e-06	0.469	5.899	-	-	GO:0006629, GO:0016788, GO:0016787	-	IPR001087, IPR013831	Lipase, GDSL, SGNH hydrolase-type esterase domain	0	GDSL esterase_lipase At1g28590 IPR001087 Lipase, GDSL	At1g28580	GDSL esterase/lipase At1g28580
Nitab4.5_0002679g0010.1	508	7	5.498	4.767	3.082	5.784	5.736	5.913	0	0.107	0.075	0	0	0	4.449	5.811	0.061	0	0.0035916	4.10252e-08	4.388	5.811	-	-	GO:0005509, GO:0005515, GO:0005783, GO:0006457, GO:0051082	-	IPR009033, IPR001580, IPR013320, IPR008985, IPR018124	Calreticulin/calnexin, P domain, Calreticulin/calnexin, Concanavalin A-like lectin/glucanase, subgroup, Concanavalin A-like lectin/glucanases superfamily, Calreticulin/calnexin, conserved site	CNX1, ATCNX1: calnexin 1	Calcium-binding protein Calnexin IPR001580 Calreticulin_calnexin	CNX1	Calnexin homolog 1
Nitab4.5_0010352g0030.1	179	2	0.226	0.27	1.83	5.587	5.572	5.607	0.721	0.883	0.095	0	0	0	0.775	5.589	0.566	0	0.736651	6.49692e-11	0.209	5.589	-	-	-	-	-	-	-	Cc-nbs-lrr, resistance protein	RPPL1	Putative disease resistance RPP13-like protein 1
Nitab4.5_0001603g0050.1	169	1	3.709	3.695	3.619	1.331	0.827	0.528	3.983	4.516	4.424	6.322	4.961	5.69	3.674	0.895	4.308	5.658	0.0191728	0.000482003	-0.634	-4.763	AP2-EREBP	TF	GO:0003700, GO:0006355, GO:0003677	0	IPR001471, IPR016177	AP2/ERF domain, DNA-binding domain	DEAR3: DREB and EAR motif protein 3	Ethylene-responsive transcription factor 5 IPR001471 Pathogenesis-related transcriptional factor and ERF, DNA-binding	ERF008	Ethylene-responsive transcription factor ERF008
Nitab4.5_0005707g0010.1	161	1	5.431	5.488	2.88	6.578	6.177	6.231	2.039	2.855	2.705	1.014	1.739	2.215	4.6	6.329	2.533	1.656	0.0822988	0.000228961	2.067	4.673	-	-	-	-	IPR001623, IPR018253	DnaJ domain, DnaJ domain, conserved site	Chaperone DnaJ-domain superfamily protein	Chaperone protein dnaJ 11 IPR001623 Heat shock protein DnaJ, N-terminal	ATJ11	Chaperone protein dnaJ 11, chloroplastic
Nitab4.5_0000738g0040.1	152	2	2.496	1.247	1.342	5.377	5.129	4.887	1.545	0	0.459	0.384	1.355	0	1.695	5.131	0.668	0.58	0.167051	0.000439965	1.027	4.551	-	-	-	-	IPR002068, IPR008978	Alpha crystallin/Hsp20 domain, HSP20-like chaperone	HSP17.6II: 17.6 kDa class II heat shock protein	Class II small heat shock protein Le-HSP17.6 IPR002068 Heat shock protein Hsp20	HSP17.9-D	17.9 kDa class II heat shock protein
Nitab4.5_0000462g0060.1	356	11	3.701	3.497	4.242	4.386	4.526	4.544	0	0	0	0	0	0	3.813	4.485	0	0	6.77223e-05	9.21147e-08	3.813	4.485	-	-	GO:0004672, GO:0005524, GO:0006468, GO:0016772	0	IPR000719, IPR011009, IPR017441	Protein kinase domain, Protein kinase-like domain, Protein kinase, ATP binding site	BIN2, DWF12, UCU1, ATSK21, SK21: Protein kinase superfamily protein	Glycogen synthase kinase IPR002290 Serine_threonine protein kinase	ASK7	Shaggy-related protein kinase eta
Nitab4.5_0003043g0010.1	287	4	6.838	7.195	7.182	3.536	3.379	3.587	7.673	7.527	7.316	8.303	7.221	8.014	7.072	3.501	7.505	7.846	0.0500156	0.000190865	-0.433	-4.345	-	-	GO:0005215, GO:0006810, GO:0016020	-	IPR022357, IPR000425, IPR023271	Major intrinsic protein, conserved site, Major intrinsic protein, Aquaporin-like	TMP-C, PIP1;4, PIP1E: plasma membrane intrinsic protein 1;4	Aquaporin IPR012269 Aquaporin	-	Probable aquaporin PIP-type pTOM75
Nitab4.5_0020716g0010.1	129	5	5.534	5.521	4.901	0	0	0	6.078	6.188	5.785	4.807	4.643	3.577	5.319	0	6.017	4.342	0.0442318	0.000354197	-0.698	-4.342	HMG	transcriptional regulator	0	0	IPR009071	High mobility group box domain	HMGB1: high mobility group B1	High mobility group protein IPR000910 High mobility group, HMG1_HMG2	HMGB1	High mobility group B protein 1
Nitab4.5_0005428g0060.1	217	5	0	0	0	3.678	4.586	4.224	0	0	0	0	0	0	0	4.163	0	0	#DIV/0!	9.43856e-05	0	4.163	-	-	GO:0005215, GO:0006810, GO:0016020	-	IPR023271, IPR000425, IPR022357	Aquaporin-like, Major intrinsic protein, Major intrinsic protein, conserved site	NIP1;2, NLM2, ATNLM2: NOD26-like intrinsic protein 1;2	Transmembrane water channel aquaporin Z IPR012269 Aquaporin	NIP1-1	Aquaporin NIP1-1
Nitab4.5_0000728g0010.1	135	2	3.35	3.972	2.941	4.065	3.929	3.999	0	0	0	0	0	0	3.421	3.997	0	0	0.000336184	5.58071e-08	3.421	3.997	-	-	GO:0008152	-	IPR016035	Acyl transferase/acyl hydrolase/lysophospholipase	0	Patatin-like protein 3 IPR002641 Patatin	PLP3	Patatin-like protein 3
Nitab4.5_0001000g0100.1	212	6	4.566	3.818	4.561	5.123	5.811	5.063	4.753	3.624	3.31	0.913	2.667	0.441	4.315	5.333	3.896	1.34	0.451951	0.00513508	0.419	3.993	-	-	-	-	IPR007052, IPR008978	CS domain, HSP20-like chaperone	HSP20-like chaperones superfamily protein	Prostaglandin E synthase 3 IPR017447 CS	P23-1	Co-chaperone protein p23-1
Nitab4.5_0000771g0010.1	127	3	0	0	0	5.423	5.122	4.729	0	0	0	0.352	1.261	1.786	0	5.091	0	1.133	#DIV/0!	0.00104102	0	3.958	-	-	GO:0004601, GO:0006979, GO:0020037, GO:0055114	KEGG:00360+1.11.1.7, KEGG:00940+1.11.1.7, MetaCyc:PWY-5461, MetaCyc:PWY-7214	IPR000823, IPR019794, IPR002016, IPR010255	Plant peroxidase, Peroxidase, active site, Haem peroxidase, plant/fungal/bacterial, Haem peroxidase	Peroxidase superfamily protein	Peroxidase 2 IPR002016 Haem peroxidase, plant_fungal_bacterial	-	Lignin-forming anionic peroxidase
Nitab4.5_0003313g0050.1	178	2	0.027	2.448	0	0	0	0	3.6	1.964	3.566	4.96	3.313	3.369	0.825	0	3.043	3.881	0.0851572	0.00198492	-2.218	-3.881	-	-	GO:0006950, GO:0009415	-	IPR000167	Dehydrin	RAB18, ATDI8: Dehydrin family protein	Unknown Protein IPR000167 Dehydrin	TAS14	Abscisic acid and environmental stress-inducible protein TAS14
Nitab4.5_0005428g0020.1	490	4	0	0	0	3.833	4.045	3.69	0	0	0	0	0	0	0	3.856	0	0	#DIV/0!	3.05461e-06	0	3.856	-	-	-	-	-	-	unknown protein similar to AT1G17030.1	Os05g0272200 protein (Fragment)	-	-
Nitab4.5_0002671g0110.1	403	8	5.799	4.706	6.269	6.487	6.533	6.055	6.005	4.899	4.268	2.411	3.238	2.065	5.592	6.359	5.057	2.571	0.480433	0.000568491	0.535	3.788	-	-	GO:0006457	-	IPR001179, IPR023566	Peptidyl-prolyl cis-trans isomerase, FKBP-type, domain, Peptidyl-prolyl cis-trans isomerase, FKBP-type	ROF1, ATFKBP62, FKBP62: rotamase FKBP 1	Peptidyl-prolyl cis-trans isomerase IPR001179 Peptidyl-prolyl cis-trans isomerase, FKBP-type	FKBP62	Peptidyl-prolyl cis-trans isomerase FKBP62
Nitab4.5_0000337g0100.1	352	1	3.826	3.13	3.378	5.981	6.06	6.207	5.726	3.296	3.43	2.49	2.934	1.477	3.445	6.083	4.151	2.3	0.434953	0.000973526	-0.706	3.783	-	-	GO:0051087, GO:0005515	-	IPR003103, IPR000048	BAG domain, IQ motif, EF-hand binding site	ATBAG5, BAG5: BCL-2-associated athanogene 5	Bcl-2-associated athanogene-like protein IPR003103 Apoptosis regulator Bcl-2 protein, BAG	BAG5	BAG family molecular chaperone regulator 5, mitochondrial
Nitab4.5_0001955g0110.1	341	3	2.688	2.217	2.79	3.718	4.086	3.608	4.48	2.043	1.97	0	0.261	0	2.565	3.804	2.831	0.087	0.768245	2.51107e-05	-0.266	3.717	-	-	GO:0006457, GO:0051082	-	IPR001623, IPR008971, IPR002939, IPR018253	DnaJ domain, HSP40/DnaJ peptide-binding, Chaperone DnaJ, C-terminal, DnaJ domain, conserved site	DNAJ heat shock family protein	Chaperone protein dnaJ 2 IPR003095 Heat shock protein DnaJ	Dnajb13	DnaJ homolog subfamily B member 13
Nitab4.5_0000459g0060.1	357	2	2.145	2.286	2.34	5.714	5.493	5.231	3.443	1.495	2.238	2.125	2.486	0.683	2.257	5.479	2.392	1.765	0.824581	0.00282873	-0.135	3.714	HSF	TF	GO:0003700, GO:0005634, GO:0006355, GO:0043565, GO:0009408	0	IPR027725, IPR011991, IPR000232, IPR027709	Heat shock transcription factor family, Winged helix-turn-helix DNA-binding domain, Heat shock factor (HSF)-type, DNA-binding, Heat shock transcription factor, plant	AT-HSFA6B, HSFA6B: heat shock transcription factor A6B	Heat stress transcription factor A3-type, DNA-binding	HSFA6b	Heat stress transcription factor A-6b
Nitab4.5_0001800g0020.1	478	1	5.789	5.682	5.59	9.032	8.803	8.93	7.196	4.332	4.273	5.464	5.416	4.802	5.687	8.921	5.267	5.227	0.686258	7.79987e-05	0.42	3.694	-	-	-	-	IPR018181, IPR013126	Heat shock protein 70, conserved site, Heat shock protein 70 family	HSC70-1, HSP70-1, AT-HSC70-1, HSC70: heat shock cognate protein 70-1	heat shock protein IPR013126 Heat shock protein 70	HSP70	Heat shock cognate 70 kDa protein
Nitab4.5_0001707g0050.1	557	7	3.316	3.011	3.913	5.919	5.924	5.871	3.62	1.996	1.942	2.432	2.624	1.617	3.413	5.905	2.519	2.224	0.217231	0.000285165	0.894	3.681	-	-	GO:0005515	-	IPR013026, IPR019734, IPR011990, IPR006636, IPR001440	Tetratricopeptide repeat-containing domain, Tetratricopeptide repeat, Tetratricopeptide-like helical, Heat shock chaperonin-binding, Tetratricopeptide TPR1	Hop3: stress-inducible protein, putative	Stress-induced protein sti1-like protein IPR011990 Tetratricopeptide-like helical	HOP3	Hsp70-Hsp90 organizing protein 3
Nitab4.5_0011951g0010.1	210	1	5.073	5.149	6.34	1.251	0	0	5.804	5.806	5.66	4.503	3.819	3.88	5.521	0.417	5.757	4.068	0.598363	0.00149097	-0.236	-3.651	-	-	-	-	IPR007608	Senescence regulator S40	Protein of unknown function, DUF584	Arabidopsis thaliana genomic DNA chromosome 5 P1 clone MOK16 IPR007608 Protein of unknown function DUF584	-	-
Nitab4.5_0000287g0070.1	729	5	2.635	0.774	0	3.448	4.977	5.146	0	0	0	0.887	0.78	1.164	1.136	4.524	0	0.944	0.219822	0.0029146	1.136	3.58	-	-	GO:0005515, GO:0008270	-	IPR013083, IPR001841	Zinc finger, RING/FYVE/PHD-type, Zinc finger, RING-type	0	RING-finger protein-like IPR018957 Zinc finger, C3HC4 RING-type	RHG1A	Probable E3 ubiquitin-protein ligase RHG1A
Nitab4.5_0000742g0080.1	347	1	4.283	3.85	3.206	3.406	3.713	3.617	0	0	0	0	0	0	3.779	3.579	0	0	0.000269337	2.4621e-06	3.779	3.579	-	-	-	-	IPR005174	Protein of unknown function DUF295	0	F-box domain containing protein IPR005174 Protein of unknown function DUF295	SKIP23	F-box protein SKIP23
Nitab4.5_0003251g0040.1	357	1	4.132	3.738	3.954	6.108	6.066	6.102	6.227	2.768	2.682	3.029	2.854	1.741	3.941	6.092	3.892	2.542	0.968685	0.000920496	0.049	3.55	-	-	GO:0051087, GO:0005515	-	IPR003103, IPR000048	BAG domain, IQ motif, EF-hand binding site	ATBAG5, BAG5: BCL-2-associated athanogene 5	Bcl-2-associated athanogene-like protein IPR003103 Apoptosis regulator Bcl-2 protein, BAG	BAG5	BAG family molecular chaperone regulator 5, mitochondrial
Nitab4.5_0004359g0040.1	342	3	3.297	3.404	3.835	3.602	3.534	3.507	5.068	3.05	2.701	0	0	0	3.512	3.548	3.606	0	0.906699	2.41573e-08	-0.094	3.548	-	-	GO:0006457, GO:0051082	-	IPR001623, IPR018253, IPR002939, IPR008971	DnaJ domain, DnaJ domain, conserved site, Chaperone DnaJ, C-terminal, HSP40/DnaJ peptide-binding	DNAJ heat shock family protein	Chaperone protein dnaJ 2 IPR003095 Heat shock protein DnaJ	Dnajb13	DnaJ homolog subfamily B member 13
Nitab4.5_0006376g0040.1	581	13	5.862	5.492	6.21	6.572	6.872	6.664	6.242	4.785	5.466	3.463	3.746	2.283	5.855	6.703	5.498	3.164	0.4891	0.00149492	0.357	3.539	-	-	GO:0006457, GO:0005515	-	IPR001179, IPR023566, IPR019734, IPR013026, IPR011990	Peptidyl-prolyl cis-trans isomerase, FKBP-type, domain, Peptidyl-prolyl cis-trans isomerase, FKBP-type, Tetratricopeptide repeat, Tetratricopeptide repeat-containing domain, Tetratricopeptide-like helical	ROF1, ATFKBP62, FKBP62: rotamase FKBP 1	Peptidyl-prolyl cis-trans isomerase IPR001179 Peptidyl-prolyl cis-trans isomerase, FKBP-type	FKBP62	Peptidyl-prolyl cis-trans isomerase FKBP62
Nitab4.5_0001688g0070.1	909	6	3.825	3.457	4.168	5.686	5.747	5.595	5.098	3.059	3.077	2.455	2.357	1.678	3.817	5.676	3.745	2.163	0.923801	0.000144867	0.072	3.513	-	-	GO:0005524, GO:0019538, GO:0000166, GO:0017111	-	IPR001270, IPR019489, IPR027417, IPR023150, IPR013093, IPR018368, IPR004176, IPR028299, IPR003593, IPR003959	ClpA/B family, Clp ATPase, C-terminal, P-loop containing nucleoside triphosphate hydrolase, Double Clp-N motif, ATPase, AAA-2, ClpA/B, conserved site 1, Clp, N-terminal, ClpA/B, conserved site 2, AAA+ ATPase domain, ATPase, AAA-type, core	ATHSP101, HSP101, HOT1: heat shock protein 101	ClpB chaperone IPR013093 ATPase associated with various cellular activities, AAA-2	CLPB1	Chaperone protein ClpB1
Nitab4.5_0004556g0030.1	350	1	2.518	1.813	1.933	4.132	3.979	4.268	4.099	1.217	1.554	1.064	1.055	0	2.088	4.126	2.29	0.706	0.839595	0.000706824	-0.202	3.42	-	-	GO:0051087, GO:0005515	-	IPR003103, IPR000048	BAG domain, IQ motif, EF-hand binding site	ATBAG5, BAG5: BCL-2-associated athanogene 5	Bcl-2-associated athanogene-like protein IPR003103 Apoptosis regulator Bcl-2 protein, BAG	BAG5	BAG family molecular chaperone regulator 5, mitochondrial
Nitab4.5_0005133g0020.1	504	2	6.252	6.181	5.905	8.251	7.971	8.136	7.281	4.809	4.28	4.993	4.768	4.514	6.113	8.12	5.456	4.758	0.519866	3.06997e-05	0.657	3.362	-	-	-	-	IPR018181, IPR013126	Heat shock protein 70, conserved site, Heat shock protein 70 family	HSC70-1, HSP70-1, AT-HSC70-1, HSC70: heat shock cognate protein 70-1	heat shock protein IPR013126 Heat shock protein 70	HSP70	Heat shock cognate 70 kDa protein
Nitab4.5_0006001g0020.1	245	4	2.642	2.994	1.757	3.366	3.212	3.494	0	0	0	0	0	0	2.464	3.357	0	0	0.0025863	2.07759e-06	2.464	3.357	-	-	GO:0008152, GO:0006629	-	IPR016035, IPR002641	Acyl transferase/acyl hydrolase/lysophospholipase, Patatin/Phospholipase A2-related	PLP2, PLA IIA, PLA2A: phospholipase A 2A	Patatin-like protein 1 IPR002641 Patatin	PLP2	Patatin-like protein 2
Nitab4.5_0000040g0270.1	229	2	3.614	4.935	3.611	4.281	4.309	3.951	5.489	3.432	3.467	1.392	0.84	0.338	4.054	4.18	4.129	0.857	0.929786	0.00051748	-0.075	3.323	-	-	GO:0005515, GO:0008270	-	IPR001841, IPR013083	Zinc finger, RING-type, Zinc finger, RING/FYVE/PHD-type	RING/U-box superfamily protein	RING finger protein 126	MPSR1	E3 ubiquitin-protein ligase MPSR1
Nitab4.5_0001142g0030.1	225	7	2.709	2.541	2.811	2.083	3.833	4.009	3.964	3.164	1.95	0	0	0	2.687	3.308	3.026	0	0.59679	0.00576317	-0.339	3.308	-	-	GO:0004601, GO:0006979, GO:0020037, GO:0055114	-	IPR002016, IPR010255, IPR019793, IPR019794, IPR002207	Haem peroxidase, plant/fungal/bacterial, Haem peroxidase, Peroxidases heam-ligand binding site, Peroxidase, active site, Plant ascorbate peroxidase	APX2, APX1B: ascorbate peroxidase 2	Ascorbate peroxidase IPR002207 Plant ascorbate peroxidase	APX2	L-ascorbate peroxidase 2, cytosolic
Nitab4.5_0001556g0110.1	458	11	0.951	0	0.616	2.614	3.991	3.719	0	0	0	0	0.424	0	0.522	3.442	0	0.141	0.133969	0.00175174	0.522	3.301	-	-	GO:0005515, GO:0008270	-	IPR013083, IPR010734, IPR001841	Zinc finger, RING/FYVE/PHD-type, Copine, Zinc finger, RING-type	Copine (Calcium-dependent phospholipid-binding protein) family	Copine I-like IPR010734 Copine	RGLG3	E3 ubiquitin-protein ligase RGLG3
Nitab4.5_0005428g0010.1	417	2	1.666	0	1.385	3.099	3.614	2.983	0	0	0	0	0	0	1.017	3.232	0	0	0.11948	7.59179e-05	1.017	3.232	HSF	TF	GO:0003700, GO:0005634, GO:0006355, GO:0043565, GO:0009408	0	IPR000232, IPR011991, IPR027709, IPR027725	Heat shock factor (HSF)-type, DNA-binding, Winged helix-turn-helix DNA-binding domain, Heat shock transcription factor, plant, Heat shock transcription factor family	AT-HSFA4A, HSF A4A: heat shock transcription factor A4A	Heat stress transcription factor A3-type, DNA-binding	HSFA4A	Heat stress transcription factor A-4a
Nitab4.5_0003259g0090.1	164	3	4.24	4.235	4.12	4.506	3.954	4.191	4.573	3.456	3.482	0.448	1.909	0.646	4.198	4.217	3.837	1.001	0.384258	0.00267763	0.361	3.216	-	-	-	-	IPR013865	Protein of unknown function DUF1754, eukaryotic	unknown protein similar to AT1G16810.2	FAM32A protein IPR013865 Protein of unknown function DUF1754, eukaryotic	Fam32a	Protein FAM32A
Nitab4.5_0012752g0010.1	143	2	4.74	4.187	4.244	3.779	3.927	3.569	5.164	4.922	4.989	0.815	0.752	0.146	4.39	3.758	5.025	0.571	0.0287541	0.000177496	-0.635	3.187	-	-	-	-	IPR002068, IPR008978	Alpha crystallin/Hsp20 domain, HSP20-like chaperone	HSP20-like chaperones superfamily protein	class I heat shock protein 3 IPR002068 Heat shock protein Hsp20	HSP15.7	15.7 kDa heat shock protein, peroxisomal
Nitab4.5_0000195g0220.1	380	5	0	0	0	3.835	3.081	3.845	0	0	0	6.657	6.81	6.812	0	3.587	0	6.76	#DIV/0!	0.000251859	0	-3.173	-	-	GO:0030976	-	IPR012001, IPR012110	Thiamine pyrophosphate enzyme, N-terminal TPP-binding domain, Thiamine pyrophosphate (TPP)-dependent enzyme	Thiamine pyrophosphate dependent pyruvate decarboxylase family protein	Pyruvate decarboxylase 1 IPR012110 Pyruvate decarboxylase_indolepyruvate decarboxylase	PDC4	Pyruvate decarboxylase 4
Nitab4.5_0009023g0020.1	133	2	0	0	0	4.073	4.432	4.335	0	0	0	1.154	1.562	0.627	0	4.28	0	1.115	#DIV/0!	0.000405874	0	3.165	-	-	-	-	-	-	-	-	-	-
Nitab4.5_0000744g0040.1	153	1	5.73	2.78	3.062	5.546	5.409	5.392	4.702	3.72	4.523	2.754	2.811	1.295	3.858	5.449	4.315	2.287	0.667031	0.00316257	-0.457	3.162	-	-	-	-	IPR002068, IPR008978	Alpha crystallin/Hsp20 domain, HSP20-like chaperone	HSP20-like chaperones superfamily protein	class I heat shock protein IPR002068 Heat shock protein Hsp20	HSP17.5-M	17.5 kDa class I heat shock protein
Nitab4.5_0000302g0140.1	182	5	3.108	1.416	0	3.308	2.671	3.421	0	0	0	0	0	0	1.508	3.133	0	0	0.168536	0.000178257	1.508	3.133	-	-	-	-	IPR008637	HR-like lesion-inducer	HR-like lesion-inducing protein-related	Nicotiana lesion-inducing like IPR008637 HR-like lesion-inducer	-	-
Nitab4.5_0004141g0040.1	141	3	6.326	6.747	6.644	4.084	3.6	3.681	7.136	7.066	6.81	7.297	6.147	7.292	6.572	3.788	7.004	6.912	0.0550152	0.00160435	-0.432	-3.124	-	-	GO:0005215, GO:0006810, GO:0016020	-	IPR000425, IPR023271	Major intrinsic protein, Aquaporin-like	PIP1C, TMP-B, PIP1;3: plasma membrane intrinsic protein 1C	Aquaporin IPR012269 Aquaporin	PIP1-5	Probable aquaporin PIP1-5
Nitab4.5_0019776g0010.1	911	6	2.232	2.287	2.836	4.075	4.292	4.021	3.706	2.656	2.269	1.215	1.203	0.644	2.451	4.13	2.877	1.02	0.417213	0.000111884	-0.426	3.11	-	-	GO:0019538, GO:0005524, GO:0000166, GO:0017111	-	IPR004176, IPR027417, IPR019489, IPR023150, IPR028299, IPR018368, IPR003959, IPR003593, IPR001270, IPR013093	Clp, N-terminal, P-loop containing nucleoside triphosphate hydrolase, Clp ATPase, C-terminal, Double Clp-N motif, ClpA/B, conserved site 2, ClpA/B, conserved site 1, ATPase, AAA-type, core, AAA+ ATPase domain, ClpA/B family, ATPase, AAA-2	ATHSP101, HSP101, HOT1: heat shock protein 101	ClpB chaperone IPR013093 ATPase associated with various cellular activities, AAA-2	CLPB1	Chaperone protein ClpB1
Nitab4.5_0000286g0060.1	157	1	7.405	6.093	6.22	9.329	8.972	9.096	7.809	6.504	7.251	6.42	6.326	5.342	6.573	9.132	7.188	6.029	0.336146	0.000998799	-0.615	3.103	-	-	-	-	IPR002068, IPR008978	Alpha crystallin/Hsp20 domain, HSP20-like chaperone	HSP17.6II: 17.6 kDa class II heat shock protein	Class II small heat shock protein Le-HSP17.6 IPR002068 Heat shock protein Hsp20	HSP17.9-D	17.9 kDa class II heat shock protein
Nitab4.5_0000180g0080.1	297	3	0	0	0	5.149	4.743	4.774	0	0	0	2.079	1.892	1.487	0	4.889	0	1.819	#DIV/0!	0.000147837	0	3.07	-	-	GO:0008152, GO:0016787	-	IPR013094	Alpha/beta hydrolase fold-3	ATCXE12, CXE12: alpha/beta-Hydrolases superfamily protein	Gibberellin receptor GID1L2 IPR013094 Alpha_beta hydrolase fold-3	HIDM	2-hydroxyisoflavanone dehydratase
Nitab4.5_0001791g0030.1	142	5	9.292	9.171	7.819	1.293	0	0.629	6.758	6.473	5.698	4.548	2.602	3.975	8.76	0.641	6.31	3.708	0.0125337	0.0111447	2.45	-3.067	-	-	GO:0009523, GO:0009654, GO:0015979, GO:0042651	-	IPR006814	Photosystem II PsbR	PSBR: photosystem II subunit R	photosystem II polypeptide IPR006814 Photosystem II protein PsbR	PSBR	Photosystem II 10 kDa polypeptide, chloroplastic
Nitab4.5_0000571g0030.1	97	3	6.187	5.989	5.944	6.222	6.361	6.509	3.733	3.609	3.728	3.411	3.488	3.078	6.04	6.364	3.69	3.326	1.0148e-05	3.56771e-05	2.35	3.038	-	-	-	-	IPR000772	Ricin B lectin domain	hydroxyproline-rich glycoprotein family protein	Stress responsive protein IPR008997 Ricin B-related lectin	R40G3	Ricin B-like lectin R40G3
Nitab4.5_0006538g0070.1	459	15	7.873	7.01	8.048	5.396	5.561	5.948	7.756	7.283	7.517	2.67	2.798	2.328	7.644	5.635	7.518	2.599	0.738096	0.000147272	0.126	3.036	-	-	GO:0005524, GO:0044267, GO:0005737, GO:0042026	-	IPR027409, IPR002423, IPR027413, IPR001844	GroEL-like apical domain, Chaperonin Cpn60/TCP-1, GroEL-like equatorial domain, Chaperonin Cpn60	TCP-1/cpn60 chaperonin family protein	chaperonin IPR001844 Chaperonin Cpn60	-	RuBisCO large subunit-binding protein subunit beta, chloroplastic
Nitab4.5_0004059g0030.1	578	7	3.317	2.749	3.415	5.34	5.393	5.283	3.9	2.442	2.394	2.603	2.854	1.475	3.161	5.339	2.912	2.311	0.667246	0.00205627	0.249	3.028	-	-	GO:0005515	-	IPR011990, IPR013026, IPR019734, IPR006636, IPR001440	Tetratricopeptide-like helical, Tetratricopeptide repeat-containing domain, Tetratricopeptide repeat, Heat shock chaperonin-binding, Tetratricopeptide TPR1	Hop3: stress-inducible protein, putative	Stress-induced protein sti1-like protein IPR011990 Tetratricopeptide-like helical	HOP3	Hsp70-Hsp90 organizing protein 3
Nitab4.5_0004118g0060.1	174	6	0	0	0	0	0	0	0	0	0	1.09	3.43	4.565	0	0	0	3.028	#DIV/0!	0.0415505	0	-3.028	-	-	GO:0016881,	UniPathway:UPA00143	IPR000608, IPR023313, IPR016135	Ubiquitin-conjugating enzyme, E2, Ubiquitin-conjugating enzyme, active site, Ubiquitin-conjugating enzyme/RWD-like	RCE1: RUB1 conjugating enzyme 1	Ubiquitin-conjugating enzyme E2 4 IPR015580 RUB1 conjugating enzyme Ubc12	RCE1	NEDD8-conjugating enzyme Ubc12
Nitab4.5_0011739g0010.1	157	1	5.082	3.219	4.086	6.595	6.53	6.672	5.348	4.965	5.733	3.951	3.91	2.953	4.129	6.599	5.349	3.605	0.104208	0.000804711	-1.22	2.994	-	-	-	-	IPR002068, IPR008978	Alpha crystallin/Hsp20 domain, HSP20-like chaperone	HSP17.6II: 17.6 kDa class II heat shock protein	Class II small heat shock protein Le-HSP17.6 IPR002068 Heat shock protein Hsp20	HSP17.9-D	17.9 kDa class II heat shock protein
Nitab4.5_0000305g0330.1	826	3	1.679	0	1.895	2.869	3.657	2.787	4.25	2.466	2.248	0	0.348	0	1.191	3.104	2.988	0.116	0.108478	0.000575172	-1.797	2.988	-	-	GO:0051087	-	IPR003103	BAG domain	BAG6, ATBAG6: BCL-2-associated athanogene 6	BCL-2-associated athanogene 6 IPR003103 Apoptosis regulator Bcl-2 protein, BAG	BAG6	BAG family molecular chaperone regulator 6
Nitab4.5_0001318g0050.1	217	2	7.232	5.653	6.48	3.801	3.709	3.096	7.269	6.969	7.021	0.471	1.187	0	6.455	3.536	7.086	0.553	0.246345	0.00189565	-0.631	2.983	-	-	-	-	IPR002068, IPR008978	Alpha crystallin/Hsp20 domain, HSP20-like chaperone	HSP21: heat shock protein 21	Heat shock protein IPR002068 Heat shock protein Hsp20	HSP21	Small heat shock protein, chloroplastic
Nitab4.5_0005164g0030.1	190	1	4.524	0.118	1.286	5.549	5.564	5.619	3.736	3.37	4.034	3.292	3.292	1.212	1.976	5.577	3.714	2.599	0.26205	0.0127045	-1.738	2.978	-	-	-	-	IPR008978, IPR002068	HSP20-like chaperone, Alpha crystallin/Hsp20 domain	ATHSP22.0: HSP20-like chaperones superfamily protein	class IV heat shock protein IPR002068 Heat shock protein Hsp20	HSP22.7	22.7 kDa class IV heat shock protein
Nitab4.5_0003906g0010.1	909	6	2.385	2.325	2.923	4.838	4.949	4.666	4.443	1.881	1.822	1.91	2.027	1.599	2.544	4.818	2.716	1.845	0.856149	4.0273e-05	-0.172	2.973	-	-	GO:0000166, GO:0017111, GO:0005524, GO:0019538	-	IPR027417, IPR019489, IPR028299, IPR003593, IPR013093, IPR001270, IPR018368, IPR004176, IPR003959, IPR023150	P-loop containing nucleoside triphosphate hydrolase, Clp ATPase, C-terminal, ClpA/B, conserved site 2, AAA+ ATPase domain, ATPase, AAA-2, ClpA/B family, ClpA/B, conserved site 1, Clp, N-terminal, ATPase, AAA-type, core, Double Clp-N motif	ATHSP101, HSP101, HOT1: heat shock protein 101	ClpB chaperone IPR013093 ATPase associated with various cellular activities, AAA-2	CLPB1	Chaperone protein ClpB1
Nitab4.5_0001489g0010.1	610	8	3.822	3.82	3.991	4.127	4.343	3.828	3.77	3.559	3.604	1.418	1.427	0.534	3.878	4.099	3.644	1.126	0.0526762	0.000857176	0.234	2.973	SWI/SNF-BAF60b	transcriptional regulator	GO:0003743, GO:0006413, GO:0005515, GO:0003723	0	IPR001950, IPR015947, IPR003121, IPR002478	Translation initiation factor SUI1, PUA-like domain, SWIB/MDM2 domain, Pseudouridine synthase/archaeosine transglycosylase	eukaryotic translation initiation factor SUI1 family protein	Translation machinery associated protein IPR001950 Translation initiation factor SUI1	EIF2D	Eukaryotic translation initiation factor 2D
Nitab4.5_0000359g0070.1	341	5	0	0	0	4.706	4.776	4.607	0	0	0	2.109	2.287	0.821	0	4.696	0	1.739	#DIV/0!	0.00311966	0	2.957	-	-	GO:0003824	-	IPR001932, IPR015655	Protein phosphatase 2C (PP2C)-like domain, Protein phosphatase 2C	Protein phosphatase 2C family protein	Integrin-linked kinase-associated serine_threonine phosphatase 2C IPR015655 Protein phosphatase 2C	Os02g0224100	Probable protein phosphatase 2C 12
Nitab4.5_0002443g0040.1	159	2	7.432	4.353	6.589	6.754	7.026	7.149	8.423	8.444	7.68	4.49	4.74	2.861	6.125	6.976	8.182	4.03	0.0968311	0.00801233	-2.057	2.946	-	-	-	-	IPR002068, IPR008978	Alpha crystallin/Hsp20 domain, HSP20-like chaperone	HSP20-like chaperones superfamily protein	class I heat shock protein IPR002068 Heat shock protein Hsp20	HSP18.2	18.2 kDa class I heat shock protein
Nitab4.5_0008522g0060.1	312	4	4.929	4.193	4.179	8.302	8.051	7.944	5.809	3.498	3.677	5.405	5.173	4.969	4.434	8.099	4.328	5.183	0.89911	5.97024e-05	0.106	2.916	-	-	GO:0005524, GO:0006457, GO:0006950, GO:0051082	-	IPR020575, IPR001404, IPR003594, IPR019805	Heat shock protein Hsp90, N-terminal, Heat shock protein Hsp90 family, Histidine kinase-like ATPase, ATP-binding domain, Heat shock protein Hsp90, conserved site	HSP81-1, ATHS83, HSP81.1, HSP83, ATHSP90.1, AtHsp90-1, HSP90.1: heat shock protein 90.1	Heat shock protein 90 (Fragment) IPR003594 ATP-binding region, ATPase-like IPR001404 Heat shock protein Hsp90	HSP83A	Heat shock protein 83
Nitab4.5_0002968g0040.1	147	1	4.288	3.365	3.343	3.927	3.743	3.318	4.475	3.884	3.993	0.717	1.013	0.524	3.665	3.663	4.117	0.751	0.278156	0.00022299	-0.452	2.912	-	-	-	-	IPR008978, IPR002068	HSP20-like chaperone, Alpha crystallin/Hsp20 domain	HSP20-like chaperones superfamily protein	class I heat shock protein IPR002068 Heat shock protein Hsp20	HSP17.5-M	17.5 kDa class I heat shock protein
Nitab4.5_0012631g0010.1	947	14	0	0	0	2.936	3.235	2.818	0	0	0	0.083	0.179	0	0	2.997	0	0.088	#DIV/0!	2.69898e-05	0	2.909	-	-	GO:0010215, GO:0016049, GO:0031225	-	IPR006918	COBRA, plant	COBL4, IRX6: COBRA-like extracellular glycosyl-phosphatidyl inositol-anchored protein family	COBRA-like protein IPR017391 COBRA-like	COBL4	COBRA-like protein 4
Nitab4.5_0002827g0020.1	334	4	4.472	5	4.052	1.248	0.565	1.322	3.61	3.963	2.677	4.421	3.873	3.558	4.508	1.045	3.417	3.95	0.0816491	0.00113407	1.091	-2.905	-	-	GO:0004601, GO:0006979, GO:0020037, GO:0055114	KEGG:00360+1.11.1.7, KEGG:00940+1.11.1.7, MetaCyc:PWY-5461, MetaCyc:PWY-7214	IPR002016, IPR000823, IPR010255	Haem peroxidase, plant/fungal/bacterial, Plant peroxidase, Haem peroxidase	PRXR1: Peroxidase superfamily protein	Peroxidase IPR002016 Haem peroxidase, plant_fungal_bacterial	PER42	Peroxidase 42
Nitab4.5_0000278g0040.1	158	1	6.373	6.828	6.043	7.622	7.255	7.484	7.321	5.453	5.385	4.913	4.38	4.407	6.415	7.454	6.053	4.567	0.619944	0.00014395	0.362	2.887	-	-	-	-	IPR002068, IPR008978	Alpha crystallin/Hsp20 domain, HSP20-like chaperone	HSP20-like chaperones superfamily protein	class I heat shock protein IPR002068 Heat shock protein Hsp20	HSP17.3-B	17.3 kDa class I heat shock protein
Nitab4.5_0000167g0130.1	685	8	4.476	3.185	4.859	3.562	3.729	3.486	5.587	5.646	5.633	0.528	1.117	0.484	4.173	3.592	5.622	0.709	0.0459749	0.000183312	-1.449	2.883	-	-	GO:0005524, GO:0006457, GO:0051082	-	IPR012725, IPR013126, IPR018181	Chaperone DnaK, Heat shock protein 70 family, Heat shock protein 70, conserved site	CPHSC70-2EAT SHOCK PROTEIN 70-2, HSC70-7, cpHsc70-2: chloroplast heat shock protein 70-2	Chaperone DnaK IPR012725 Chaperone DnaK	HSP70	Stromal 70 kDa heat shock-related protein, chloroplastic
Nitab4.5_0000244g0130.1	375	3	5.623	5.304	5.738	4.24	4.329	4.46	4.59	4.733	4.747	1.652	1.765	0.972	5.555	4.343	4.69	1.463	0.00341054	0.000354374	0.865	2.88	Orphans	transcriptional regulator	GO:0005515	0	IPR010402	CCT domain	0	CONSTANS-like protein IPR010402 CCT domain	COL5	Zinc finger protein CONSTANS-LIKE 5
Nitab4.5_0000933g0020.1	174	2	1.415	0	0	4.174	3.573	3.919	2.092	0.733	1.246	1.602	1.089	0.352	0.472	3.889	1.357	1.014	0.22402	0.00203212	-0.885	2.875	-	-	-	-	IPR008978, IPR002068	HSP20-like chaperone, Alpha crystallin/Hsp20 domain	HSP20-like chaperones superfamily protein	class I heat shock protein IPR002068 Heat shock protein Hsp20	HSP17.5-M	17.5 kDa class I heat shock protein
Nitab4.5_0000286g0070.1	157	1	5.756	3.803	4.628	7.027	6.888	6.908	4.482	4.44	5.177	4.187	4.418	3.617	4.729	6.941	4.7	4.074	0.964211	0.000290417	0.029	2.867	-	-	-	-	IPR008978, IPR002068	HSP20-like chaperone, Alpha crystallin/Hsp20 domain	HSP17.6II: 17.6 kDa class II heat shock protein	Class II small heat shock protein Le-HSP17.6 IPR002068 Heat shock protein Hsp20	HSP17.9-D	17.9 kDa class II heat shock protein
Nitab4.5_0000933g0030.1	153	1	4.14	2.862	2.965	6.809	6.314	6.493	4.697	3.557	4.171	3.995	3.829	3.205	3.322	6.538	4.142	3.677	0.194223	0.000520849	-0.82	2.861	-	-	-	-	IPR008978, IPR002068	HSP20-like chaperone, Alpha crystallin/Hsp20 domain	HSP20-like chaperones superfamily protein	class I heat shock protein IPR002068 Heat shock protein Hsp20	HSP17.3-B	17.3 kDa class I heat shock protein
Nitab4.5_0012036g0020.1	557	16	3.997	1.317	2.977	3.476	4.309	4.123	3.746	0.199	0.592	1.562	1.768	0	2.764	3.969	1.513	1.11	0.411941	0.00953625	1.251	2.859	-	-	GO:0005737, GO:0042026, GO:0005524, GO:0044267, GO:0006457	-	IPR027409, IPR001844, IPR002423, IPR027413, IPR018370	GroEL-like apical domain, Chaperonin Cpn60, Chaperonin Cpn60/TCP-1, GroEL-like equatorial domain, Chaperonin Cpn60, conserved site	HSP60, HSP60-3B: heat shock protein 60	chaperonin IPR001844 Chaperonin Cpn60	CPN60-2	Chaperonin CPN60-2, mitochondrial
Nitab4.5_0008179g0010.1	109	1	0	0	0	3.075	3.255	2.221	0	0	0	0	0	0	0	2.851	0	0	#DIV/0!	0.000866829	0	2.851	-	-	GO:0005506, GO:0016705, GO:0020037, GO:0055114, GO:0004497	Reactome:REACT_13433	IPR001128, IPR017972, IPR002403	Cytochrome P450, Cytochrome P450, conserved site, Cytochrome P450, E-class, group IV	CYP82C2: cytochrome P450, family 82, subfamily C, polypeptide 2	Cytochrome P450	CYP82A4	Cytochrome P450 82A4
Nitab4.5_0000125g0030.1	128	1	3.336	3.953	3.338	0	0	0.351	2.975	3.94	3.976	3.023	3.411	2.363	3.542	0.117	3.63	2.932	0.831196	0.00100643	-0.088	-2.815	-	-	GO:0006869, GO:0008289	-	IPR016140, IPR000528	Bifunctional inhibitor/plant lipid transfer protein/seed storage helical domain, Plant lipid transfer protein/Par allergen	0	Non-specific lipid-transfer protein IPR013770 Plant lipid transfer protein and hydrophobic protein, helical	MALD3	Non-specific lipid-transfer protein
Nitab4.5_0000314g0020.1	228	2	0	0	0	5.005	5.358	5.019	0	0	0	2.389	2.07	2.479	0	5.127	0	2.313	#DIV/0!	7.69548e-05	0	2.814	-	-	GO:0045735, GO:0030145	-	IPR014710, IPR006045, IPR019780, IPR011051, IPR001929	RmlC-like jelly roll fold, Cupin 1, Germin, manganese binding site, RmlC-like cupin domain, Germin	GLP2A, ATGER2, GER2: germin-like protein 2	Germin-like protein 4 IPR014710 RmlC-like jelly roll fold	GLP5A	Germin-like protein subfamily 1 member 20
Nitab4.5_0002692g0050.1	197	1	3.332	3.416	2.583	5.616	5.318	5.181	2.447	2.042	2.276	2.534	2.552	2.609	3.11	5.372	2.255	2.565	0.0418375	2.75456e-05	0.855	2.807	-	-	-	-	-	-	-	-	-	-
Nitab4.5_0000314g0010.1	228	2	0	0	0	3.935	4.225	3.688	0	0	0	1.4	0.973	1.063	0	3.95	0	1.145	#DIV/0!	0.000157417	0	2.805	-	-	GO:0045735, GO:0030145	-	IPR014710, IPR006045, IPR019780, IPR011051, IPR001929	RmlC-like jelly roll fold, Cupin 1, Germin, manganese binding site, RmlC-like cupin domain, Germin	GLP2A, ATGER2, GER2: germin-like protein 2	Germin-like protein 4 IPR014710 RmlC-like jelly roll fold	GLP5A	Germin-like protein subfamily 1 member 20
Nitab4.5_0003620g0020.1	532	2	0	0	0	0.645	0.324	0.481	0	0	0	3.661	2.792	3.338	0	0.483	0	3.264	#DIV/0!	0.000501639	0	-2.781	-	-	GO:0005215, GO:0006810, GO:0016020, GO:0055085, GO:0016021, GO:0022857	-	IPR016196, IPR005829, IPR020846, IPR005828	Major facilitator superfamily domain, general substrate transporter, Sugar transporter, conserved site, Major facilitator superfamily domain, General substrate transporter	AtOCT4, 4-Oct: organic cation/carnitine transporter4	Solute carrier family 22 member 6 IPR016196 Major facilitator superfamily, general substrate transporter	2019-10-04	Organic cation/carnitine transporter 4
Nitab4.5_0000245g0060.1	334	1	2.406	0.687	0.699	2.761	3.157	2.535	1.328	0	0	0	0.118	0	1.264	2.818	0.443	0.039	0.319106	0.000116965	0.821	2.779	-	-	GO:0008152, GO:0016787	-	IPR013094	Alpha/beta hydrolase fold-3	AtCXE20, CXE20: carboxyesterase 20	Neutral cholesterol ester hydrolase 1 IPR013094 Alpha_beta hydrolase fold-3	CXE1	Carboxylesterase 1
Nitab4.5_0019712g0020.1	93	3	2.552	2.384	2.436	3.325	3.882	3.572	0	0	1.938	0	0	2.444	2.457	3.593	0.646	0.815	0.0490273	0.0286865	1.811	2.778	-	-	-	-	IPR026827, IPR011989	Proteasome component ECM29/Translational activator GCN1, Armadillo-like helical	ILA: ILITYHIA	Translational activator gcn1 IPR011989 Armadillo-like helical	ILA	Protein ILITYHIA
Nitab4.5_0001659g0030.1	170	1	4.132	4.366	3.847	5.643	5.264	5.698	4.59	3.133	2.887	2.675	2.971	2.684	4.115	5.535	3.537	2.777	0.354071	7.96434e-05	0.578	2.758	-	-	GO:0006511,	Reactome:REACT_6185, UniPathway:UPA00143	IPR016073, IPR001232, IPR016072, IPR011333, IPR016897	SKP1 component, POZ domain, SKP1 component, SKP1 component, dimerisation, BTB/POZ fold, E3 ubiquitin ligase, SCF complex, Skp subunit	ASK12, SK12: SKP1-like 12	SKP1-like 1 IPR016897 E3 ubiquitin ligase, SCF complex, Skp subunit	ASK12	SKP1-like protein 12
Nitab4.5_0009120g0020.1	331	5	4.771	5.801	5.068	0.179	0.469	0.943	3.64	4.525	3.534	3.606	3.343	2.893	5.213	0.53	3.899	3.28	0.0401389	0.000835697	1.314	-2.75	-	-	GO:0004601, GO:0006979, GO:0020037, GO:0055114	KEGG:00360+1.11.1.7, KEGG:00940+1.11.1.7, MetaCyc:PWY-5461, MetaCyc:PWY-7214	IPR002016, IPR010255, IPR000823	Haem peroxidase, plant/fungal/bacterial, Haem peroxidase, Plant peroxidase	PRXR1: Peroxidase superfamily protein	Peroxidase IPR002016 Haem peroxidase, plant_fungal_bacterial	PER42	Peroxidase 42
Nitab4.5_0002574g0060.1	1094	3	5.837	6.274	4.119	5.362	5.405	5.374	5.873	5.351	5.813	2.831	2.59	2.526	5.41	5.38	5.679	2.649	0.711834	8.25803e-06	-0.269	2.731	-	-	, GO:0005515, GO:0003676	Reactome:REACT_12472	IPR014811, IPR003165, IPR003100, IPR012337	Domain of unknown function DUF1785, Stem cell self-renewal protein Piwi, Argonaute/Dicer protein, PAZ domain, Ribonuclease H-like domain	AGO2: Argonaute family protein	ARGONAUTE 1 IPR003165 Stem cell self-renewal protein Piwi	AGO2	Protein argonaute 2
Nitab4.5_0003969g0060.1	475	1	5.549	4.973	5.264	9.231	9.051	8.969	5.649	4.638	4.799	6.46	6.482	6.12	5.262	9.083	5.029	6.354	0.546881	4.12807e-05	0.233	2.729	-	-	-	-	IPR013126, IPR018181	Heat shock protein 70 family, Heat shock protein 70, conserved site	HSP70, ATHSP70: heat shock protein 70	heat shock protein IPR013126 Heat shock protein 70	MED37C	Probable mediator of RNA polymerase II transcription subunit 37c
Nitab4.5_0000278g0030.1	159	1	7.289	5.431	5.062	6.757	6.582	7.132	5.493	5.743	6.637	4.137	4.145	4.065	5.927	6.824	5.958	4.116	0.970528	7.91836e-05	-0.031	2.708	-	-	-	-	IPR008978, IPR002068	HSP20-like chaperone, Alpha crystallin/Hsp20 domain	HSP20-like chaperones superfamily protein	class I heat shock protein IPR002068 Heat shock protein Hsp20	HSP18.2	18.2 kDa class I heat shock protein
Nitab4.5_0010125g0040.1	129	1	0.56	0	0	3.32	3.402	3.628	3.431	1.219	0	1.008	1.265	0	0.187	3.45	1.55	0.758	0.252851	0.00246472	-1.363	2.692	-	-	-	-	-	-	unknown protein similar to AT3G10020.1	Unknown Protein	-	-
Nitab4.5_0000457g0220.1	595	12	3.981	4.376	4.649	4.841	4.634	4.821	4.064	3.182	3.547	2.302	2.112	1.812	4.335	4.765	3.598	2.075	0.0831464	6.82913e-05	0.737	2.69	-	-	-	-	-	-	-	AT2G45380 protein (Fragment)	-	-
Nitab4.5_0003159g0010.1	208	4	0	0.413	0	4.84	5.331	5.306	1.597	0	0.111	2.452	3.574	1.389	0.138	5.159	0.569	2.471	0.463373	0.0144967	-0.431	2.688	AUX/IAA	transcriptional regulator	GO:0046983, GO:0005634, GO:0006355	0	IPR011525, IPR003311	Aux/IAA-ARF-dimerisation, AUX/IAA protein	AXR3, IAA17: AUX/IAA transcriptional regulator family protein	Auxin responsive protein IPR003311 AUX_IAA protein	IAA17	Auxin-responsive protein IAA17
Nitab4.5_0000286g0040.1	157	1	4.563	4.777	3.789	6.734	6.232	6.371	5.826	2.103	2.635	4.003	3.989	3.3	4.376	6.446	3.521	3.764	0.51572	0.000629142	0.855	2.682	-	-	-	-	IPR002068, IPR008978	Alpha crystallin/Hsp20 domain, HSP20-like chaperone	HSP17.6II: 17.6 kDa class II heat shock protein	Class II small heat shock protein Le-HSP17.6 IPR002068 Heat shock protein Hsp20	HSP17.9-D	17.9 kDa class II heat shock protein
Nitab4.5_0003247g0010.1	188	1	3.925	3.163	3.458	3.273	3.751	3.009	5.425	5.242	5.209	0.759	1.248	0	3.515	3.345	5.292	0.669	0.00155701	0.00319933	-1.777	2.676	-	-	-	-	IPR008978, IPR002068	HSP20-like chaperone, Alpha crystallin/Hsp20 domain	ATHSP22.0: HSP20-like chaperones superfamily protein	class IV heat shock protein IPR002068 Heat shock protein Hsp20	HSP22.0	22.0 kDa heat shock protein
Nitab4.5_0003654g0010.1	529	7	3.492	3.258	3.383	5.279	5.504	5.43	4.518	2.484	2.712	2.716	3.053	2.42	3.378	5.404	3.238	2.73	0.839632	0.00016195	0.14	2.674	-	-	-	-	IPR012336, IPR001623	Thioredoxin-like fold, DnaJ domain	ATERDJ3A, TMS1: DNAJ heat shock N-terminal domain-containing protein	Chaperone protein DnaJ IPR003095 Heat shock protein DnaJ	ERDJ3A	DnaJ protein ERDJ3A
Nitab4.5_0000345g0100.1	89	3	6.835	5.105	5.457	4.937	5.215	4.849	3.658	3.554	3.376	2.906	1.844	2.256	5.799	5	3.53	2.335	0.0131761	0.00125117	2.269	2.665	-	-	-	-	IPR022617, IPR019955	Rad60/SUMO-like domain, Ubiquitin supergroup	SUM2, SUMO 2, SUMO2, ATSUMO2: small ubiquitin-like modifier 2	Small ubiquitin-related modifier 2 IPR000626 Ubiquitin	SUMO2	Small ubiquitin-related modifier 2
Nitab4.5_0001769g0100.1	573	18	3.409	2.714	4.399	2.637	4.403	2.688	1.86	1.605	0.15	0	1.744	0	3.507	3.243	1.205	0.581	0.0333905	0.0316784	2.302	2.662	-	-	GO:0005524, GO:0044267, GO:0005737, GO:0042026, GO:0006457	-	IPR002423, IPR027413, IPR001844, IPR018370, IPR027409	Chaperonin Cpn60/TCP-1, GroEL-like equatorial domain, Chaperonin Cpn60, Chaperonin Cpn60, conserved site, GroEL-like apical domain	HSP60, HSP60-3B: heat shock protein 60	chaperonin IPR001844 Chaperonin Cpn60	CPN60-2	Chaperonin CPN60-2, mitochondrial
Nitab4.5_0009438g0020.1	325	3	0	0	0	0	0	0	0	0	0	2.002	2.631	3.3	0	0	0	2.644	#DIV/0!	0.00212752	0	-2.644	-	-	-	-	IPR006041	Pollen Ole e 1 allergen/extensin	0	pistil extensin-like protein (Fragment) IPR006041 Pollen Ole e 1 allergen and extensin	-	Pistil-specific extensin-like protein
Nitab4.5_0002124g0010.1	570	1	1.712	0.951	1.004	1.895	3.471	2.56	4.529	3.334	3.9	0	0	0	1.222	2.642	3.921	0	0.00310849	0.00443976	-2.699	2.642	-	-	GO:0005515, GO:0000151, GO:0004842, GO:0016567, GO:0005488	-	IPR013083, IPR000225, IPR003613, IPR016024, IPR011989	Zinc finger, RING/FYVE/PHD-type, Armadillo, U box domain, Armadillo-type fold, Armadillo-like helical	0	U-box domain-containing protein IPR011989 Armadillo-like helical	PUB19	U-box domain-containing protein 19
Nitab4.5_0000500g0210.1	254	4	0	0	0	6.12	6.154	6.368	0	0	0	2.83	4.009	3.925	0	6.214	0	3.588	#DIV/0!	0.00247762	0	2.626	-	-	GO:0005576	-	IPR007117, IPR014733, IPR009009, IPR007118, IPR007112	Expansin, cellulose-binding-like domain, Barwin-like endoglucanase, RlpA-like double-psi beta-barrel domain, Expansin/Lol pI, Expansin/pollen allergen, DPBB domain	ATEXLB1, EXPR, AT-EXPR, ATEXPR1, ATHEXP BETA 3.1, EXLB1: expansin-like B1	Expansin-like protein IPR007112 Expansin 45, endoglucanase-like	EXLB1	Expansin-like B1
Nitab4.5_0001592g0070.1	376	7	7.045	6.948	7.227	5.852	5.436	6.032	6.037	6.345	5.993	9.188	7.636	8.348	7.073	5.773	6.125	8.39	0.00232703	0.00557952	0.948	-2.617	-	-	GO:0003824, GO:0044237, GO:0050662	-	IPR016040, IPR001509	NAD(P)-binding domain, NAD-dependent epimerase/dehydratase	GME: GDP-D-mannose 3',5'-epimerase	NAD-dependent epimerase_dehydratase family protein-like protein-binding domain	OsI_032456	GDP-mannose 3,5-epimerase 1
Nitab4.5_0001453g0100.1	306	5	4.659	4.514	4.877	3.61	3.576	3.642	4.979	4.809	4.804	1.422	1.112	0.443	4.683	3.609	4.864	0.993	0.207112	0.000829726	-0.181	2.616	C3H	TF	GO:0046872, GO:0003676, GO:0003723, GO:0005634, GO:0000166	0	IPR000571, IPR000504, IPR009145, IPR003954, IPR012677	Zinc finger, CCCH-type, RNA recognition motif domain, U2 auxiliary factor small subunit, RNA recognition motif domain, eukaryote, Nucleotide-binding, alpha-beta plait	ATU2AF35B, U2AF35B: Zinc finger C-x8-C-x5-C-x3-H type family protein	Splicing factor U2af subunit IPR009145 U2 auxiliary factor small subunit	U2AF35A	Splicing factor U2af small subunit A
Nitab4.5_0000286g0050.1	487	4	4.014	1.866	2.031	6.085	5.685	5.722	2.603	2.437	3.061	3.463	3.326	2.863	2.637	5.831	2.7	3.217	0.933668	0.000297423	-0.063	2.614	-	-	-	-	IPR002068, IPR008978, IPR007055	Alpha crystallin/Hsp20 domain, HSP20-like chaperone, BON domain	HSP17.6II: 17.6 kDa class II heat shock protein	Class II small heat shock protein Le-HSP17.6 IPR002068 Heat shock protein Hsp20	HSP17.9-D	17.9 kDa class II heat shock protein
Nitab4.5_0015114g0020.1	493	2	5.939	5.425	5.812	8.636	8.442	8.419	7.508	5.479	5.554	5.986	6.006	5.716	5.725	8.499	6.18	5.903	0.541152	2.36794e-05	-0.455	2.596	-	-	-	-	IPR018181, IPR013126	Heat shock protein 70, conserved site, Heat shock protein 70 family	HSP70, ATHSP70: heat shock protein 70	heat shock protein IPR013126 Heat shock protein 70	MED37C	Probable mediator of RNA polymerase II transcription subunit 37c
Nitab4.5_0000390g0020.1	502	2	3.913	2.752	3.145	2.623	2.706	2.421	4.036	2.94	3.435	0	0	0	3.27	2.583	3.47	0	0.689077	6.86137e-06	-0.2	2.583	-	-	GO:0005506, GO:0016705, GO:0020037, GO:0055114	Reactome:REACT_13433	IPR001128, IPR017972, IPR002401	Cytochrome P450, Cytochrome P450, conserved site, Cytochrome P450, E-class, group I	CYP71B12: cytochrome P450, family 71, subfamily B, polypeptide 12	Cytochrome P450	CYP71D55	Premnaspirodiene oxygenase
Nitab4.5_0002839g0010.1	242	2	0.768	0	0	6.887	7.052	7.246	0	0	0	4.614	5.531	3.291	0.256	7.062	0	4.479	0.373901	0.017201	0.256	2.583	HSF	TF	GO:0003700, GO:0005634, GO:0006355, GO:0043565, GO:0009408	0	IPR000232, IPR027709, IPR011991, IPR027725	Heat shock factor (HSF)-type, DNA-binding, Heat shock transcription factor, plant, Winged helix-turn-helix DNA-binding domain, Heat shock transcription factor family	AT-HSFB3, HSFB3: heat shock transcription factor B3	Heat stress transcription factor-type, DNA-binding	HSFB3	Heat stress transcription factor B-3
Nitab4.5_0010060g0020.1	228	2	0	0	0	6.289	6.828	5.994	0	0	0	3.808	3.942	3.631	0	6.37	0	3.793	#DIV/0!	0.000584096	0	2.577	-	-	GO:0045735, GO:0030145	-	IPR014710, IPR006045, IPR011051, IPR001929, IPR019780	RmlC-like jelly roll fold, Cupin 1, RmlC-like cupin domain, Germin, Germin, manganese binding site	GLP2A, ATGER2, GER2: germin-like protein 2	Germin-like protein 4 IPR014710 RmlC-like jelly roll fold	GLP5A	Germin-like protein subfamily 1 member 20
Nitab4.5_0000073g0350.1	173	2	7.957	6.568	7.415	6.815	6.983	6.808	9.363	9.173	8.514	4.596	4.855	3.423	7.313	6.869	9.017	4.292	0.0236863	0.00439061	-1.704	2.577	-	-	-	-	IPR002068, IPR008978	Alpha crystallin/Hsp20 domain, HSP20-like chaperone	HSP20-like chaperones superfamily protein	class I heat shock protein IPR002068 Heat shock protein Hsp20	HSP18.2	18.2 kDa class I heat shock protein
Nitab4.5_0001128g0060.1	220	1	0	0	0	2.408	3.116	2.981	0	0	0	0.652	0.157	0	0	2.835	0	0.27	#DIV/0!	0.00093485	0	2.565	-	-	GO:0005509	-	IPR011992, IPR002048, IPR018247	EF-hand domain pair, EF-hand domain, EF-Hand 1, calcium-binding site	Calcium-binding EF-hand family protein	Calmodulin-like protein IPR011992 EF-Hand type	CML46	Probable calcium-binding protein CML46
Nitab4.5_0000366g0030.1	72	2	0	0	0	2.536	2.496	2.657	0	0	0	0	0	0	0	2.563	0	0	#DIV/0!	7.61066e-07	0	2.563	-	-	-	-	-	-	-	-	-	-
Nitab4.5_0011667g0010.1	147	2	6.746	6.81	5.231	7.874	7.367	7.24	6.543	5.204	5.069	5.18	4.888	4.72	6.262	7.493	5.606	4.93	0.400029	0.000405343	0.656	2.563	MBF1	transcriptional regulator	GO:0003677, GO:0043565	0	IPR013729, IPR010982, IPR001387	Multiprotein bridging factor 1, N-terminal, Lambda repressor-like, DNA-binding domain, Cro/C1-type helix-turn-helix domain	MBF1C, ATMBF1C: multiprotein bridging factor 1C	Multiprotein bridging factor 1 IPR013729 Multiprotein bridging factor 1, N-terminal	MBF1C	Multiprotein-bridging factor 1c
Nitab4.5_0001208g0090.1	88	5	0.567	0	2.97	4.091	2.002	2.331	1.514	2.528	0.463	0.217	0.529	0	1.179	2.808	1.502	0.249	0.781589	0.0184527	-0.323	2.559	C2H2	TF	0	0	IPR007808	Transcription elongation factor 1	unknown protein similar to AT5G46030.1	Transcription elongation factor 1 homolog IPR007808 Protein of unknown function DUF701, zinc-binding putative	Os07g0631100	Transcription elongation factor 1 homolog
Nitab4.5_0010835g0010.1	240	3	3.542	3.965	3.669	3.415	3.191	3.15	5.378	3.796	3.612	0.769	0.896	0.416	3.725	3.252	4.262	0.694	0.403008	0.00010229	-0.537	2.558	-	-	-	-	-	-	unknown protein similar to AT5G35320.1	Genomic DNA chromosome 5 P1 clone MVP2	-	-
Nitab4.5_0000227g0160.1	320	7	4.392	4.103	4.19	5.112	4.966	4.885	4.059	3.825	3.854	2.614	2.544	2.133	4.228	4.988	3.913	2.431	0.0490364	9.89411e-05	0.315	2.557	C3H	TF	GO:0003723, GO:0005634, GO:0046872, GO:0003676, GO:0000166	0	IPR009145, IPR000571, IPR003954, IPR012677, IPR000504	U2 auxiliary factor small subunit, Zinc finger, CCCH-type, RNA recognition motif domain, eukaryote, Nucleotide-binding, alpha-beta plait, RNA recognition motif domain	ATU2AF35B, U2AF35B: Zinc finger C-x8-C-x5-C-x3-H type family protein	Splicing factor U2af subunit IPR009145 U2 auxiliary factor small subunit	U2AF35A	Splicing factor U2af small subunit A
Nitab4.5_0001273g0060.1	109	2	3.516	4.31	3.078	0.962	1.265	0.608	3.7	3.602	3.459	4.251	2.732	3.439	3.635	0.945	3.587	3.474	0.903006	0.00613217	0.048	-2.529	-	-	-	-	-	-	unknown protein similar to AT1G48200.1	Unknown Protein	-	-
Nitab4.5_0007204g0020.1	487	13	0	0	0.428	5.347	5.673	5.375	0	0	0.001	2.822	3.331	2.677	0.143	5.465	0	2.943	0.374906	0.000355116	0.143	2.522	-	-	GO:0004672, GO:0005524, GO:0006468, GO:0005515, GO:0016772, GO:0004674, GO:0009966	0	IPR000719, IPR020683, IPR002110, IPR028324, IPR011009, IPR016253	Protein kinase domain, Ankyrin repeat-containing domain, Ankyrin repeat, Serine/threonine-protein kinase CTR1/EDR1, Protein kinase-like domain, Integrin-linked protein kinase	Integrin-linked protein kinase family	Protein-tyrosine kinase 6 IPR016253 Integrin-linked protein kinase	ILK1	Integrin-linked protein kinase 1
Nitab4.5_0000337g0060.1	820	15	6.254	5.356	5.427	4.143	4.45	4.07	5.056	4.399	4.934	1.673	2.058	1.379	5.679	4.221	4.796	1.703	0.0661434	0.000385564	0.883	2.518	-	-	GO:0005524, GO:0006457, GO:0006950, GO:0051082	-	IPR015566, IPR001404, IPR003594, IPR020568, IPR020575, IPR019805	Endoplasmin, Heat shock protein Hsp90 family, Histidine kinase-like ATPase, ATP-binding domain, Ribosomal protein S5 domain 2-type fold, Heat shock protein Hsp90, N-terminal, Heat shock protein Hsp90, conserved site	SHD, HSP90.7, AtHsp90.7, AtHsp90-7: Chaperone protein htpG family protein	Chaperone protein htpG IPR015566 Molecular chaperone, heat shock protein, endoplasmin	HSP90	Endoplasmin homolog
Nitab4.5_0000332g0130.1	66	3	7.871	8.064	8.192	0	0.154	0	9.654	9.672	9.486	3.261	2.8	1.619	8.042	0.051	9.604	2.56	0.000145552	0.00697001	-1.562	-2.509	-	-	-	-	-	-	MT3, ATMT3: metallothionein 3	0	MT2	Metallothionein-like protein type 3
Nitab4.5_0000314g0050.1	228	2	0	0	0	4.781	5.151	4.391	0	0	0	2.41	2.196	2.23	0	4.774	0	2.279	#DIV/0!	0.000404162	0	2.495	-	-	GO:0030145, GO:0045735	-	IPR019780, IPR006045, IPR011051, IPR001929, IPR014710	Germin, manganese binding site, Cupin 1, RmlC-like cupin domain, Germin, RmlC-like jelly roll fold	GLP2A, ATGER2, GER2: germin-like protein 2	Germin-like protein 4 IPR014710 RmlC-like jelly roll fold	GLP5A	Germin-like protein subfamily 1 member 20
Nitab4.5_0000080g0340.1	452	14	6.316	4.577	5.105	4.915	5.192	4.462	5.628	5.191	6.09	2.273	3.212	1.597	5.333	4.856	5.636	2.361	0.626223	0.00832612	-0.303	2.495	-	-	GO:0005509, GO:0005515, GO:0005783, GO:0006457, GO:0051082	-	IPR009033, IPR008985, IPR001580, IPR009169, IPR013320, IPR018124	Calreticulin/calnexin, P domain, Concanavalin A-like lectin/glucanases superfamily, Calreticulin/calnexin, Calreticulin, Concanavalin A-like lectin/glucanase, subgroup, Calreticulin/calnexin, conserved site	CRT3, PSL1, EBS2, AtCRT3: calreticulin 3	Calreticulin 2 calcium-binding protein IPR009169 Calreticulin	CRT3	Calreticulin-3
Nitab4.5_0000565g0130.1	971	10	5.01	4.706	5.432	2.416	2.815	2.538	5.108	5.218	5.102	0.03	0.265	0	5.05	2.59	5.143	0.098	0.685039	6.68694e-05	-0.093	2.492	-	-	GO:0005524, GO:0005737, GO:0009408, GO:0016485, GO:0000166, GO:0017111, GO:0019538	-	IPR003959, IPR028299, IPR017730, IPR018368, IPR027417, IPR001270, IPR019489, IPR013093, IPR003593, IPR023150, IPR004176	ATPase, AAA-type, core, ClpA/B, conserved site 2, Chaperonin ClpB, ClpA/B, conserved site 1, P-loop containing nucleoside triphosphate hydrolase, ClpA/B family, Clp ATPase, C-terminal, ATPase, AAA-2, AAA+ ATPase domain, Double Clp-N motif, Clp, N-terminal	APG6, CLPB3, CLPB-P: casein lytic proteinase B3	ATP-dependent chaperone ClpB IPR017730 Chaperonin ClpB	CLPB3	Chaperone protein ClpB3, chloroplastic
Nitab4.5_0001957g0020.1	318	5	7.047	6.239	6.426	7.475	7.539	6.994	7.201	6.387	6.946	5.423	4.944	4.179	6.571	7.336	6.845	4.849	0.468729	0.00343658	-0.274	2.487	-	-	GO:0006457, GO:0051082	-	IPR001623, IPR008971, IPR002939	DnaJ domain, HSP40/DnaJ peptide-binding, Chaperone DnaJ, C-terminal	ATJ2, J2: DNAJ homologue 2	Chaperone protein dnaj IPR003095 Heat shock protein DnaJ	DNAJ1	DnaJ protein homolog
Nitab4.5_0001043g0010.1	107	1	0	0	0	0	0	0	0	0	0	3.01	2.371	2.072	0	0	0	2.484	#DIV/0!	0.000850975	0	-2.484	-	-	GO:0016998	-	IPR018392	LysM domain	peptidoglycan-binding LysM domain-containing protein	Peptidoglycan-binding LysM domain-containing protein IPR018392 Peptidoglycan-binding lysin domain	-	-
Nitab4.5_0002756g0030.1	315	3	0	0	0	2.532	2.807	2.103	0	0	0	0	0	0	0	2.481	0	0	#DIV/0!	0.000266724	0	2.481	-	-	GO:0003676, GO:0008270	-	IPR015880, IPR003604	Zinc finger, C2H2-like, Zinc finger, U1-type	0	Unknown Protein IPR003604 Zinc finger, U1-type	zfr	Zinc finger RNA-binding protein
Nitab4.5_0004441g0010.1	358	2	2.686	2.613	2.605	2.606	2.579	2.235	3.185	2.288	2.479	0	0	0	2.635	2.474	2.65	0	0.956237	3.21091e-05	-0.015	2.474	HSF	TF	GO:0003700, GO:0005634, GO:0006355, GO:0043565, GO:0009408	0	IPR000232, IPR027725, IPR027709, IPR011991	Heat shock factor (HSF)-type, DNA-binding, Heat shock transcription factor family, Heat shock transcription factor, plant, Winged helix-turn-helix DNA-binding domain	AT-HSFA6B, HSFA6B: heat shock transcription factor A6B	Heat stress transcription factor A3-type, DNA-binding	HSFA6b	Heat stress transcription factor A-6b
Nitab4.5_0001508g0030.1	202	1	1.961	3.256	2.094	0.64	0.136	0.473	3.764	3.557	4.282	2.831	3.259	2.566	2.437	0.416	3.868	2.885	0.0369036	0.000594005	-1.431	-2.469	-	-	GO:0005975, GO:0030246	Reactome:REACT_17015	IPR001347	Sugar isomerase (SIS)	Sugar isomerase (SIS) family protein	Hexulose-6-phosphate isomerase	rmpB	3-hexulose-6-phosphate isomerase
Nitab4.5_0000505g0110.1	190	2	3.212	0.279	1.033	4.91	5.209	5.251	3.252	2.916	3.711	2.783	3.141	2.056	1.508	5.123	3.293	2.66	0.121055	0.00185819	-1.785	2.463	-	-	GO:0005515	-	IPR004045, IPR012336, IPR004046, IPR010987	Glutathione S-transferase, N-terminal, Thioredoxin-like fold, Glutathione S-transferase, C-terminal, Glutathione S-transferase, C-terminal-like	ATGSTU19, GST8, GSTU19: glutathione S-transferase TAU 19	Glutathione S-transferase IPR004046 Glutathione S-transferase, C-terminal	-	Probable glutathione S-transferase
Nitab4.5_0011134g0010.1	417	7	5.763	6.21	5.696	5.891	5.618	5.493	6.244	5.345	5.489	3.133	3.233	3.249	5.89	5.667	5.692	3.205	0.573847	3.67307e-05	0.198	2.462	-	-	GO:0003676, GO:0000166	-	IPR000504, IPR012677	RNA recognition motif domain, Nucleotide-binding, alpha-beta plait	RNA-binding (RRM/RBD/RNP motifs) family protein	Nuclear SR-like RNA binding protein IPR012677 Nucleotide-binding, alpha-beta plait	SR45A	Serine/arginine-rich splicing factor SR45a
Nitab4.5_0002113g0140.1	111	5	2.248	5.477	5.523	0	0.004	0.075	5.824	6.203	2.42	1.721	3.37	2.366	4.416	0.026	4.816	2.486	0.817197	0.0068887	-0.4	-2.46	-	-	GO:0003677, GO:0003899, GO:0006351	KEGG:00230+2.7.7.6, KEGG:00240+2.7.7.6	IPR006111, IPR020708, IPR012293, IPR006110	Archaeal RpoK/eukaryotic RPB6 RNA polymerase subunit, DNA-directed RNA polymerase, 14-18kDa subunit, conserved site, RNA polymerase subunit, RPB6/omega, RNA polymerase, subunit omega/K/RPB6	NRPB6B, NRPE6B: RNA polymerase Rpb6	DNA-directed RNA polymerase II subunit-like protein IPR006111 DNA-directed RNA polymerase, 14 to 18 kDa subunit	NRPB6B	DNA-directed RNA polymerases II and V subunit 6B
Nitab4.5_0003032g0010.1	318	5	7.39	6.854	6.793	6.107	6.014	5.713	8.135	6.921	7.275	3.35	3.738	3.374	7.013	5.944	7.444	3.487	0.349313	0.000142325	-0.431	2.457	-	-	GO:0006457, GO:0051082	-	IPR001623, IPR018253, IPR008971, IPR002939	DnaJ domain, DnaJ domain, conserved site, HSP40/DnaJ peptide-binding, Chaperone DnaJ, C-terminal	ATJ2, J2: DNAJ homologue 2	Chaperone protein dnaj IPR003095 Heat shock protein DnaJ	DNAJ1	DnaJ protein homolog
Nitab4.5_0005428g0070.1	266	2	2.072	2.494	1.908	2.271	2.542	2.546	0	0	0	0	0	0	2.158	2.453	0	0	0.000245952	1.1264e-05	2.158	2.453	BES1	TF	0	0	IPR008540	BZR1, transcriptional repressor	BEH4: BES1/BZR1 homolog 4	BES1_BZR1 homolog protein 4 IPR008540 BZR1, transcriptional repressor	BEH4	BES1/BZR1 homolog protein 4
Nitab4.5_0008861g0010.1	170	6	0	2.907	1.886	2.117	2.115	3.121	2.639	2.866	2.645	0	0	0	1.598	2.451	2.717	0	0.260617	0.0018566	-1.119	2.451	-	-	GO:0008152, GO:0016491	-	IPR002198, IPR020904, IPR016040, IPR002347	Short-chain dehydrogenase/reductase SDR, Short-chain dehydrogenase/reductase, conserved site, NAD(P)-binding domain, Glucose/ribitol dehydrogenase	NAD(P)-binding Rossmann-fold superfamily protein	3-oxoacyl-reductase reductase	CLKR27	3-oxoacyl-[acyl-carrier-protein] reductase, chloroplastic
Nitab4.5_0000758g0020.1	652	8	0.673	0.199	0.639	4.018	4.271	3.975	0.214	0.446	0.631	1.569	2.276	1.087	0.504	4.088	0.43	1.644	0.725378	0.00239278	0.074	2.444	-	-	GO:0030246, GO:0006486, GO:0008378, GO:0016020	UniPathway:UPA00378	IPR001079, IPR013320, IPR008985, IPR002659	Galectin, carbohydrate recognition domain, Concanavalin A-like lectin/glucanase, subgroup, Concanavalin A-like lectin/glucanases superfamily, Glycosyl transferase, family 31	Galactosyltransferase family protein	Beta-1 3-galactosyltransferase-like protein IPR002659 Glycosyl transferase, family 31	GALT6	Hydroxyproline O-galactosyltransferase GALT6
Nitab4.5_0000463g0020.1	475	1	3.266	2.902	2.419	6.086	5.916	5.865	4.042	2.167	3.07	3.566	3.576	3.397	2.862	5.956	3.093	3.513	0.717722	1.02581e-05	-0.231	2.443	-	-	-	-	IPR013126, IPR018181	Heat shock protein 70 family, Heat shock protein 70, conserved site	HSC70-1, HSP70-1, AT-HSC70-1, HSC70: heat shock cognate protein 70-1	heat shock protein IPR013126 Heat shock protein 70	HSC-I	Heat shock cognate 70 kDa protein 1
Nitab4.5_0001485g0200.1	905	6	3.284	3.199	3.79	3.96	4.255	4.029	4.194	3.343	2.909	2.112	1.72	1.09	3.425	4.082	3.482	1.64	0.897444	0.00141938	-0.057	2.442	-	-	GO:0000166, GO:0017111, GO:0005524, GO:0019538	-	IPR027417, IPR019489, IPR023150, IPR003593, IPR003959, IPR018368, IPR028299, IPR013093, IPR004176, IPR001270	P-loop containing nucleoside triphosphate hydrolase, Clp ATPase, C-terminal, Double Clp-N motif, AAA+ ATPase domain, ATPase, AAA-type, core, ClpA/B, conserved site 1, ClpA/B, conserved site 2, ATPase, AAA-2, Clp, N-terminal, ClpA/B family	ATHSP101, HSP101, HOT1: heat shock protein 101	ClpB chaperone IPR013093 ATPase associated with various cellular activities, AAA-2	CLPB1	Chaperone protein ClpB1
Nitab4.5_0001428g0140.1	449	5	2.595	1.955	2.767	3.929	4.465	4.25	2.939	2.756	3.069	2.423	2.218	0.696	2.439	4.215	2.921	1.779	0.1408	0.0126543	-0.482	2.436	bZIP	TF	GO:0003700, GO:0006355, GO:0043565	0	IPR004827	Basic-leucine zipper domain	ABF2, AREB1, ATAREB1: abscisic acid responsive elements-binding factor 2	BZIP transcription factor IPR011616 bZIP transcription factor, bZIP-1	ABF2	ABSCISIC ACID-INSENSITIVE 5-like protein 5
Nitab4.5_0000433g0070.1	197	6	5.321	5.042	5.418	3.275	4.537	3.227	4.468	4.032	2.801	1.287	1.459	0.988	5.26	3.679	3.767	1.244	0.0433125	0.00566946	1.493	2.435	-	-	-	-	IPR007052, IPR008978	CS domain, HSP20-like chaperone	HSP20-like chaperones superfamily protein	Prostaglandin E synthase 3 IPR017447 CS	P23-1	Co-chaperone protein p23-1
Nitab4.5_0001180g0220.1	479	6	4.531	5.468	4.916	2.841	2.817	2.759	5.572	4.987	4.601	0.615	0.52	0	4.972	2.806	5.053	0.378	0.84512	0.000228571	-0.081	2.428	MYB	TF	GO:0003682, GO:0003677	0	IPR017930, IPR006447, IPR001005, IPR009057	Myb domain, Myb domain, plants, SANT/Myb domain, Homeodomain-like	RVE1: Homeodomain-like superfamily protein	MYB transcription factor (Fragment) IPR006447 Myb-like DNA-binding region, SHAQKYF class	RVE1	Protein REVEILLE 1
Nitab4.5_0001449g0090.1	431	14	7.191	6.359	6.413	4.729	5.214	4.893	6.702	5.932	6.96	2.967	3.144	1.453	6.654	4.945	6.531	2.521	0.7788	0.0120046	0.123	2.424	-	-	GO:0005509, GO:0005783, GO:0006457, GO:0051082, GO:0005515	-	IPR013320, IPR008985, IPR009169, IPR009033, IPR018124, IPR001580	Concanavalin A-like lectin/glucanase, subgroup, Concanavalin A-like lectin/glucanases superfamily, Calreticulin, Calreticulin/calnexin, P domain, Calreticulin/calnexin, conserved site, Calreticulin/calnexin	CRT3, PSL1, EBS2, AtCRT3: calreticulin 3	Calreticulin 2 calcium-binding protein IPR009169 Calreticulin	CRT3	Calreticulin-3
Nitab4.5_0012489g0020.1	312	4	3.72	2.969	2.924	8.289	7.948	7.634	5.012	2.549	2.308	5.577	5.545	5.486	3.204	7.957	3.29	5.536	0.929156	0.000223118	-0.086	2.421	-	-	GO:0005524, GO:0006457, GO:0006950, GO:0051082	-	IPR001404, IPR003594, IPR020575, IPR019805	Heat shock protein Hsp90 family, Histidine kinase-like ATPase, ATP-binding domain, Heat shock protein Hsp90, N-terminal, Heat shock protein Hsp90, conserved site	HSP81-1, ATHS83, HSP81.1, HSP83, ATHSP90.1, AtHsp90-1, HSP90.1: heat shock protein 90.1	Heat shock protein 90 (Fragment) IPR003594 ATP-binding region, ATPase-like IPR001404 Heat shock protein Hsp90	HSP83A	Heat shock protein 83
Nitab4.5_0009420g0030.1	246	7	5.065	4.638	4.585	3.952	3.687	4.523	4.838	4.492	4.428	1.848	1.84	1.215	4.763	4.054	4.586	1.634	0.423216	0.00171311	0.177	2.42	-	-	-	-	-	-	-	AT2G45380 protein (Fragment)	-	-
Nitab4.5_0003364g0010.1	568	3	1.671	1.289	2.001	2.304	2.586	2.367	0	0	0	0	0	0	1.654	2.419	0	0	0.00129996	9.26842e-06	1.654	2.419	-	-	-	-	-	-	-	-	-	-
Nitab4.5_0003394g0020.1	418	7	4.658	4.846	4.308	6.015	6.059	6.156	5.528	3.758	3.642	3.498	3.562	3.976	4.604	6.077	4.309	3.679	0.664465	0.000103161	0.295	2.398	-	-	GO:0005488	-	IPR011989, IPR016024	Armadillo-like helical, Armadillo-type fold	Fes1A: Fes1A	Hsp70 nucleotide exchange factor fes1 IPR011989 Armadillo-like helical	Hspbp1	Hsp70-binding protein 1
Nitab4.5_0008213g0070.1	974	10	4.489	4.35	5.008	2.554	2.945	2.345	4.522	4.703	4.732	0.305	0.348	0	4.615	2.615	4.652	0.218	0.870319	0.000318752	-0.037	2.397	-	-	GO:0005737, GO:0009408, GO:0016485, GO:0000166, GO:0017111, GO:0005524, GO:0019538	-	IPR019489, IPR027417, IPR017730, IPR003593, IPR001270, IPR028299, IPR003959, IPR023150, IPR013093, IPR004176, IPR018368	Clp ATPase, C-terminal, P-loop containing nucleoside triphosphate hydrolase, Chaperonin ClpB, AAA+ ATPase domain, ClpA/B family, ClpA/B, conserved site 2, ATPase, AAA-type, core, Double Clp-N motif, ATPase, AAA-2, Clp, N-terminal, ClpA/B, conserved site 1	APG6, CLPB3, CLPB-P: casein lytic proteinase B3	ATP-dependent chaperone ClpB IPR017730 Chaperonin ClpB	CLPB3	Chaperone protein ClpB3, chloroplastic
Nitab4.5_0000451g0170.1	575	18	3.28	2.355	2.599	4.097	4.006	2.547	2.71	1.394	2.08	1.343	1.363	0.771	2.744	3.55	2.061	1.159	0.219746	0.0113249	0.683	2.391	-	-	GO:0005524, GO:0044267, GO:0005737, GO:0042026, GO:0006457	-	IPR027413, IPR002423, IPR027409, IPR001844, IPR018370	GroEL-like equatorial domain, Chaperonin Cpn60/TCP-1, GroEL-like apical domain, Chaperonin Cpn60, Chaperonin Cpn60, conserved site	HSP60, HSP60-3B: heat shock protein 60	chaperonin IPR001844 Chaperonin Cpn60	CPN60-2	Chaperonin CPN60-2, mitochondrial
Nitab4.5_0001565g0040.1	252	6	7.563	6.303	7.703	4.04	3.964	4.645	6.532	6.388	6.569	2.142	2	1.344	7.189	4.216	6.496	1.828	0.197093	0.0018673	0.693	2.388	-	-	GO:0005737, GO:0006457, GO:0005524	-	IPR020818, IPR011032, IPR017416, IPR018369	Chaperonin Cpn10, GroES (chaperonin 10)-like, Chaperonin 21, chloroplast, Chaperonin Cpn10, conserved site	CPN20: chaperonin 20	chaperonin IPR017416 Chaperonin 21, chloroplast IPR018369 Chaperonin Cpn10, conserved site	CPN20	20 kDa chaperonin, chloroplastic
Nitab4.5_0009973g0020.1	167	2	5.276	4.708	4.919	4.464	4.747	4.641	5.238	5.04	4.518	2.934	2.065	1.709	4.968	4.617	4.932	2.236	0.901747	0.0030909	0.036	2.381	-	-	GO:0005681, GO:0007067	-	IPR012336, IPR004123	Thioredoxin-like fold, mRNA splicing factor, thioredoxin-like U5 snRNP	YLS8: mRNA splicing factor, thioredoxin-like U5 snRNP	Mitosis protein dim1 IPR004123 mRNA splicing factor, thioredoxin-like U5 snRNP	YLS8	Thioredoxin-like protein YLS8
Nitab4.5_0001219g0010.1	473	3	0	0	0	4.052	4.788	4.321	0.285	0	0.845	1.754	2.353	1.951	0	4.387	0.377	2.02	0.20372	0.00104304	-0.377	2.367	-	-	GO:0005506, GO:0016705, GO:0020037, GO:0055114	Reactome:REACT_13433	IPR001128, IPR002401, IPR017972	Cytochrome P450, Cytochrome P450, E-class, group I, Cytochrome P450, conserved site	CYP716A1: cytochrome P450, family 716, subfamily A, polypeptide 1	Cytochrome P450	CYP716A15	Beta-amyrin 28-monooxygenase
Nitab4.5_0017196g0010.1	187	3	3.609	3.622	3.072	5.021	4.778	5.244	4.145	2.623	2.768	2.583	2.738	2.633	3.434	5.014	3.179	2.652	0.647315	7.66166e-05	0.255	2.362	-	-	-	-	IPR008493	Protein of unknown function DUF775	unknown protein similar to AT1G66080.1	C11orf73 homolog IPR008493 Protein of unknown function DUF775	SPBC21H7.06c	Protein OPI10 homolog
Nitab4.5_0000588g0250.1	212	2	7.596	6.712	7.478	10.807	11.028	11.109	8.572	8.665	8.574	9.237	9.545	7.083	7.262	10.981	8.604	8.621	0.00857035	0.0389179	-1.342	2.36	-	-	GO:0006950, GO:0009415	-	IPR000167	Dehydrin	COR47, RD17, AtCOR47: cold-regulated 47	Dehydrin IPR000167 Dehydrin	COR47	Dehydrin COR47
Nitab4.5_0000131g0190.1	76	2	2.705	2.21	2.253	2.106	2.333	2.594	0.558	0	0.082	0	0	0	2.39	2.344	0.213	0	0.000759027	7.66294e-05	2.177	2.344	-	-	GO:0008270	-	IPR010666	Zinc finger, GRF-type	zinc ion binding	Unknown Protein IPR010666 Zinc finger, GRF-type	At4g04775	Uncharacterized protein At4g04775
Nitab4.5_0001450g0070.1	266	8	0	1.839	3.828	3.015	1.825	2.17	0	0	0	0	0	0	1.889	2.337	0	0	0.162633	0.00271482	1.889	2.337	-	-	GO:0005737, GO:0006915, GO:0016226, GO:0051536	-	IPR007785	Anamorsin	Cytokine-induced anti-apoptosis inhibitor 1, Fe-S biogenesis	Anamorsin homolog IPR007785 Protein of unknown function DUF689	VIT_01s0010g01180	Anamorsin homolog
Nitab4.5_0003981g0080.1	133	2	3.993	4.349	4.174	3.044	3.499	2.912	5.038	3.06	3.196	0.792	0.547	1.144	4.172	3.152	3.765	0.828	0.562626	0.000725215	0.407	2.324	-	-	-	-	IPR002068, IPR008978	Alpha crystallin/Hsp20 domain, HSP20-like chaperone	HSP20-like chaperones superfamily protein	class II heat shock protein IPR002068 Heat shock protein Hsp20	HSP17.4B	17.4 kDa class III heat shock protein
Nitab4.5_0000744g0140.1	273	5	5.733	6.135	5.895	6.545	6.563	6.196	6.582	5.341	5.237	4.054	4.306	3.984	5.921	6.435	5.72	4.114	0.676607	0.000114199	0.201	2.321	-	-	-	-	-	-	-	Nuclear SR-like RNA binding protein IPR012677 Nucleotide-binding, alpha-beta plait	-	-
Nitab4.5_0000259g0100.1	798	19	5.371	3.442	6.047	1.894	2.815	2.245	5.484	5.57	4.988	0	0	0	4.953	2.318	5.348	0	0.648674	0.000987979	-0.395	2.318	-	-	GO:0005524, GO:0006457, GO:0006950, GO:0051082	-	IPR019805, IPR003594, IPR001404, IPR020568, IPR020575	Heat shock protein Hsp90, conserved site, Histidine kinase-like ATPase, ATP-binding domain, Heat shock protein Hsp90 family, Ribosomal protein S5 domain 2-type fold, Heat shock protein Hsp90, N-terminal	CR88, EMB1956, HSP90.5, Hsp88.1, AtHsp90.5: Chaperone protein htpG family protein	Chaperone protein htpG IPR001404 Heat shock protein Hsp90	HSP90-5	Heat shock protein 90-5, chloroplastic
Nitab4.5_0011320g0020.1	165	2	2.399	1.769	0	3.704	3.713	3.885	1.414	0	2.096	1.89	2.076	0.398	1.389	3.767	1.17	1.455	0.82819	0.012366	0.219	2.312	-	-	GO:0005509	-	IPR002048, IPR011992, IPR018247	EF-hand domain, EF-hand domain pair, EF-Hand 1, calcium-binding site	Calcium-binding EF-hand family protein	Calmodulin-like protein IPR011992 EF-Hand type	CML46	Probable calcium-binding protein CML46
Nitab4.5_0003995g0030.1	228	1	4.121	5.798	3.669	2.295	2.832	2.305	6.333	4.692	4.714	0.504	0	0	4.529	2.477	5.246	0.168	0.444128	0.000698441	-0.717	2.309	-	-	GO:0005515, GO:0008270	-	IPR013083, IPR001841	Zinc finger, RING/FYVE/PHD-type, Zinc finger, RING-type	RING/U-box superfamily protein	RING finger protein 126	MPSR1	E3 ubiquitin-protein ligase MPSR1
Nitab4.5_0013033g0010.1	450	1	0.774	2.919	1.882	0.99	0.561	1.2	3.157	3.907	3.65	3.266	3.172	3.237	1.858	0.917	3.571	3.225	0.0596513	0.000263991	-1.713	-2.308	-	-	GO:0004672, GO:0005524, GO:0006468, GO:0004674, GO:0007165, GO:0016772	0	IPR000719, IPR008271, IPR004041, IPR002290, IPR018451, IPR017441, IPR011009	Protein kinase domain, Serine/threonine-protein kinase, active site, NAF domain, Serine/threonine- / dual specificity protein kinase, catalytic domain, NAF/FISL domain, Protein kinase, ATP binding site, Protein kinase-like domain	CIPK7, SnRK3.10, PKS7, ATSRPK1, ATSR2: CBL-interacting protein kinase 7	CBL-interacting protein kinase 20 IPR002290 Serine_threonine protein kinase	CIPK7	CBL-interacting serine/threonine-protein kinase 7
Nitab4.5_0000106g0360.1	519	3	0	0	0	2.702	2.403	2.485	0	0	0	0.16	0	0.56	0	2.53	0	0.24	#DIV/0!	0.000265731	0	2.29	-	-	GO:0016021, GO:0055085	-	IPR011701, IPR020846, IPR016196	Major facilitator superfamily, Major facilitator superfamily domain, Major facilitator superfamily domain, general substrate transporter	ATNRT2.4, NRT2.4: nitrate transporter 2.4	Nitrate transporter IPR016196 Major facilitator superfamily, general substrate transporter	NRT2.4	High affinity nitrate transporter 2.4
Nitab4.5_0000195g0240.1	566	6	3.432	2.978	3.363	5.224	5.472	5.232	4.218	2.685	3.149	3.106	3.239	2.767	3.258	5.309	3.351	3.038	0.854425	0.000151326	-0.093	2.271	-	-	-	-	IPR001623, IPR012336	DnaJ domain, Thioredoxin-like fold	ATERDJ3A, TMS1: DNAJ heat shock N-terminal domain-containing protein	Chaperone protein DnaJ IPR003095 Heat shock protein DnaJ	ERDJ3A	DnaJ protein ERDJ3A
Nitab4.5_0001526g0030.1	67	2	0	0	0	2.74	2.165	2.175	0	0	0	0	0.266	0	0	2.36	0	0.089	#DIV/0!	0.000412155	0	2.271	-	-	-	-	IPR004231	Carboxypeptidase A inhibitor-like	0	0	-	-
Nitab4.5_0001237g0040.1	322	5	0	0	0	0	0	0	0	0	0	2.898	1.86	2.036	0	0	0	2.265	#DIV/0!	0.00212165	0	-2.265	-	-	GO:0006869, GO:0008289	-	IPR016140, IPR000528	Bifunctional inhibitor/plant lipid transfer protein/seed storage helical domain, Plant lipid transfer protein/Par allergen	Bifunctional inhibitor/lipid-transfer protein/seed storage 2S albumin superfamily protein	Non-specific lipid-transfer protein IPR003612 Plant lipid transfer protein_seed storage_trypsin-alpha amylase inhibitor	LTPG2	Non-specific lipid transfer protein GPI-anchored 2
Nitab4.5_0001875g0060.1	234	1	5.237	4.872	5.08	2.127	1.828	2.396	4.962	5.23	5.122	4.713	4.092	4.331	5.063	2.117	5.105	4.379	0.766828	0.000755331	-0.042	-2.262	-	-	-	-	IPR007608	Senescence regulator S40	Protein of unknown function, DUF584	Arabidopsis thaliana genomic DNA chromosome 5 P1 clone MOK16 IPR007608 Protein of unknown function DUF584	-	-
Nitab4.5_0000110g0080.1	309	8	2.457	1.171	3.182	2.625	3.876	2.194	2.313	2.584	1.625	0.537	0.481	0.896	2.27	2.898	2.174	0.638	0.890337	0.0122601	0.096	2.26	-	-	GO:0046856	-	IPR005135, IPR000300	Endonuclease/exonuclease/phosphatase, Inositol polyphosphate-related phosphatase	AT5PTASE11, 5PTASE11: inositol polyphosphate 5-phosphatase 11	Inositol 5-phosphatase 4 IPR000300 Inositol polyphosphate related phosphatase	IP5P11	Type IV inositol polyphosphate 5-phosphatase 11
Nitab4.5_0002055g0160.1	326	8	3.59	3.786	3.158	3.071	3.668	3.226	1.025	1.483	0.598	0.393	1.362	1.442	3.511	3.322	1.036	1.066	0.00142865	0.00409966	2.475	2.256	-	-	GO:0016021	-	IPR018499	Tetraspanin/Peripherin	TOM2A: tobamovirus multiplication 2A	Tetraspanin family protein IPR018499 Tetraspanin	TOM2A	Tobamovirus multiplication protein 2A
Nitab4.5_0000662g0120.1	342	4	3.216	2.961	2.843	3.796	4.445	3.981	4.261	3.285	4.024	1.736	2.351	1.372	3.007	4.074	3.857	1.82	0.0536277	0.0028278	-0.85	2.254	NAC	TF	GO:0003677, GO:0006355	0	IPR003441	NAC domain	RD26, ANAC072: NAC (No Apical Meristem) domain transcriptional regulator superfamily protein	NAC domain protein IPR003441 protein	NAC072	NAC domain-containing protein 72
Nitab4.5_0001270g0090.1	403	4	0	0	0	2.335	2.152	2.269	0	0	0	0	0	0	0	2.252	0	0	#DIV/0!	1.90497e-06	0	2.252	-	-	GO:0003824, GO:0006596,	Reactome:REACT_13, KEGG:00330+4.1.1.17, KEGG:00480+4.1.1.17, MetaCyc:PWY-46, MetaCyc:PWY-6305, UniPathway:UPA00535	IPR009006, IPR002433, IPR022653, IPR022644, IPR022643, IPR000183	Alanine racemase/group IV decarboxylase, C-terminal, Ornithine decarboxylase, Orn/DAP/Arg decarboxylase 2, pyridoxal-phosphate binding site, Orn/DAP/Arg decarboxylase 2, N-terminal, Orn/DAP/Arg decarboxylase 2, C-terminal, Ornithine/DAP/Arg decarboxylase	0	Ornithine decarboxylase IPR002433 Ornithine decarboxylase	-	Ornithine decarboxylase
Nitab4.5_0009676g0030.1	168	4	1.645	1.134	2.127	4.72	4.871	5.079	2.91	1.187	1.182	2.816	3.557	1.545	1.635	4.89	1.76	2.64	0.856021	0.0195665	-0.125	2.25	bZIP	TF	GO:0003700, GO:0006355, GO:0043565	0	IPR004827	Basic-leucine zipper domain	HY5, TED 5: Basic-leucine zipper (bZIP) transcription factor family protein	Transcription factor HY5 IPR011616 bZIP transcription factor, bZIP-1	HY5	Transcription factor HY5
Nitab4.5_0000818g0100.1	76	3	0	0	0	5.411	4.929	5.675	0	0	0	3.77	3.102	2.394	0	5.338	0	3.089	#DIV/0!	0.00769314	0	2.249	-	-	-	-	-	-	-	Unknown Protein	-	-
Nitab4.5_0005769g0040.1	294	3	0	0	0	2.646	3.71	2.36	0	0	0	0.041	1.665	0.272	0	2.905	0	0.659	#DIV/0!	0.0262636	0	2.246	MYB	TF	GO:0003677, GO:0003682	0	IPR009057, IPR001005, IPR017930	Homeodomain-like, SANT/Myb domain, Myb domain	AtMYB78, MYB78: myb domain protein 78	MYB transcription factor IPR015495 Myb transcription factor	MYB78	Transcription factor MYB78
Nitab4.5_0003251g0080.1	1473	28	6.333	5.275	5.083	5.359	5.679	5.488	5.32	3.855	5.178	3.256	3.812	2.723	5.564	5.508	4.784	3.264	0.268601	0.00238013	0.78	2.244	-	-	GO:0005524, GO:0006457, GO:0006950, GO:0051082	-	IPR001404, IPR020568, IPR003594, IPR015566, IPR019805, IPR020575	Heat shock protein Hsp90 family, Ribosomal protein S5 domain 2-type fold, Histidine kinase-like ATPase, ATP-binding domain, Endoplasmin, Heat shock protein Hsp90, conserved site, Heat shock protein Hsp90, N-terminal	SHD, HSP90.7, AtHsp90.7, AtHsp90-7: Chaperone protein htpG family protein	Chaperone protein htpG IPR015566 Molecular chaperone, heat shock protein, endoplasmin	HSP90	Endoplasmin homolog
Nitab4.5_0002113g0180.1	147	2	6.496	7.444	5.556	7.77	7.406	7.167	7.575	5.682	6.285	5.409	5.167	5.071	6.499	7.448	6.514	5.216	0.985262	0.000382231	-0.015	2.232	MBF1	transcriptional regulator	GO:0043565, GO:0003677	0	IPR013729, IPR001387, IPR010982	Multiprotein bridging factor 1, N-terminal, Cro/C1-type helix-turn-helix domain, Lambda repressor-like, DNA-binding domain	MBF1C, ATMBF1C: multiprotein bridging factor 1C	Multiprotein bridging factor 1 IPR013729 Multiprotein bridging factor 1, N-terminal	MBF1C	Multiprotein-bridging factor 1c
Nitab4.5_0001755g0080.1	607	15	5.945	4.983	6.486	3.489	4.182	3.526	5.744	5.622	5.528	1.569	1.563	1.367	5.804	3.732	5.632	1.5	0.716111	0.000681265	0.172	2.232	-	-	GO:0005737, GO:0042026, GO:0005524, GO:0044267, GO:0006457	-	IPR027409, IPR001844, IPR002423, IPR027413, IPR018370	GroEL-like apical domain, Chaperonin Cpn60, Chaperonin Cpn60/TCP-1, GroEL-like equatorial domain, Chaperonin Cpn60, conserved site	CPN60B, LEN1: chaperonin 60 beta	chaperonin IPR001844 Chaperonin Cpn60	-	RuBisCO large subunit-binding protein subunit beta, chloroplastic
Nitab4.5_0013227g0020.1	470	1	4.556	5.181	4.796	3.083	3.421	3.271	4.324	4.986	4.548	1.475	0.956	0.647	4.844	3.258	4.619	1.026	0.445773	0.00102003	0.225	2.232	-	-	GO:0004806, GO:0006629	Reactome:REACT_14797, Reactome:REACT_604	IPR002921	Lipase, class 3	alpha/beta-Hydrolases superfamily protein	Lipase (Fragment) IPR002921 Lipase, class 3	At2g42690	Phospholipase A1-IIdelta
Nitab4.5_0002543g0050.1	400	4	1.925	2.013	1.992	4.064	4.27	4.001	1.544	1.41	1.41	2.854	2.125	0.66	1.976	4.112	1.455	1.88	0.000551819	0.02647	0.521	2.232	bZIP	TF	GO:0003700, GO:0006355, GO:0043565	0	IPR004827	Basic-leucine zipper domain	ABF2, AREB1, ATAREB1: abscisic acid responsive elements-binding factor 2	BZIP transcription factor IPR011616 bZIP transcription factor, bZIP-1	ABF2	ABSCISIC ACID-INSENSITIVE 5-like protein 5
Nitab4.5_0008224g0010.1	492	3	1.237	0.148	0	4.032	4.867	3.971	0.707	0	0.119	2.451	2.795	0.931	0.462	4.29	0.275	2.059	0.698231	0.0254008	0.187	2.231	-	-	GO:0005524, GO:0000166, GO:0017111	-	IPR003959, IPR025753, IPR027417, IPR003593, IPR003960	ATPase, AAA-type, core, AAA-type ATPase, N-terminal domain, P-loop containing nucleoside triphosphate hydrolase, AAA+ ATPase domain, ATPase, AAA-type, conserved site	BCS1: cytochrome BC1 synthesis	Cell division protease ftsH homolog 3 IPR003959 ATPase, AAA-type, core	HSR4	Protein HYPER-SENSITIVITY-RELATED 4
Nitab4.5_0008054g0020.1	534	1	0.603	0	0	3.09	3.399	3.289	0.984	0	0	1.269	1.593	0.24	0.201	3.259	0.328	1.034	0.757863	0.00597867	-0.127	2.225	-	-	GO:0050660, GO:0008762, GO:0016491, GO:0055114, GO:0003824, GO:0016614	KEGG:00520+1.3.1.98, KEGG:00550+1.3.1.98, MetaCyc:PWY-6386, MetaCyc:PWY-6387, UniPathway:UPA00219	IPR016169, IPR006094, IPR016166, IPR016167, IPR006093, IPR012951	CO dehydrogenase flavoprotein-like, FAD-binding, subdomain 2, FAD linked oxidase, N-terminal, FAD-binding, type 2, FAD-binding, type 2, subdomain 1, Oxygen oxidoreductase covalent FAD-binding site, Berberine/berberine-like	FAD-binding Berberine family protein	FAD-binding domain-containing protein IPR006094 FAD linked oxidase, N-terminal	At5g44440	Berberine bridge enzyme-like 28
Nitab4.5_0014185g0010.1	177	3	8.858	7.652	8.557	4.158	3.803	4.366	8.069	8.425	8.276	1.397	2.299	1.978	8.356	4.109	8.257	1.891	0.805738	0.00204394	0.099	2.218	-	-	GO:0005198, GO:0009507	-	IPR006843	Plastid lipid-associated protein/fibrillin conserved domain	Plastid-lipid associated protein PAP / fibrillin family protein	Plastid-lipid-associated protein, chloroplastic IPR006843 PAP fibrillin	-	Light-induced protein, chloroplastic
Nitab4.5_0010740g0010.1	304	7	6.39	7.162	6.621	6.34	6.614	6.825	5.86	5.748	5.356	4.094	4.417	4.617	6.724	6.593	5.654	4.376	0.0177166	0.000432185	1.07	2.217	-	-	GO:0051920, GO:0055114, GO:0016209, GO:0016491	KEGG:00480+1.11.1.15	IPR012336, IPR019479, IPR000866	Thioredoxin-like fold, Peroxiredoxin, C-terminal, Alkyl hydroperoxide reductase subunit C/ Thiol specific antioxidant	2-Cys Prx B, 2CPB: 2-cysteine peroxiredoxin B	Peroxiredoxin IPR000866 Alkyl hydroperoxide reductase_ Thiol specific antioxidant_ Mal allergen	At5g06290	2-Cys peroxiredoxin BAS1-like, chloroplastic
Nitab4.5_0003004g0010.1	171	2	0	0	0	0.522	1.172	1.059	0	0	0	2.908	3.061	3.419	0	0.918	0	3.129	#DIV/0!	0.000918894	0	-2.211	-	-	GO:0005506, GO:0016705, GO:0020037, GO:0055114	Reactome:REACT_13433	IPR001128, IPR017972, IPR002401	Cytochrome P450, Cytochrome P450, conserved site, Cytochrome P450, E-class, group I	CYP76C4: cytochrome P450, family 76, subfamily C, polypeptide 4	Cytochrome P450	CYP76C4	Cytochrome P450 76C4
Nitab4.5_0007140g0010.1	487	11	3.836	3.98	4.441	1.915	2.342	2.36	3.066	3.02	3.109	0	0	0	4.086	2.205	3.065	0	0.00519353	0.000110174	1.021	2.205	-	-	-	-	IPR009091, IPR000408	Regulator of chromosome condensation 1/beta-lactamase-inhibitor protein II, Regulator of chromosome condensation, RCC1	Regulator of chromosome condensation (RCC1) family protein	Regulator of chromosome condensation RCC1 IPR009091 Regulator of chromosome condensation_beta-lactamase-inhibitor protein II	UVR8	Ultraviolet-B receptor UVR8
Nitab4.5_0002817g0010.1	229	1	0	0	0	2.26	2.416	1.932	0	0	0	0	0	0	0	2.202	0	0	#DIV/0!	0.0001026	0	2.202	-	-	-	-	IPR004864	Late embryogenesis abundant protein, LEA-14	Late embryogenesis abundant (LEA) hydroxyproline-rich glycoprotein family	Harpin-induced protein-like (Fragment) IPR010847 Harpin-induced 1	NHL2	NDR1/HIN1-like protein 2
Nitab4.5_0006120g0030.1	188	1	4.379	5.041	4.945	3.305	2.864	3.703	3.952	4.377	4.264	5.295	5.897	5.273	4.788	3.291	4.197	5.488	0.0715401	0.00227353	0.591	-2.197	-	-	GO:0009269	-	IPR004864, IPR013990	Late embryogenesis abundant protein, LEA-14, Water stress and hypersensitive response domain	Late embryogenesis abundant (LEA) hydroxyproline-rich glycoprotein family	Os12g0119800 protein (Fragment) IPR010847 Harpin-induced 1	-	-
Nitab4.5_0000305g0340.1	390	1	0.211	0	0.64	1.841	2.788	1.959	3.566	1.473	1.493	0	0	0	0.284	2.196	2.177	0	0.0580547	0.00180597	-1.893	2.196	-	-	-	-	-	-	-	BCL-2-associated athanogene 6 IPR003103 Apoptosis regulator Bcl-2 protein, BAG	BAG6	BAG family molecular chaperone regulator 6
Nitab4.5_0000574g0090.1	142	2	5.638	5.208	5.283	5.915	5.501	5.746	5.707	5.974	5.642	3.859	3.817	2.896	5.376	5.72	5.774	3.524	0.0757784	0.00284215	-0.398	2.196	-	-	-	-	IPR008978, IPR002068	HSP20-like chaperone, Alpha crystallin/Hsp20 domain	HSP20-like chaperones superfamily protein	class I heat shock protein 3 IPR002068 Heat shock protein Hsp20	HSP15.7	15.7 kDa heat shock protein, peroxisomal
Nitab4.5_0001157g0050.1	150	2	0	0	0	1.433	1.257	0.924	0.109	0.606	0.301	3.969	3.044	3.184	0	1.205	0.339	3.399	0.0793405	0.00248718	-0.339	-2.194	-	-	GO:0006869, GO:0008289	-	IPR016140, IPR000528	Bifunctional inhibitor/plant lipid transfer protein/seed storage helical domain, Plant lipid transfer protein/Par allergen	Bifunctional inhibitor/lipid-transfer protein/seed storage 2S albumin superfamily protein	Non-specific lipid-transfer protein IPR013770 Plant lipid transfer protein and hydrophobic protein, helical	At2g13820	Non-specific lipid-transfer protein-like protein At2g13820
Nitab4.5_0000787g0070.1	521	6	7.914	7.91	8.188	5.009	4.786	5.083	7.887	7.671	7.298	2.698	2.871	2.739	8.004	4.959	7.619	2.769	0.119462	2.93785e-05	0.385	2.19	-	-	-	-	IPR013126, IPR018181	Heat shock protein 70 family, Heat shock protein 70, conserved site	cpHsc70-1: chloroplast heat shock protein 70-1	Chaperone DnaK IPR012725 Chaperone DnaK	HSP70	Stromal 70 kDa heat shock-related protein, chloroplastic
Nitab4.5_0000356g0100.1	484	4	4.497	5.266	4.584	2.959	2.662	2.377	1.899	1.265	1.971	0.237	0.455	0.741	4.782	2.666	1.711	0.477	0.000749152	0.000599823	3.071	2.189	-	-	GO:0016788	-	IPR007312	Phosphoesterase	NPC1: non-specific phospholipase C1	Phosphoesterase family protein IPR007312 Phosphoesterase	NPC1	Non-specific phospholipase C1
Nitab4.5_0002626g0020.1	255	7	0	0	0	2.92	2.813	3.228	0	0	0	0.623	1.78	0	0	2.987	0	0.801	#DIV/0!	0.0151305	0	2.186	-	-	GO:0004089, GO:0006730, GO:0008270	KEGG:00910+4.2.1.1, MetaCyc:PWY-6142	IPR001148, IPR018338, IPR023561	Alpha carbonic anhydrase, Carbonic anhydrase, alpha-class, conserved site, Carbonic anhydrase, alpha-class	ATACA7, ACA7: alpha carbonic anhydrase 7	Carbonic anhydrase family protein IPR018340 Carbonic anhydrase, CAH1-like	ACA7	Alpha carbonic anhydrase 7
Nitab4.5_0000400g0050.1	249	5	6.336	6.203	6.464	3.215	3.929	3.604	6.146	6.51	5.833	1.456	1.266	1.499	6.334	3.582	6.163	1.407	0.45963	0.000570905	0.171	2.175	-	-	GO:0005737, GO:0006457, GO:0005524	-	IPR020818, IPR011032, IPR017416, IPR018369	Chaperonin Cpn10, GroES (chaperonin 10)-like, Chaperonin 21, chloroplast, Chaperonin Cpn10, conserved site	CPN20: chaperonin 20	chaperonin IPR017416 Chaperonin 21, chloroplast IPR018369 Chaperonin Cpn10, conserved site	CPN20	20 kDa chaperonin, chloroplastic
Nitab4.5_0000141g0280.1	197	3	7.84	7.77	7.094	7.203	7.169	7.368	7.624	7.36	7.575	9.769	8.821	9.641	7.568	7.247	7.52	9.41	0.85685	0.00204101	0.048	-2.163	-	-	GO:0003723, GO:0003735, GO:0006412, GO:0015935, GO:0005622, GO:0019843	-	IPR002942, IPR005710, IPR022801, IPR018079, IPR001912	RNA-binding S4 domain, Ribosomal protein S4/S9, eukaryotic/archaeal, Ribosomal protein S4/S9, Ribosomal protein S4, conserved site, Ribosomal protein S4/S9, N-terminal	Ribosomal protein S4	Ribosomal protein IPR001912 Ribosomal protein S4	RPS9C	40S ribosomal protein S9-2
Nitab4.5_0000034g0150.1	354	1	0.243	0	0	4.099	3.073	3.814	0	1.044	0.943	5.776	5.72	5.949	0.081	3.662	0.662	5.815	0.164558	0.00235304	-0.581	-2.153	-	-	GO:0016757	-	IPR002495	Glycosyl transferase, family 8	GATL9, LGT8: glucosyl transferase family 8	Glycosyltransferase family GT8 protein IPR002495 Glycosyl transferase, family 8	GATL9	Probable galacturonosyltransferase-like 9
Nitab4.5_0000705g0070.1	387	6	4.407	4.719	4.155	5.872	5.906	6.255	5.632	4.352	3.911	3.681	3.808	4.127	4.427	6.011	4.631	3.872	0.724553	0.000290327	-0.204	2.139	-	-	GO:0005488	-	IPR016024, IPR011989	Armadillo-type fold, Armadillo-like helical	Fes1A: Fes1A	Hsp70 nucleotide exchange factor fes1 IPR011989 Armadillo-like helical	fes1	Hsp70 nucleotide exchange factor fes1
Nitab4.5_0007274g0010.1	400	3	5.292	5.325	5.236	6.283	5.999	6.123	5.566	4.231	4.346	4.155	4.177	3.662	5.285	6.135	4.715	3.998	0.253675	0.000335524	0.57	2.137	-	-	GO:0001671, GO:0051087, GO:0006950	-	IPR023393, IPR015310, IPR013538	START-like domain, Activator of Hsp90 ATPase, N-terminal, Activator of Hsp90 ATPase homologue 1-like	Aha1 domain-containing protein	Activator of heat shock protein ATPase homolog 1 IPR015310 Activator of Hsp90 ATPase, N-terminal	Ahsa1	Activator of 90 kDa heat shock protein ATPase homolog 1
Nitab4.5_0002487g0080.1	1024	2	0	0	0	2.976	3.361	3.05	0	0	0.185	0.691	1.343	0.942	0	3.129	0.062	0.992	0.373901	0.000668643	-0.062	2.137	-	-	GO:0005524, GO:0004713, GO:0006468, GO:0016772, GO:0004672	0	IPR017441, IPR013210, IPR008266, IPR011009, IPR013320, IPR000719, IPR003591	Protein kinase, ATP binding site, Leucine-rich repeat-containing N-terminal, type 2, Tyrosine-protein kinase, active site, Protein kinase-like domain, Concanavalin A-like lectin/glucanase, subgroup, Protein kinase domain, Leucine-rich repeat, typical subtype	Leucine-rich repeat receptor-like protein kinase family protein	Receptor like kinase, RLK	MIK2	MDIS1-interacting receptor like kinase 2
Nitab4.5_0001627g0010.1	139	3	0	0	0	0.704	0.084	0.366	0.16	0	0	3.36	2.38	1.809	0	0.385	0.053	2.517	0.373901	0.011907	-0.053	-2.132	-	-	GO:0003676	-	IPR012337	Ribonuclease H-like domain	0	0	-	-
Nitab4.5_0000366g0010.1	80	1	0	0	0	4.931	5.033	4.021	0	0	0	2.859	2.661	2.075	0	4.662	0	2.532	#DIV/0!	0.00591068	0	2.13	-	-	-	-	-	-	-	-	-	-
Nitab4.5_0006705g0010.1	140	5	3.246	1.912	2.402	4.58	4.393	4.136	0	0	0	2.505	2.079	2.186	2.52	4.37	0	2.257	0.00294272	0.000311044	2.52	2.113	-	-	-	-	-	-	-	Unknown Protein	-	-
Nitab4.5_0003244g0020.1	430	4	0.108	0	0	3.676	3.392	3.38	0	0	0	1.769	1.779	0.584	0.036	3.483	0	1.377	0.373901	0.006715	0.036	2.106	-	-	-	-	IPR002068, IPR008978	Alpha crystallin/Hsp20 domain, HSP20-like chaperone	HSP17.6II: 17.6 kDa class II heat shock protein	Class II small heat shock protein Le-HSP17.6 IPR002068 Heat shock protein Hsp20	SHSP-2	18.8 kDa class II heat shock protein
Nitab4.5_0003410g0070.1	205	6	2.188	2.062	2.399	2.237	1.934	2.124	0	0	0	0	0	0	2.217	2.098	0	0	2.29255e-05	1.86827e-05	2.217	2.098	-	-	-	-	IPR004252	Probable transposase, Ptta/En/Spm, plant	0	0	-	-
Nitab4.5_0000744g0050.1	153	1	7.354	6.541	6.214	6.489	6.516	6.389	8.659	8.426	8.549	4.604	4.611	3.901	6.703	6.465	8.545	4.372	0.00596525	0.000932585	-1.842	2.093	-	-	-	-	IPR008978, IPR002068	HSP20-like chaperone, Alpha crystallin/Hsp20 domain	HSP20-like chaperones superfamily protein	class I heat shock protein IPR002068 Heat shock protein Hsp20	-	17.6 kDa class I heat shock protein
Nitab4.5_0003901g0020.1	199	1	0	0.748	0	0.336	0	0.239	2.246	0.605	0.9	2.211	2.351	2.287	0.249	0.192	1.25	2.283	0.150179	4.15086e-05	-1.001	-2.091	-	-	GO:0016021	-	IPR004307	TspO/MBR-related protein	ATTSPO, TSPO: TSPO(outer membrane tryptophan-rich sensory protein)-related	TspO and MBR like protein IPR004307 TspO_MBR-related protein	TSPO	Translocator protein homolog
Nitab4.5_0002461g0060.1	177	1	0	0	0	2.255	1.928	1.193	0	0	0	3.944	3.797	3.876	0	1.792	0	3.873	#DIV/0!	0.00278521	0	-2.081	-	-	-	-	IPR009009, IPR014733	RlpA-like double-psi beta-barrel domain, Barwin-like endoglucanase	0	Ripening-related protein 3 IPR009009 Barwin-related endoglucanase	-	Kiwellin
Nitab4.5_0011394g0020.1	443	2	2.239	1.13	2.138	2.215	2.783	2.371	1.651	1.236	1.311	0.558	0.572	0	1.835	2.456	1.4	0.377	0.310801	0.00120043	0.435	2.079	-	-	-	-	IPR013057	Amino acid transporter, transmembrane	Transmembrane amino acid transporter family protein	Amino acid transporter family protein IPR013057 Amino acid transporter, transmembrane	AVT3B	Amino acid transporter AVT3B
Nitab4.5_0017231g0010.1	526	8	4.254	3.498	2.797	2.279	2.824	2.49	1.175	1.586	1.557	0.443	0.819	0.093	3.516	2.531	1.439	0.452	0.00924514	0.00138251	2.077	2.079	-	-	GO:0006855, GO:0015238, GO:0015297, GO:0016020, GO:0055085	Reactome:REACT_15518, Reactome:REACT_20633	IPR002528	Multi antimicrobial extrusion protein	MATE efflux family protein	Multidrug resistance protein mdtK IPR015521 MATE family transporter related protein	DTX16	Protein DETOXIFICATION 16
Nitab4.5_0002700g0150.1	482	1	3.489	3.056	2.471	7.69	7.52	7.55	4.161	1.129	2.275	5.635	5.685	5.22	3.005	7.587	2.522	5.513	0.631119	0.000187165	0.483	2.074	-	-	-	-	IPR018181, IPR013126	Heat shock protein 70, conserved site, Heat shock protein 70 family	Hsp70b: heat shock protein 70B	heat shock protein IPR013126 Heat shock protein 70	HSP70	Heat shock 70 kDa protein
Nitab4.5_0000652g0020.1	473	3	1.637	1.851	1.331	4.439	4.122	4.586	0	0	0.188	1.863	2.866	2.201	1.606	4.382	0.063	2.31	0.000699932	0.00309891	1.543	2.072	-	-	GO:0005215, GO:0006810, GO:0016020	Reactome:REACT_15518, Reactome:REACT_19419	IPR000109, IPR016196	Proton-dependent oligopeptide transporter family, Major facilitator superfamily domain, general substrate transporter	Major facilitator superfamily protein	Solute carrier family 15 member 4 IPR000109 TGF-beta receptor, type I_II extracellular region	NPF5.7	Protein NRT1/ PTR FAMILY 5.7
Nitab4.5_0007879g0050.1	512	7	0	0	0	2.656	2.855	3.004	0	0	0	1.14	0.904	0.26	0	2.839	0	0.768	#DIV/0!	0.0018238	0	2.071	-	-	-	-	IPR011042	Six-bladed beta-propeller, TolB-like	NHL domain-containing protein	NHL repeat-containing protein IPR001258 NHL repeat	SOQ1	Protein SUPPRESSOR OF QUENCHING 1, chloroplastic
Nitab4.5_0009827g0030.1	423	13	4.116	2.959	3.2	2.024	1.985	2.413	3.737	2.579	3.391	0	0.213	0	3.425	2.141	3.236	0.071	0.719913	0.000177224	0.189	2.07	-	-	GO:0005509, GO:0005783, GO:0006457, GO:0051082, GO:0005515	-	IPR018124, IPR001580, IPR013320, IPR009169, IPR009033, IPR008985	Calreticulin/calnexin, conserved site, Calreticulin/calnexin, Concanavalin A-like lectin/glucanase, subgroup, Calreticulin, Calreticulin/calnexin, P domain, Concanavalin A-like lectin/glucanases superfamily	CRT3, PSL1, EBS2, AtCRT3: calreticulin 3	Calreticulin 2 calcium-binding protein IPR009169 Calreticulin	CRT3	Calreticulin-3
Nitab4.5_0002458g0020.1	323	2	1.063	1.348	0.696	0	0	0	3.686	3.419	3.81	2.004	2.102	2.093	1.036	0	3.638	2.066	0.00029842	3.14386e-07	-2.602	-2.066	BES1	TF	0	0	IPR008540	BZR1, transcriptional repressor	BEH4: BES1/BZR1 homolog 4	BES1_BZR1 homolog protein 4 IPR008540 BZR1, transcriptional repressor	BEH4	BES1/BZR1 homolog protein 4
Nitab4.5_0003531g0060.1	592	5	0	0	0	2.444	2.346	3.743	0	0	0	1.05	1.293	0	0	2.844	0	0.781	#DIV/0!	0.0263334	0	2.063	-	-	GO:0005215, GO:0006810, GO:0016020, GO:0006857	Reactome:REACT_15518, Reactome:REACT_19419	IPR000109, IPR018456, IPR016196	Proton-dependent oligopeptide transporter family, PTR2 family proton/oligopeptide symporter, conserved site, Major facilitator superfamily domain, general substrate transporter	NRT1.1, CHL1-1, NRT1, B-1, ATNRT1, CHL1: nitrate transporter 1.1	Nitrate transporter IPR000109 TGF-beta receptor, type I_II extracellular region	NPF6.3	Protein NRT1/ PTR FAMILY 6.3
Nitab4.5_0001827g0130.1	213	3	3.417	3.734	3.162	0	0	0.388	3.646	3.574	3.549	1.818	2.301	2.448	3.438	0.129	3.59	2.189	0.41671	0.000861405	-0.152	-2.06	-	-	-	-	-	-	unknown protein similar to AT1G45170.1	Pore protein of (OEP24)	OEP24	Outer envelope pore protein 24, chloroplastic
Nitab4.5_0000130g0060.1	425	9	4.681	4.562	4.731	6.126	6.296	6.778	4.746	1.697	3.377	3.512	4.834	4.678	4.658	6.4	3.273	4.341	0.191971	0.0110745	1.385	2.059	-	-	GO:0045454, GO:0016853, GO:0006662, GO:0015035	-	IPR017937, IPR012336, IPR005788, IPR013766, IPR005746	Thioredoxin, conserved site, Thioredoxin-like fold, Disulphide isomerase, Thioredoxin domain, Thioredoxin	ATPDIL2-2, ATPDI10, PDI10, PDIL2-2: PDI-like 2-2	Thioredoxin_protein disulfide isomerase IPR005788 Disulphide isomerase	PDIL2-3	Protein disulfide isomerase-like 2-3
Nitab4.5_0000296g0140.1	256	7	1.47	3.083	1.584	3.173	2.812	2.379	3.046	2.167	2.612	0.936	0.904	0.362	2.046	2.788	2.608	0.734	0.385701	0.00225266	-0.562	2.054	-	-	GO:0005515, GO:0000151, GO:0004842, GO:0016567	-	IPR019734, IPR003613, IPR011990, IPR013083, IPR013026	Tetratricopeptide repeat, U box domain, Tetratricopeptide-like helical, Zinc finger, RING/FYVE/PHD-type, Tetratricopeptide repeat-containing domain	ATCHIP, CHIP: carboxyl terminus of HSC70-interacting protein	U-box domain-containing protein IPR003613 U box domain	CHIP	E3 ubiquitin-protein ligase CHIP
Nitab4.5_0003080g0080.1	410	4	1.723	1.509	1.973	3.857	4.328	3.958	1.765	1.666	1.582	2.202	2.408	1.385	1.735	4.048	1.671	1.998	0.679981	0.00396937	0.064	2.05	bZIP	TF	GO:0003700, GO:0006355, GO:0043565	0	IPR004827	Basic-leucine zipper domain	ABF2, AREB1, ATAREB1: abscisic acid responsive elements-binding factor 2	BZIP transcription factor IPR011616 bZIP transcription factor, bZIP-1	ABF2	ABSCISIC ACID-INSENSITIVE 5-like protein 5
Nitab4.5_0001867g0040.1	147	2	2.351	0.916	0.558	2.755	3.57	3.517	3.347	2.093	3.412	1.442	2.258	0	1.275	3.281	2.951	1.234	0.0737406	0.0449784	-1.676	2.047	-	-	-	-	-	-	-	-	-	-
Nitab4.5_0003812g0060.1	337	1	2.111	2.272	2.414	0	0.19	0.517	2.082	1.944	1.811	2.838	1.792	2.209	2.266	0.235	1.946	2.28	0.0526683	0.00383157	0.32	-2.045	-	-	-	-	IPR005636	DTW	DTW domain-containing protein	DTW domain-containing protein IPR005636 DTW	Dtwd2	DTW domain-containing protein 2
Nitab4.5_0001149g0030.1	197	4	3.529	3.339	3.851	2.931	3.262	2.984	3.451	2.77	3.073	1.047	1.091	0.931	3.573	3.059	3.098	1.023	0.127105	5.61681e-05	0.475	2.036	-	-	GO:0000387, GO:0000398, GO:0005685, GO:0008270	-	IPR017340, IPR013085	U1 small nuclear ribonucleoprotein C, Zinc finger, U1-C type	C2H2 and C2HC zinc fingers superfamily protein	U1 small nuclear ribonucleoprotein C protein IPR013085 Zinc finger, U1-C type	VIT_07s0104g01170	U1 small nuclear ribonucleoprotein C
Nitab4.5_0000314g0040.1	228	2	0	0	0	4.759	5.029	5.014	0	0	0	3.394	2.902	2.404	0	4.934	0	2.9	#DIV/0!	0.00243706	0	2.034	-	-	GO:0030145, GO:0045735	-	IPR011051, IPR019780, IPR006045, IPR001929, IPR014710	RmlC-like cupin domain, Germin, manganese binding site, Cupin 1, Germin, RmlC-like jelly roll fold	GLP2A, ATGER2, GER2: germin-like protein 2	Germin-like protein 4 IPR014710 RmlC-like jelly roll fold	GLP5A	Germin-like protein subfamily 1 member 20
Nitab4.5_0000054g0010.1	349	4	3.797	4.089	3.671	5.1	5.105	5.282	1.834	1.349	1.668	3.085	3.063	3.273	3.852	5.162	1.617	3.141	0.000290274	2.2803e-05	2.235	2.021	-	-	-	-	IPR004182	GRAM domain	FIP1: FH interacting protein 1	FIP1 IPR004182 GRAM	FIP1	GEM-like protein 1
Nitab4.5_0000759g0040.1	291	1	0.386	0.818	0	2.004	2.952	2.2	2.952	0.619	2.381	0.502	0.591	0	0.401	2.385	1.984	0.364	0.0994885	0.00412814	-1.583	2.021	-	-	-	-	-	-	EDL3: EID1-like 3	Circadian clock coupling factor ZGT	EDL3	EID1-like F-box protein 3
Nitab4.5_0001372g0020.1	234	6	2.5	1.343	2.134	2.257	3.315	2.709	2.47	1.428	1.862	0	1.102	1.125	1.992	2.761	1.92	0.743	0.881638	0.0137851	0.072	2.018	-	-	GO:0000166, GO:0003676	-	IPR012677, IPR000504	Nucleotide-binding, alpha-beta plait, RNA recognition motif domain	RNA-binding (RRM/RBD/RNP motifs) family protein	RNA-binding protein IPR015464 RNA recognition motif-related	RBM42	RNA-binding protein 42
Nitab4.5_0001150g0020.1	225	7	2.39	2.154	2	1.389	1.886	2.775	0	0	0	0	0	0	2.182	2.017	0	0	4.30605e-05	0.00762719	2.182	2.017	-	-	GO:0003755, GO:0006457	-	IPR002130, IPR020892	Cyclophilin-like peptidyl-prolyl cis-trans isomerase domain, Cyclophilin-type peptidyl-prolyl cis-trans isomerase, conserved site	ROC7: rotamase CYP 7	Peptidyl-prolyl cis-trans isomerase IPR002130 Peptidyl-prolyl cis-trans isomerase, cyclophilin-type	CYP20-1	Peptidyl-prolyl cis-trans isomerase CYP20-1
Nitab4.5_0004673g0050.1	69	2	3.015	2.664	2.259	2.26	2.635	2.712	1.618	1.675	1.593	0.544	1.032	0	2.646	2.536	1.629	0.526	0.00981359	0.00363669	1.017	2.01	MADS	TF	GO:0003677, GO:0046983	Reactome:REACT_21303	IPR002100	Transcription factor, MADS-box	AGL16: AGAMOUS-like 16	MADS-box transcription factor 1 IPR002100 Transcription factor, MADS-box	MADS23	MADS-box transcription factor 23
Nitab4.5_0003983g0040.1	576	7	6.123	5.553	5.918	6.075	5.987	6.101	5.727	5.44	5.435	4.166	4.431	3.538	5.865	6.054	5.534	4.045	0.161167	0.00166991	0.331	2.009	-	-	GO:0005515	-	IPR011990, IPR019734, IPR001440, IPR013026, IPR006636	Tetratricopeptide-like helical, Tetratricopeptide repeat, Tetratricopeptide TPR1, Tetratricopeptide repeat-containing domain, Heat shock chaperonin-binding	Hop3: stress-inducible protein, putative	Stress-induced protein sti1-like protein IPR011990 Tetratricopeptide-like helical	HOP3	Hsp70-Hsp90 organizing protein 3
Nitab4.5_0003558g0020.1	132	3	0	0	0	4.076	2.94	3.25	0	0	0	5.249	5.395	5.65	0	3.422	0	5.431	#DIV/0!	0.00498675	0	-2.009	-	-	-	-	IPR005050	Early nodulin 93 ENOD93 protein	0	Early nodulin 93 protein IPR005050 Early nodulin 93 ENOD93 protein	-	Early nodulin-93
Nitab4.5_0002007g0060.1	168	4	1.702	1.508	2.228	4.208	4.812	4.886	2.586	2.032	1.535	3.653	2.905	1.321	1.813	4.635	2.051	2.626	0.556616	0.0493399	-0.238	2.009	bZIP	TF	GO:0003700, GO:0006355, GO:0043565	0	IPR004827	Basic-leucine zipper domain	HY5, TED 5: Basic-leucine zipper (bZIP) transcription factor family protein	Transcription factor HY5 IPR011616 bZIP transcription factor, bZIP-1	HY5	Transcription factor HY5
Nitab4.5_0002661g0130.1	88	2	3.429	4.38	3.766	0.02	0	0	4.888	5.384	5.54	1.909	2.268	1.859	3.858	0.007	5.271	2.012	0.0143258	9.99216e-05	-1.413	-2.005	-	-	-	-	-	-	-	Unknown Protein	-	-
Nitab4.5_0003711g0050.1	114	2	2.278	1.663	2.482	0.332	0	0	3.318	3.651	3.364	2.434	1.746	2.15	2.141	0.111	3.445	2.11	0.00818341	0.000936139	-1.304	-1.999	-	-	-	-	IPR025322	Protein of unknown function DUF4228, plant	unknown protein similar to AT1G29195.1	Unknown Protein	-	-
Nitab4.5_0008374g0010.1	1171	10	0.337	0	0	2.268	3.001	2.51	0	0	0	0.818	0.975	0	0.112	2.593	0	0.598	0.373901	0.00579125	0.112	1.995	-	-	-	-	IPR027417	P-loop containing nucleoside triphosphate hydrolase	P-loop containing nucleoside triphosphate hydrolases superfamily protein	Helicase sen1	SPBC29A10.10c	Uncharacterized ATP-dependent helicase C29A10.10c
Nitab4.5_0001007g0050.1	244	1	1.304	1.416	1.04	3.013	2.821	2.45	1.155	0.575	0.788	0.998	0.619	0.683	1.253	2.761	0.839	0.767	0.110725	0.00059631	0.414	1.994	-	-	-	-	-	-	unknown protein similar to AT4G05018.1	0	-	-
Nitab4.5_0012697g0010.1	353	2	2.205	3.341	2.215	2.494	2.366	2.62	2.591	2.263	2.475	4.972	4.228	4.255	2.587	2.493	2.443	4.485	0.730048	0.00143767	0.144	-1.992	-	-	GO:0008762, GO:0016491, GO:0050660, GO:0055114, GO:0003824, GO:0016614	KEGG:00520+1.3.1.98, KEGG:00550+1.3.1.98, MetaCyc:PWY-6386, MetaCyc:PWY-6387, UniPathway:UPA00219	IPR006094, IPR016169, IPR016166	FAD linked oxidase, N-terminal, CO dehydrogenase flavoprotein-like, FAD-binding, subdomain 2, FAD-binding, type 2	DWF1: cell elongation protein / DWARF1 / DIMINUTO (DIM)	FAD linked oxidase domain protein IPR006094 FAD linked oxidase, N-terminal	DIM	Delta(24)-sterol reductase
Nitab4.5_0010943g0010.1	106	3	0	0	0	2.054	2.144	1.773	0	0	0	0	0	0	0	1.99	0	0	#DIV/0!	5.83509e-05	0	1.99	-	-	-	-	-	-	-	-	-	-
Nitab4.5_0004860g0010.1	174	1	4.358	4.618	3.737	4.84	4.816	4.795	5.044	3.642	3.352	2.867	2.872	2.751	4.238	4.817	4.013	2.83	0.719709	1.15041e-06	0.225	1.987	-	-	GO:0006511,	Reactome:REACT_6185, UniPathway:UPA00143	IPR016073, IPR016897, IPR016072, IPR001232, IPR011333	SKP1 component, POZ domain, E3 ubiquitin ligase, SCF complex, Skp subunit, SKP1 component, dimerisation, SKP1 component, BTB/POZ fold	ASK11, SK11: SKP1-like 11	SKP1-like 1 IPR016897 E3 ubiquitin ligase, SCF complex, Skp subunit	ASK11	SKP1-like protein 11
Nitab4.5_0004937g0030.1	452	5	0	0	0	2.428	2.93	2.536	0	0	0	0.832	1.027	0.074	0	2.631	0	0.644	#DIV/0!	0.00375942	0	1.987	-	-	GO:0005506, GO:0016705, GO:0020037, GO:0055114	Reactome:REACT_13433	IPR001128, IPR017972, IPR002401	Cytochrome P450, Cytochrome P450, conserved site, Cytochrome P450, E-class, group I	CYP72A15: cytochrome P450, family 72, subfamily A, polypeptide 15	Cytochrome P450 IPR002401 Cytochrome P450, E-class, group I	-	Cytochrome P450 CYP72A219
Nitab4.5_0002561g0090.1	513	9	1.422	2.102	2.68	2.192	2.434	2.217	2.114	1.494	0.93	0.594	0.29	0	2.068	2.281	1.513	0.295	0.328189	0.000453239	0.555	1.986	-	-	GO:0005524, GO:0005975, GO:0016773	KEGG:00010+2.7.1.1, KEGG:00051+2.7.1.1, KEGG:00052+2.7.1.1, KEGG:00500+2.7.1.1, KEGG:00520+2.7.1.1, KEGG:00521+2.7.1.1, KEGG:00524+2.7.1.1, MetaCyc:PWY-621, Reactome:REACT_15518, Reactome:REACT_474	IPR022672, IPR001312, IPR022673	Hexokinase, N-terminal, Hexokinase, Hexokinase, C-terminal	HXK3: hexokinase 3	Hexokinase 1 IPR001312 Hexokinase	HXK2	Hexokinase-2, chloroplastic
Nitab4.5_0000833g0060.1	258	3	3.314	4.081	3.723	3.191	3.12	3.177	5.33	3.605	3.115	1.162	1.257	1.118	3.706	3.163	4.017	1.179	0.683193	1.791e-06	-0.311	1.984	-	-	-	-	-	-	-	Genomic DNA chromosome 5 P1 clone MVP2	-	-
Nitab4.5_0002168g0010.1	117	2	1.507	0	1.457	0.043	0.716	1.189	0	0.06	0	2.972	3.361	1.566	0.988	0.65	0.02	2.633	0.121963	0.0359984	0.968	-1.983	-	-	-	-	IPR024489	Organ specific protein	0	Organ-specific protein S2	-	Organ-specific protein S2
Nitab4.5_0002167g0150.1	165	2	0.453	0.724	0	2.446	2.445	1.281	0.403	0	1.081	3.313	3.965	4.838	0.392	2.057	0.495	4.039	0.800808	0.0280649	-0.103	-1.982	-	-	-	-	IPR025870	Glyoxalase-like domain	Lactoylglutathione lyase / glyoxalase I family protein	Early tobacco anther 1	At5g48480	Uncharacterized protein At5g48480
Nitab4.5_0012868g0010.1	98	1	1.226	0.135	1.225	0	0	0	2.08	2.233	2.142	2.322	2.006	1.612	0.862	0	2.152	1.98	0.0244125	0.000647328	-1.29	-1.98	-	-	-	-	-	-	-	-	-	-
Nitab4.5_0000314g0070.1	228	2	1.141	0.513	0.745	6.411	6.441	6.477	0	0	0	4.746	4.552	4.094	0.8	6.443	0	4.464	0.0120458	0.000522694	0.8	1.979	-	-	GO:0045735, GO:0030145	-	IPR011051, IPR006045, IPR019780, IPR014710, IPR001929	RmlC-like cupin domain, Cupin 1, Germin, manganese binding site, RmlC-like jelly roll fold, Germin	GLP2A, ATGER2, GER2: germin-like protein 2	Germin-like protein 4 IPR014710 RmlC-like jelly roll fold	GLP5A	Germin-like protein subfamily 1 member 20
Nitab4.5_0011368g0040.1	76	2	0	0	0	6.947	6.742	6.319	0	0	0	4.87	5.253	3.947	0	6.669	0	4.69	#DIV/0!	0.00996266	0	1.979	-	-	-	-	-	-	-	Plant viral-response family protein IPR006904 Protein of unknown function DUF716	-	-
Nitab4.5_0001401g0190.1	65	2	2.66	3.882	3.307	3.846	3.655	4.356	2.54	2.648	1.847	2.177	1.781	1.977	3.283	3.952	2.345	1.978	0.0962523	0.00116159	0.938	1.974	-	-	0	UniPathway:UPA00559	IPR007872	Zinc finger, DPH-type	CSL zinc finger domain-containing protein	Diphthamide biosynthesis protein 3 IPR007872 Zinc finger, DPH-type	DPH3	Diphthamide biosynthesis protein 3
Nitab4.5_0000905g0130.1	187	3	3.743	3.942	3.648	5.001	5.052	5.329	4.35	3.225	2.983	3.394	3.186	2.915	3.778	5.127	3.519	3.165	0.580358	0.000337383	0.259	1.962	-	-	-	-	IPR008493	Protein of unknown function DUF775	unknown protein similar to AT1G66080.1	C11orf73 homolog IPR008493 Protein of unknown function DUF775	SPBC21H7.06c	Protein OPI10 homolog
Nitab4.5_0000376g0260.1	383	2	0.913	0	0	6.835	7.193	6.926	0.537	0.094	0.379	5.496	5.677	3.895	0.304	6.985	0.337	5.023	0.926836	0.0271724	-0.033	1.962	-	-	GO:0004806, GO:0006629	Reactome:REACT_14797, Reactome:REACT_604	IPR002921	Lipase, class 3	alpha/beta-Hydrolases superfamily protein	Lipase-like protein IPR002921 Lipase, class 3	Os01g0651100	Phospholipase A1-II 1
Nitab4.5_0007100g0030.1	98	1	5.702	5.54	6.31	3.077	2.615	2.778	5.876	5.601	5.428	1.229	1.342	0.024	5.851	2.823	5.635	0.865	0.466444	0.011499	0.216	1.958	-	-	GO:0016491, GO:0016616, GO:0050662, GO:0055114, GO:0004616, GO:0006098, GO:0050661	KEGG:00030+1.1.1.44, KEGG:00480+1.1.1.44, UniPathway:UPA00115	IPR013328, IPR006114, IPR008927	Dehydrogenase, multihelical, 6-phosphogluconate dehydrogenase, C-terminal, 6-phosphogluconate dehydrogenase, C-terminal-like	6-phosphogluconate dehydrogenase family protein	6-phosphogluconate dehydrogenase decarboxylating IPR006113 6-phosphogluconate dehydrogenase, decarboxylating	PGD2	6-phosphogluconate dehydrogenase, decarboxylating 2
Nitab4.5_0000117g0050.1	511	1	0	0	0.311	3.782	4.067	3.692	0.128	0.707	0.799	2.098	2.148	1.426	0.104	3.847	0.545	1.891	0.132833	0.00164061	-0.441	1.956	-	-	GO:0005506, GO:0016705, GO:0020037, GO:0055114	Reactome:REACT_13433	IPR001128, IPR002401	Cytochrome P450, Cytochrome P450, E-class, group I	CYP94B1: cytochrome P450, family 94, subfamily B, polypeptide 1	Cytochrome P450	CYP94A2	Cytochrome P450 94A2
Nitab4.5_0005030g0010.1	1094	3	4.285	5.108	2.62	2.914	2.925	3.007	4.066	4.066	4.479	1.217	1.166	0.601	4.004	2.949	4.204	0.994	0.802174	0.00060963	-0.2	1.955	-	-	, GO:0003676, GO:0005515	Reactome:REACT_12472	IPR014811, IPR012337, IPR003165, IPR003100	Domain of unknown function DUF1785, Ribonuclease H-like domain, Stem cell self-renewal protein Piwi, Argonaute/Dicer protein, PAZ domain	AGO2: Argonaute family protein	ARGONAUTE 1 IPR003165 Stem cell self-renewal protein Piwi	AGO2	Protein argonaute 2
Nitab4.5_0000173g0250.1	850	8	1.832	0.485	1.938	2.829	3.278	2.716	2.298	1.958	2.371	1.039	1.408	0.513	1.418	2.941	2.209	0.987	0.178154	0.00328582	-0.791	1.954	-	-	GO:0005515, GO:0008270	-	IPR013083, IPR001841	Zinc finger, RING/FYVE/PHD-type, Zinc finger, RING-type	Ring/U-Box superfamily protein	Neuralized IPR001841 Zinc finger, RING-type	NEURL1B	E3 ubiquitin-protein ligase NEURL1B
Nitab4.5_0000605g0080.1	419	6	0	0	0	2.898	2.991	2.553	0	0	0	0.944	1.252	0.386	0	2.814	0	0.861	#DIV/0!	0.00241387	0	1.953	G2-like	TF	GO:0003677, GO:0003682	0	IPR006447, IPR017930, IPR009057, IPR001005	Myb domain, plants, Myb domain, Homeodomain-like, SANT/Myb domain	myb-like HTH transcriptional regulator family protein	Myb-like DNA-binding domain SHAQKYF class family protein expressed IPR006447 Myb-like DNA-binding region, SHAQKYF class	At1g14600	Putative Myb family transcription factor At1g14600
Nitab4.5_0006852g0070.1	366	2	2.163	1.883	2.372	1.631	2.47	1.751	3.554	1.466	1.748	0	0	0	2.139	1.951	2.256	0	0.870078	0.00173745	-0.117	1.951	HSF	TF	GO:0003700, GO:0005634, GO:0006355, GO:0043565, GO:0009408	0	IPR027725, IPR000232, IPR011991, IPR027709	Heat shock transcription factor family, Heat shock factor (HSF)-type, DNA-binding, Winged helix-turn-helix DNA-binding domain, Heat shock transcription factor, plant	ATHSFA2, HSFA2: heat shock transcription factor A2	Heat stress transcription factor A3-type, DNA-binding	HSF30	Heat shock factor protein HSF30
Nitab4.5_0000582g0130.1	426	13	2.886	1.759	2.377	3.735	3.757	4.454	2.777	1.818	2.702	2.541	2.445	1.113	2.34	3.982	2.432	2.033	0.847972	0.019705	-0.092	1.949	-	-	GO:0005509, GO:0005783, GO:0006457, GO:0051082, GO:0005515	-	IPR008985, IPR018124, IPR001580, IPR013320, IPR009033, IPR009169	Concanavalin A-like lectin/glucanases superfamily, Calreticulin/calnexin, conserved site, Calreticulin/calnexin, Concanavalin A-like lectin/glucanase, subgroup, Calreticulin/calnexin, P domain, Calreticulin	CRT3, PSL1, EBS2, AtCRT3: calreticulin 3	Calreticulin 2 calcium-binding protein IPR009169 Calreticulin	CRT3	Calreticulin-3
Nitab4.5_0001180g0170.1	1103	22	4.087	3.659	3.875	4.441	4.752	4.704	2.806	2.787	2.706	2.652	2.637	2.764	3.874	4.632	2.766	2.684	0.000961734	4.90095e-05	1.108	1.948	-	-	GO:0005515, , GO:0003676	Reactome:REACT_12472	IPR003100, IPR024357, IPR003165, IPR014811, IPR012337	Argonaute/Dicer protein, PAZ domain, Argonaut, glycine-rich domain, Stem cell self-renewal protein Piwi, Domain of unknown function DUF1785, Ribonuclease H-like domain	AGO1: Stabilizer of iron transporter SufD / Polynucleotidyl transferase	ARGONAUTE 1 IPR003165 Stem cell self-renewal protein Piwi	AGO1	Protein argonaute 1
Nitab4.5_0007807g0010.1	315	3	5.133	4.288	4.808	2.927	3.22	3.168	5.005	4.276	4.731	1.285	1.778	0.408	4.743	3.105	4.671	1.157	0.834877	0.00901422	0.072	1.948	HB	TF	GO:0003677, GO:0003700, GO:0006355, GO:0043565, GO:0000976, GO:0005634	0	IPR009057, IPR001356, IPR000047, IPR017970	Homeodomain-like, Homeobox domain, Helix-turn-helix motif, Homeobox, conserved site	0	Homeobox-leucine zipper protein IPR001356 Homeobox	ATHB-16	Homeobox-leucine zipper protein ATHB-16
Nitab4.5_0000113g0160.1	685	1	0.668	0	0	2.523	2.929	2.758	0	0	0	0.642	0.984	0.744	0.223	2.737	0	0.79	0.373901	0.00023321	0.223	1.947	-	-	GO:0005488, GO:0005515, GO:0000151, GO:0004842, GO:0016567	-	IPR013083, IPR016024, IPR011989, IPR000225, IPR003613	Zinc finger, RING/FYVE/PHD-type, Armadillo-type fold, Armadillo-like helical, Armadillo, U box domain	PUB18, ATPUB18: plant U-box 18	U-box domain-containing protein IPR011989 Armadillo-like helical	PUB18	U-box domain-containing protein 18
Nitab4.5_0010653g0010.1	1254	2	0	0	0	1.795	2.491	1.722	0	0	0	0.022	0.099	0.049	0	2.003	0	0.057	#DIV/0!	0.00138405	0	1.946	-	-	GO:0043531, GO:0006952, GO:0000166, GO:0017111	-	IPR002182, IPR000767, IPR027417, IPR003593	NB-ARC, Disease resistance protein, P-loop containing nucleoside triphosphate hydrolase, AAA+ ATPase domain	0	Cc-nbs-lrr, resistance protein	R1B-17	Putative late blight resistance protein homolog R1B-17
Nitab4.5_0007800g0010.1	131	3	8.028	8.518	7.734	4.9	5.106	4.838	8.406	8.215	8.312	6.736	7.868	6.074	8.093	4.948	8.311	6.893	0.407147	0.0214066	-0.218	-1.945	-	-	-	-	IPR008406	Dormancyauxin associated	Dormancy/auxin associated family protein	Auxin-repressed protein IPR008406 Dormancyauxin associated	At1g56220	Dormancy-associated protein homolog 3
Nitab4.5_0012886g0010.1	463	13	0	0	0	3.477	4.031	3.164	0.925	0.461	1.202	1.457	1.881	1.503	0	3.557	0.863	1.614	0.0162548	0.0024766	-0.863	1.943	-	-	GO:0016021, GO:0055085	-	IPR016196, IPR011701	Major facilitator superfamily domain, general substrate transporter, Major facilitator superfamily	Major facilitator superfamily protein	Major facilitator superfamily (MFS_1) transporter IPR016196 Major facilitator superfamily, general substrate transporter	At5g64500	Probable sphingolipid transporter spinster homolog 2
Nitab4.5_0001926g0080.1	1083	7	0.965	1.055	0.867	3.58	3.778	3.815	0.189	0	0.094	1.699	1.818	1.829	0.962	3.724	0.094	1.782	0.000352255	2.07199e-05	0.868	1.942	-	-	-	-	IPR012340, IPR022966	Nucleic acid-binding, OB-fold, Ribonuclease II/R, conserved site	Ribonuclease II/R family protein	Exoribonuclease R IPR001900 Ribonuclease II and R	SOV	DIS3-like exonuclease 2
Nitab4.5_0000312g0370.1	542	5	3.314	3.741	3.421	3.057	3.356	3.796	3.03	3.349	3.665	1.637	1.501	1.244	3.492	3.403	3.348	1.461	0.554865	0.00134069	0.144	1.942	-	-	GO:0005215, GO:0006857, GO:0016020, GO:0006810	Reactome:REACT_15518, Reactome:REACT_19419	IPR016196, IPR018456, IPR000109	Major facilitator superfamily domain, general substrate transporter, PTR2 family proton/oligopeptide symporter, conserved site, Proton-dependent oligopeptide transporter family	NRT1.1, CHL1-1, NRT1, B-1, ATNRT1, CHL1: nitrate transporter 1.1	Nitrate transporter IPR000109 TGF-beta receptor, type I_II extracellular region	NPF6.3	Protein NRT1/ PTR FAMILY 6.3
Nitab4.5_0008874g0010.1	396	5	2.137	1.059	1.845	1.39	2.57	2.149	1.917	0.803	0.96	0.06	0.221	0	1.68	2.036	1.227	0.094	0.392846	0.00523608	0.453	1.942	-	-	-	-	-	-	-	Unknown Protein	At2g16365	F-box protein At2g16365
Nitab4.5_0000050g0050.1	388	11	0	0	0	1.767	2.913	1.601	0	0	0	0.206	0.249	0	0	2.094	0	0.152	#DIV/0!	0.00981682	0	1.942	-	-	-	-	-	-	unknown protein similar to AT3G03560.1	Unknown Protein	-	-
Nitab4.5_0007100g0020.1	702	7	5.636	5.724	5.968	2.626	2.653	2.621	5.961	5.75	5.646	0.721	0.952	0.406	5.776	2.633	5.786	0.693	0.946678	0.000255983	-0.01	1.94	-	-	GO:0016772, GO:0004672, GO:0005524, GO:0006468	-	IPR011009, IPR000719, IPR004147	Protein kinase-like domain, Protein kinase domain, UbiB domain	Protein kinase superfamily protein	Uncharacterized aarF domain-containing protein kinase 1 IPR004147 ABC-1	ABC1K3	Protein ACTIVITY OF BC1 COMPLEX KINASE 3, chloroplastic
Nitab4.5_0009109g0010.1	252	6	7.572	6.86	7.012	4.049	3.668	3.254	6.749	6.623	6.674	1.592	2.1	1.481	7.148	3.657	6.682	1.724	0.10107	0.00292649	0.466	1.933	-	-	GO:0005737, GO:0006457, GO:0005524	-	IPR020818, IPR018369, IPR017416, IPR011032	Chaperonin Cpn10, Chaperonin Cpn10, conserved site, Chaperonin 21, chloroplast, GroES (chaperonin 10)-like	CPN20: chaperonin 20	chaperonin IPR017416 Chaperonin 21, chloroplast IPR018369 Chaperonin Cpn10, conserved site	CPN20	20 kDa chaperonin, chloroplastic
Nitab4.5_0003384g0020.1	70	3	0	0	0	1.821	2.423	3.055	0	0	0	0.537	0.965	0	0	2.433	0	0.501	#DIV/0!	0.012957	0	1.932	-	-	-	-	-	-	-	Unknown Protein	-	-
Nitab4.5_0005006g0020.1	114	2	0	0	0	4.507	5.083	5.129	0	0	0	3.577	3.458	1.889	0	4.907	0	2.975	#DIV/0!	0.0290249	0	1.932	-	-	-	-	-	-	-	Unknown Protein	-	-
Nitab4.5_0000722g0020.1	470	11	3.207	3.364	4.068	1.774	2.277	1.743	2.426	2.769	2.579	0	0	0	3.546	1.931	2.591	0	0.0278392	0.000366995	0.955	1.931	-	-	-	-	IPR009091, IPR000408	Regulator of chromosome condensation 1/beta-lactamase-inhibitor protein II, Regulator of chromosome condensation, RCC1	Regulator of chromosome condensation (RCC1) family protein	Regulator of chromosome condensation RCC1 IPR009091 Regulator of chromosome condensation_beta-lactamase-inhibitor protein II	UVR8	Ultraviolet-B receptor UVR8
Nitab4.5_0000718g0150.1	77	2	0	0	0	2.043	2.485	1.265	0	0	0	0	0	0	0	1.931	0	0	#DIV/0!	0.00563604	0	1.931	-	-	-	-	-	-	-	-	-	-
Nitab4.5_0002081g0120.1	189	2	0	0	0	0.85	0.299	0.531	0	0	0	2.363	2.715	2.384	0	0.56	0	2.487	#DIV/0!	0.000602461	0	-1.927	LOB	TF	0	0	IPR004883	Lateral organ boundaries, LOB	LBD16, ASL18: lateral organ boundaries-domain 16	LOB domain protein-like IPR004883 Lateral organ boundaries, LOB	LBD16	LOB domain-containing protein 16
Nitab4.5_0003100g0030.1	346	4	0	0	0	2.076	2.237	1.946	0	0	0	0.267	0.213	0	0	2.086	0	0.16	#DIV/0!	8.01137e-05	0	1.926	NAC	TF	GO:0003677, GO:0006355	0	IPR003441	NAC domain	anac096, NAC096: NAC domain containing protein 96	NAC-domain transcription factor protein	NAC096	NAC domain-containing protein 96
Nitab4.5_0000229g0030.1	1438	14	0	0.876	0	2.511	2.695	2.726	0	0	0	1.286	0.537	0.336	0.292	2.644	0	0.72	0.373901	0.00291489	0.292	1.924	-	-	-	-	IPR027942, IPR027944	Sieve element occlusion, N-terminal, Sieve element occlusion, C-terminal	0	Sieve element-occluding protein 3	SEOB	Protein SIEVE ELEMENT OCCLUSION B
Nitab4.5_0017067g0010.1	296	4	3.573	1.948	1.932	2.418	2.905	2.256	4.559	5.102	5.24	1.077	0.74	0	2.484	2.526	4.967	0.606	0.013046	0.00675467	-2.483	1.92	-	-	-	-	IPR013989	Development/cell death domain	DCD (Development and Cell Death) domain protein	Genomic DNA chromosome 5 P1 clone MJC20 IPR013089 Kelch related	-	B2 protein
Nitab4.5_0011475g0010.1	244	3	2.641	2.774	2.549	3.18	2.824	2.64	4.329	2.564	2.227	0.997	1.226	0.663	2.655	2.881	3.04	0.962	0.587982	0.0010845	-0.385	1.919	-	-	-	-	-	-	-	Genomic DNA chromosome 5 P1 clone MVP2	-	-
Nitab4.5_0003185g0010.1	119	2	0	0	0	0	0	0	0	0	0	2.124	1.317	2.314	0	0	0	1.918	#DIV/0!	0.00328923	0	-1.918	-	-	-	-	-	-	-	-	-	-
Nitab4.5_0011123g0010.1	530	15	0	0	0	2.836	3.823	3.628	0	0	0	1.697	1.416	1.424	0	3.429	0	1.512	#DIV/0!	0.00371442	0	1.917	-	-	-	-	IPR012419	Cas1p 10 TM acyl transferase domain	O-acetyltransferase family protein	CAS1 domain containing 1 IPR012419 Cas1p-like	RWA3	Protein REDUCED WALL ACETYLATION 3
Nitab4.5_0026658g0010.1	257	8	1.272	0	1.021	2.558	2.704	2.529	1.378	1.741	1.676	1.324	0.72	0	0.764	2.597	1.598	0.681	0.108362	0.00772611	-0.834	1.916	-	-	-	-	IPR018253, IPR026894, IPR001623	DnaJ domain, conserved site, DNAJ-containing protein, X-domain, DnaJ domain	DNAJ heat shock N-terminal domain-containing protein	Chaperone protein dnaJ 10 IPR003095 Heat shock protein DnaJ	ATJ10	Chaperone protein dnaJ 10
Nitab4.5_0008547g0020.1	576	7	6.503	6.178	6.243	6.584	6.449	6.663	5.977	5.722	5.957	4.805	4.984	4.168	6.308	6.566	5.885	4.652	0.0303754	0.0016987	0.423	1.914	-	-	GO:0005515	-	IPR019734, IPR011990, IPR006636, IPR001440, IPR013026	Tetratricopeptide repeat, Tetratricopeptide-like helical, Heat shock chaperonin-binding, Tetratricopeptide TPR1, Tetratricopeptide repeat-containing domain	Hop3: stress-inducible protein, putative	Stress-induced protein sti1-like protein IPR011990 Tetratricopeptide-like helical	HOP3	Hsp70-Hsp90 organizing protein 3
Nitab4.5_0004291g0010.1	381	8	0	0	0	2.677	3.138	1.524	0	0	0	0.402	1.194	0	0	2.446	0	0.532	#DIV/0!	0.0322758	0	1.914	-	-	GO:0006071, GO:0008889, GO:0006629, GO:0008081	-	IPR004129, IPR017946	Glycerophosphoryl diester phosphodiesterase, PLC-like phosphodiesterase, TIM beta/alpha-barrel domain	SRG3: senescence-related gene 3	Glycerophosphodiester phosphodiesterase GDE1 IPR004129 Glycerophosphoryl diester phosphodiesterase	GDPD1	Glycerophosphodiester phosphodiesterase GDPD1, chloroplastic
Nitab4.5_0005648g0020.1	322	2	0.494	0.31	0.324	3.314	2.957	2.694	2.403	0.393	0.877	1.003	1.478	0.747	0.376	2.988	1.224	1.076	0.23576	0.00238886	-0.848	1.912	HSF	TF	GO:0003700, GO:0005634, GO:0006355, GO:0043565, GO:0009408	0	IPR000232, IPR027709, IPR027725, IPR011991	Heat shock factor (HSF)-type, DNA-binding, Heat shock transcription factor, plant, Heat shock transcription factor family, Winged helix-turn-helix DNA-binding domain	AT-HSFB2B, HSFB2B: winged-helix DNA-binding transcription factor family protein	Heat stress transcription factor-type, DNA-binding	HSFB2B	Heat stress transcription factor B-2b
Nitab4.5_0013202g0010.1	394	2	0	0	0	5.735	5.762	5.324	0	0	0	3.986	4.523	2.577	0	5.607	0	3.695	#DIV/0!	0.0328867	0	1.912	-	-	GO:0004806, GO:0006629	Reactome:REACT_14797, Reactome:REACT_604	IPR002921	Lipase, class 3	alpha/beta-Hydrolases superfamily protein	Lipase-like IPR002921 Lipase, class 3	DSEL	Phospholipase A1-IIgamma
Nitab4.5_0000121g0170.1	86	3	4.943	4.437	5.528	2.672	3.034	3.008	4.504	4.642	4.361	1.111	1.172	0.701	4.969	2.905	4.502	0.995	0.224676	0.000531938	0.467	1.91	-	-	-	-	-	-	-	Unknown Protein	-	-
Nitab4.5_0012018g0010.1	354	1	0.451	0	0	3.994	2.79	3.535	0	0	0	5.183	5.431	5.431	0.15	3.44	0	5.348	0.373901	0.0061054	0.15	-1.908	-	-	GO:0016757	-	IPR002495	Glycosyl transferase, family 8	GATL9, LGT8: glucosyl transferase family 8	Glycosyltransferase family GT8 protein IPR002495 Glycosyl transferase, family 8	GATL9	Probable galacturonosyltransferase-like 9
Nitab4.5_0002309g0080.1	798	19	4.901	2.923	5.653	1.632	2.077	2.008	4.822	4.593	4.411	0	0	0	4.492	1.906	4.609	0	0.894396	0.00016064	-0.117	1.906	-	-	GO:0005524, GO:0006457, GO:0006950, GO:0051082	-	IPR020575, IPR003594, IPR001404, IPR019805, IPR020568	Heat shock protein Hsp90, N-terminal, Histidine kinase-like ATPase, ATP-binding domain, Heat shock protein Hsp90 family, Heat shock protein Hsp90, conserved site, Ribosomal protein S5 domain 2-type fold	CR88, EMB1956, HSP90.5, Hsp88.1, AtHsp90.5: Chaperone protein htpG family protein	Chaperone protein htpG IPR001404 Heat shock protein Hsp90	HSP90-5	Heat shock protein 90-5, chloroplastic
Nitab4.5_0003473g0040.1	291	3	5.331	3.864	3.036	4.239	4.645	4.381	5.208	5.502	6.026	2.948	3.109	1.495	4.077	4.422	5.579	2.517	0.102728	0.0224693	-1.502	1.905	WRKY	TF	GO:0003700, GO:0006355, GO:0043565	0	IPR003657	DNA-binding WRKY	0	WRKY transcription factor 6 IPR003657 DNA-binding WRKY	WRKY70	WRKY DNA-binding transcription factor 70
Nitab4.5_0000170g0060.1	756	12	2.44	1.633	0.376	6.375	6.058	6.455	1.536	1.421	1.804	8.192	8.227	8.183	1.483	6.296	1.587	8.2	0.873136	9.81698e-05	-0.104	-1.904	-	-	GO:0005985, GO:0016157, GO:0009058	KEGG:00500+2.4.1.13, MetaCyc:PWY-3801, MetaCyc:PWY-3821, MetaCyc:PWY-621	IPR012820, IPR000368, IPR001296	Sucrose synthase, plant/cyanobacteria, Sucrose synthase, Glycosyl transferase, family 1	SUS4, ATSUS4: sucrose synthase 4	Sucrose synthase IPR012820 Sucrose synthase, plants and cyanobacteria IPR000368 Sucrose synthase	-	Sucrose synthase
Nitab4.5_0008132g0040.1	392	1	0	0	0	3.657	3.902	2.933	0	0	0	1.737	2.557	0.496	0	3.497	0	1.597	#DIV/0!	0.0462101	0	1.9	-	-	GO:0000151, GO:0004842, GO:0016567, GO:0005488	-	IPR011989, IPR003613, IPR016024, IPR013083	Armadillo-like helical, U box domain, Armadillo-type fold, Zinc finger, RING/FYVE/PHD-type	ARM repeat superfamily protein	U-box domain-containing protein IPR003613 U box domain	PUB21	U-box domain-containing protein 21
Nitab4.5_0000815g0030.1	340	2	0	0	0	0.453	0.597	0	0	0	0	1.497	2.163	3.089	0	0.35	0	2.249	#DIV/0!	0.0185466	0	-1.899	-	-	-	-	IPR009646	Root cap	Late embryogenesis abundant (LEA) protein-related	Root cap protein 1 (Fragment) IPR009646 Root cap	-	-
Nitab4.5_0003714g0090.1	348	2	3.662	3.595	4.34	2.679	3.099	2.658	4.475	4.208	4.206	1.134	1.61	0	3.866	2.812	4.296	0.915	0.165438	0.0190242	-0.43	1.897	-	-	-	-	-	-	-	Unknown Protein	-	-
Nitab4.5_0009051g0020.1	118	2	0.333	1.289	1.262	3.167	3.206	3.4	0.093	0	0	1.013	1.748	1.351	0.961	3.258	0.031	1.371	0.042134	0.00109265	0.93	1.887	-	-	-	-	IPR007612, IPR025659	LURP1-like domain, Tubby C-terminal-like domain	Protein of unknown function (DUF567)	GTP binding protein IPR007612 Protein of unknown function DUF567	At3g14260	Protein LURP-one-related 11
Nitab4.5_0006999g0030.1	361	7	2.484	2.307	2.895	1.758	2.135	1.942	0.993	0.892	1.125	0.101	0.075	0	2.562	1.945	1.003	0.059	0.00112698	7.53835e-05	1.559	1.886	-	-	-	-	IPR000408, IPR009091	Regulator of chromosome condensation, RCC1, Regulator of chromosome condensation 1/beta-lactamase-inhibitor protein II	Regulator of chromosome condensation (RCC1) family protein	Regulator of chromosome condensation RCC1 domain-containing protein IPR009091 Regulator of chromosome condensation_beta-lactamase-inhibitor protein II	UVR8	Ultraviolet-B receptor UVR8
Nitab4.5_0005779g0040.1	878	8	1.79	1.523	1.926	2.911	3.179	3.054	1.567	1.003	0.826	1.204	1.318	0.964	1.746	3.048	1.132	1.162	0.0720014	0.000130927	0.614	1.886	HB	TF	GO:0003677, GO:0006355, GO:0003700, GO:0043565	0	IPR008422, IPR009057, IPR001356, IPR006563	Homeobox KN domain, Homeodomain-like, Homeobox domain, POX domain	BEL10: BEL1-like homeodomain 10	BEL1-like homeodomain protein 3 IPR006563 POX	BLH10	BEL1-like homeodomain protein 10
Nitab4.5_0001212g0070.1	456	20	3.173	4.204	3.755	2.037	2.863	2.244	4.383	3.259	4.453	0.105	1.383	0	3.711	2.382	4.032	0.496	0.547076	0.0207759	-0.321	1.886	-	-	GO:0005975, GO:0009045	KEGG:00040+5.3.1.5, KEGG:00051+5.3.1.5	IPR001998, IPR013452, IPR013022	Xylose isomerase, Xylose isomerase, bacterial-type, Xylose isomerase-like, TIM barrel domain	xylose isomerase family protein	Xylose isomerase IPR013452 Xylose isomerase, bacterial type	XYLA	Xylose isomerase
Nitab4.5_0001000g0160.1	220	3	4.16	2.356	1.28	3.011	3.681	3.174	4.303	3.569	4.696	1.755	2.026	0.43	2.598	3.289	4.189	1.404	0.152863	0.0240513	-1.591	1.885	WRKY	TF	GO:0003700, GO:0006355, GO:0043565	0	IPR003657	DNA-binding WRKY	WRKY51, ATWRKY51: WRKY DNA-binding protein 51	WRKY transcription factor 16 IPR003657 DNA-binding WRKY	WRKY51	Probable WRKY transcription factor 51
Nitab4.5_0006152g0030.1	199	9	6.039	5.538	5.2	2.086	2.695	2.402	6.424	6.554	5.998	0.473	0	1.061	5.592	2.395	6.325	0.511	0.0684548	0.00599012	-0.733	1.884	-	-	GO:0004601, GO:0006979, GO:0020037, GO:0055114	-	IPR002016, IPR002207, IPR019794, IPR019793, IPR010255	Haem peroxidase, plant/fungal/bacterial, Plant ascorbate peroxidase, Peroxidase, active site, Peroxidases heam-ligand binding site, Haem peroxidase	APX2, APX1B: ascorbate peroxidase 2	Ascorbate peroxidase IPR002207 Plant ascorbate peroxidase	APX1	L-ascorbate peroxidase, cytosolic
Nitab4.5_0004246g0040.1	675	13	0.856	1.36	1.504	3.275	3.82	3.401	2.294	2.856	3.424	1.129	2.103	1.614	1.24	3.499	2.858	1.616	0.013168	0.00445217	-1.618	1.883	RWP-RK	TF	GO:0003700, GO:0006355, GO:0003677	0	IPR003035, IPR024729, IPR001471, IPR016177	RWP-RK domain, ICP0-binding domain of Ubiquitin-specific protease 7, AP2/ERF domain, DNA-binding domain	UBP12: ubiquitin-specific protease 12	Ubiquitin carboxyl-terminal hydrolase family protein expressed IPR001394 Peptidase C19, ubiquitin carboxyl-terminal hydrolase 2	UBP12	Ubiquitin carboxyl-terminal hydrolase 12
Nitab4.5_0000436g0250.1	256	3	0	0	0	3.036	3.627	3.382	0	0	0	1.515	1.906	0.98	0	3.348	0	1.467	#DIV/0!	0.00410992	0	1.881	MYB	TF	GO:0003682, GO:0003677	0	IPR001005, IPR009057, IPR017930	SANT/Myb domain, Homeodomain-like, Myb domain	MYB15, ATY19, ATMYB15: myb domain protein 15	Myb-related transcription factor IPR015495 Myb transcription factor	MYB15	Transcription factor MYB15
Nitab4.5_0000499g0020.1	143	3	4.551	4.438	4.038	1.973	1.54	2.109	4.871	4.441	4.682	3.564	3.809	3.89	4.342	1.874	4.665	3.754	0.181036	0.000680434	-0.323	-1.88	-	-	GO:0003735, GO:0005761, GO:0006412, GO:0005622, GO:0005840	-	IPR010729, IPR001854	Ribosomal protein L47, mitochondrial, Ribosomal protein L29	ribosomal protein L29 family protein	54S ribosomal protein L4 mitochondrial IPR010729 Ribosomal protein L47, mitochondrial	MRPL4	54S ribosomal protein L4, mitochondrial
Nitab4.5_0001913g0010.1	337	1	3.209	3.116	2.819	0.493	0.843	1.229	3.146	3.323	3.385	3.045	2.567	2.59	3.048	0.855	3.285	2.734	0.160768	0.0020432	-0.237	-1.879	-	-	-	-	IPR005636	DTW	DTW domain-containing protein	DTW domain-containing protein IPR005636 DTW	yfiP	DTW domain-containing protein YfiP
Nitab4.5_0004598g0020.1	731	10	1.627	1.466	2.214	3.197	3.449	3.688	0.941	1.049	0.964	1.321	2.133	1.246	1.769	3.445	0.985	1.566	0.0268998	0.00408642	0.784	1.879	-	-	GO:0046983	-	IPR011598, IPR025610	Myc-type, basic helix-loop-helix (bHLH) domain, Transcription factor MYC/MYB N-terminal	basic helix-loop-helix (bHLH) DNA-binding superfamily protein	Uncharacterized basic helix-loop-helix protein At1g06150 IPR001092 Basic helix-loop-helix dimerisation region bHLH	EMB1444	Transcription factor EMB1444
Nitab4.5_0004916g0030.1	1033	32	1.133	0.752	0.432	1.581	2.4	2.428	2.126	0.631	1.885	0.421	0.354	0	0.772	2.136	1.547	0.258	0.200215	0.00361435	-0.775	1.878	-	-	GO:0006812, GO:0016021, GO:0019829, GO:0005388, GO:0005524, GO:0016020, GO:0070588, GO:0005516, GO:0000166, GO:0046872	-	IPR023299, IPR001757, IPR023298, IPR006408, IPR018303, IPR023214, IPR024750, IPR004014, IPR008250, IPR006068	P-type ATPase, cytoplasmic domain N, Cation-transporting P-type ATPase, P-type ATPase, transmembrane domain, Calcium-transporting P-type ATPase, subfamily IIB, P-type ATPase, phosphorylation site, HAD-like domain, Calcium-transporting P-type ATPase, N-terminal autoinhibitory domain, Cation-transporting P-type ATPase, N-terminal, P-type ATPase, A domain, Cation-transporting P-type ATPase, C-termin…	ACA8, AT-ACA8: autoinhibited Ca2+ -ATPase, isoform 8	Calcium-transporting ATPase 1 IPR006408 ATPase, P-type, calcium-transporting, PMCA-type	ACA8	Calcium-transporting ATPase 8, plasma membrane-type
Nitab4.5_0007629g0030.1	666	7	0.715	0.858	1.231	2.009	2.099	1.846	1.369	0.304	0.489	0	0	0.328	0.935	1.985	0.721	0.109	0.586954	0.000142727	0.214	1.876	-	-	GO:0004221, GO:0006511	-	IPR018200, IPR001394	Peptidase C19, ubiquitin carboxyl-terminal hydrolase 2, conserved site, Ubiquitin carboxyl-terminal hydrolases family 2	UBP20: ubiquitin-specific protease 20	Ubiquitin carboxyl-terminal hydrolase IPR001394 Peptidase C19, ubiquitin carboxyl-terminal hydrolase 2	UBP20	Ubiquitin carboxyl-terminal hydrolase 20
Nitab4.5_0005185g0040.1	475	4	2.668	2.04	2.966	2.465	2.936	2.349	2.7	2.435	2.423	0.577	1.234	0.309	2.558	2.583	2.519	0.707	0.899507	0.00462862	0.039	1.876	bZIP	TF	GO:0003700, GO:0006355, GO:0043565	0	IPR004827	Basic-leucine zipper domain	Basic-leucine zipper (bZIP) transcription factor family protein	BZIP transcription factor family protein expressed IPR011616 bZIP transcription factor, bZIP-1	RF2b	Transcription factor RF2b
Nitab4.5_0000465g0140.1	138	2	3.231	3.715	2.661	5.254	4.521	5.314	2.925	3.316	3.74	6.859	6.736	7.117	3.202	5.03	3.327	6.904	0.762259	0.00254082	-0.125	-1.874	-	-	-	-	-	-	hydroxyproline-rich glycoprotein family protein	Hydroxyproline-rich glycoprotein	At5g65660	Uncharacterized protein At5g65660
Nitab4.5_0006133g0020.1	534	1	0.74	0.724	0	3.161	3.549	3.732	1.799	0	0.323	1.686	1.973	1.164	0.488	3.481	0.707	1.608	0.735351	0.00297963	-0.219	1.873	-	-	GO:0016491, GO:0050660, GO:0055114, GO:0003824, GO:0016614, GO:0008762	KEGG:00520+1.3.1.98, KEGG:00550+1.3.1.98, MetaCyc:PWY-6386, MetaCyc:PWY-6387, UniPathway:UPA00219	IPR012951, IPR016166, IPR016167, IPR016169, IPR006094	Berberine/berberine-like, FAD-binding, type 2, FAD-binding, type 2, subdomain 1, CO dehydrogenase flavoprotein-like, FAD-binding, subdomain 2, FAD linked oxidase, N-terminal	FAD-binding Berberine family protein	FAD-binding domain-containing protein IPR006094 FAD linked oxidase, N-terminal	At5g44440	Berberine bridge enzyme-like 28
Nitab4.5_0001624g0040.1	197	4	3.087	3.012	3.592	1.641	2.176	1.799	3.229	3.088	3.24	0	0	0	3.23	1.872	3.186	0	0.824407	0.000295572	0.044	1.872	-	-	GO:0000387, GO:0000398, GO:0005685, GO:0008270	-	IPR017340, IPR013085	U1 small nuclear ribonucleoprotein C, Zinc finger, U1-C type	C2H2 and C2HC zinc fingers superfamily protein	U1 small nuclear ribonucleoprotein C protein IPR013085 Zinc finger, U1-C type	VIT_07s0104g01170	U1 small nuclear ribonucleoprotein C
Nitab4.5_0006801g0010.1	356	1	1.419	2.361	1.886	4.736	2.867	4.687	2.154	1.308	1.586	5.871	6.043	5.977	1.889	4.096	1.683	5.963	0.606136	0.0389419	0.206	-1.867	-	-	GO:0005515	-	IPR015916, IPR006652, IPR001810	Galactose oxidase, beta-propeller, Kelch repeat type 1, F-box domain	Galactose oxidase/kelch repeat superfamily protein	Kelch-like protein IPR015915 Kelch-type beta propeller	At1g80440	F-box/kelch-repeat protein At1g80440
Nitab4.5_0009795g0010.1	291	3	6.254	6.561	6.724	1.61	1.693	2.295	5.051	4.881	4.474	0	0	0	6.513	1.866	4.802	0	0.00146735	0.000984484	1.711	1.866	-	-	GO:0005215, GO:0006810, GO:0016020	-	IPR000425, IPR022357, IPR023271	Major intrinsic protein, Major intrinsic protein, conserved site, Aquaporin-like	PIP2B, PIP2;2: plasma membrane intrinsic protein 2	Aquaporin 2 IPR012269 Aquaporin	PIP2-2	Aquaporin PIP2-2
Nitab4.5_0001187g0120.1	226	1	0	0	0	1.688	1.899	1.637	0	0	0	3.54	3.157	4.12	0	1.741	0	3.606	#DIV/0!	0.0030565	0	-1.865	-	-	GO:0004857, GO:0030599	KEGG:00040+3.1.1.11, KEGG:00500+3.1.1.11, MetaCyc:PWY-1081, MetaCyc:PWY-7243, MetaCyc:PWY-7246, MetaCyc:PWY-7248, UniPathway:UPA00545	IPR006501	Pectinesterase inhibitor domain	Plant invertase/pectin methylesterase inhibitor superfamily protein	Pectinesterase IPR006501 Pectinesterase inhibitor	PMEI9	Pectinesterase inhibitor 9
Nitab4.5_0001160g0120.1	106	2	0	0	0	0	0	0	0	0	0	1.701	3	0.894	0	0	0	1.865	#DIV/0!	0.0383963	0	-1.865	-	-	-	-	IPR016140	Bifunctional inhibitor/plant lipid transfer protein/seed storage helical domain	0	Protease inhibitor_seed storage_lipid transfer protein family protein IPR003612 Plant lipid transfer protein_seed storage_trypsin-alpha amylase inhibitor	DIR1	Putative lipid-transfer protein DIR1
Nitab4.5_0009379g0010.1	457	8	3.442	3.121	3.331	0.243	0.283	0.156	3.633	3.667	3.778	2.355	1.965	1.949	3.298	0.227	3.693	2.09	0.0190717	0.000174162	-0.395	-1.863	-	-	GO:0004185, GO:0006508	-	IPR001563, IPR018202	Peptidase S10, serine carboxypeptidase, Peptidase S10, serine carboxypeptidase, active site	scpl25: serine carboxypeptidase-like 25	Serine carboxypeptidase K10B2.2 IPR001563 Peptidase S10, serine carboxypeptidase	SCPL25	Serine carboxypeptidase-like 25
Nitab4.5_0005943g0020.1	769	8	0.33	0	0	3.661	3.836	2.978	0.447	0	1.093	1.719	2.03	1.139	0.11	3.492	0.513	1.629	0.295951	0.0072957	-0.403	1.863	-	-	GO:0004252, GO:0006508, GO:0042802, GO:0043086	-	IPR000209, IPR015500, IPR023828, IPR010259	Peptidase S8/S53 domain, Peptidase S8, subtilisin-related, Peptidase S8, subtilisin, Ser-active site, Proteinase inhibitor I9	subtilase family protein	Subtilisin-like protease IPR015500 Peptidase S8, subtilisin-related	SBT5.6	Subtilisin-like protease SBT5.6
Nitab4.5_0000337g0070.1	812	15	6.316	5.614	4.905	6.833	7.051	7.082	4.854	3.307	4.642	5.266	5.375	4.743	5.612	6.989	4.268	5.128	0.100881	0.000899372	1.344	1.861	-	-	GO:0005524, GO:0006457, GO:0006950, GO:0051082	-	IPR001404, IPR020568, IPR003594, IPR019805, IPR015566, IPR020575	Heat shock protein Hsp90 family, Ribosomal protein S5 domain 2-type fold, Histidine kinase-like ATPase, ATP-binding domain, Heat shock protein Hsp90, conserved site, Endoplasmin, Heat shock protein Hsp90, N-terminal	SHD, HSP90.7, AtHsp90.7, AtHsp90-7: Chaperone protein htpG family protein	Chaperone protein htpG IPR015566 Molecular chaperone, heat shock protein, endoplasmin	HSP90	Endoplasmin homolog
Nitab4.5_0000253g0120.1	598	14	7.483	6.835	8.163	5.084	5.487	5.189	7.386	6.767	7.023	3.316	3.508	3.358	7.494	5.253	7.059	3.394	0.362268	0.000156556	0.435	1.859	-	-	GO:0005737, GO:0042026, GO:0005524, GO:0044267, GO:0006457	-	IPR001844, IPR027409, IPR002423, IPR027413, IPR018370	Chaperonin Cpn60, GroEL-like apical domain, Chaperonin Cpn60/TCP-1, GroEL-like equatorial domain, Chaperonin Cpn60, conserved site	TCP-1/cpn60 chaperonin family protein	chaperonin IPR001844 Chaperonin Cpn60	CPN60B2	Chaperonin 60 subunit beta 2, chloroplastic
Nitab4.5_0003328g0120.1	137	4	4.764	5.939	5.906	5.782	5.689	5.77	4.946	3.365	3.517	3.83	3.707	4.129	5.536	5.747	3.943	3.889	0.0659867	0.000133567	1.593	1.858	-	-	GO:0005524, GO:0006457, GO:0006950, GO:0051082	-	IPR020575, IPR003594, IPR019805, IPR001404	Heat shock protein Hsp90, N-terminal, Histidine kinase-like ATPase, ATP-binding domain, Heat shock protein Hsp90, conserved site, Heat shock protein Hsp90 family	Hsp81.4, AtHsp90.4: HEAT SHOCK PROTEIN 81.4	Heat shock protein 90 IPR019805 Heat shock protein Hsp90, conserved site IPR018249 EF-HAND 2 IPR001404 Heat shock protein Hsp90	HSP90-4	Heat shock protein 90-4
Nitab4.5_0001301g0160.1	347	10	1.284	2.004	1.011	4.007	5.317	3.895	0.956	0	1.531	1.875	2.979	2.791	1.433	4.406	0.829	2.548	0.322667	0.0310563	0.604	1.858	-	-	GO:0006457, GO:0051082	-	IPR008971, IPR001623, IPR002939, IPR018253	HSP40/DnaJ peptide-binding, DnaJ domain, Chaperone DnaJ, C-terminal, DnaJ domain, conserved site	ATERDJ3B, ERDJ3B: DNAJ heat shock family protein	DNAJ chaperone IPR003095 Heat shock protein DnaJ	ERDJ3B	DnaJ protein ERDJ3B
Nitab4.5_0001520g0050.1	320	6	4.416	2.223	3.763	3.431	4.656	3.583	3.34	2.322	3.103	2.538	2.424	1.133	3.467	3.89	2.922	2.032	0.490256	0.0350494	0.545	1.858	-	-	-	-	IPR008978, IPR007052	HSP20-like chaperone, CS domain	BOB1: HSP20-like chaperones superfamily protein	Nuclear movement protein nudc IPR017447 CS	BOB1	Protein BOBBER 1
Nitab4.5_0000631g0040.1	260	8	2.366	1.706	2.627	2.552	3.32	2.445	1.576	1.324	2.027	0.966	1.354	0.429	2.233	2.773	1.642	0.916	0.159812	0.00848119	0.591	1.857	-	-	-	-	-	-	PEX22: peroxin 22	Genomic DNA chromosome 3 P1 clone MSD21	PEX22	Peroxisome biogenesis protein 22
Nitab4.5_0007303g0020.1	309	5	4.131	3.705	4.197	3.023	2.663	2.729	4.722	4.301	4.498	1.238	0.865	0.75	4.011	2.805	4.507	0.951	0.0649539	0.00054832	-0.496	1.854	C3H	TF	GO:0046872, GO:0003676, GO:0003723, GO:0005634, GO:0000166	0	IPR000571, IPR000504, IPR009145, IPR012677, IPR003954	Zinc finger, CCCH-type, RNA recognition motif domain, U2 auxiliary factor small subunit, Nucleotide-binding, alpha-beta plait, RNA recognition motif domain, eukaryote	ATU2AF35B, U2AF35B: Zinc finger C-x8-C-x5-C-x3-H type family protein	Splicing factor U2af subunit IPR009145 U2 auxiliary factor small subunit	U2AF35A	Splicing factor U2af small subunit A
Nitab4.5_0000390g0090.1	497	2	0	0	0	2.56	2.906	2.309	0	0.057	0.011	0.832	1.289	0.096	0	2.592	0.023	0.739	0.263961	0.00882608	-0.023	1.853	-	-	GO:0016705, GO:0055114, GO:0005506, GO:0020037	Reactome:REACT_13433	IPR017972, IPR001128, IPR002401	Cytochrome P450, conserved site, Cytochrome P450, Cytochrome P450, E-class, group I	CYP71B34: cytochrome P450, family 71, subfamily B, polypeptide 34	Cytochrome P450	CYP71D55	Premnaspirodiene oxygenase
Nitab4.5_0002951g0020.1	405	1	0.404	0	0	4.554	4.864	3.892	1.396	0.236	1.379	2.497	3.422	1.836	0.135	4.437	1.004	2.585	0.0995142	0.0268644	-0.869	1.852	-	-	GO:0000151, GO:0004842, GO:0016567, GO:0005488	-	IPR003613, IPR016024, IPR013083, IPR011989	U box domain, Armadillo-type fold, Zinc finger, RING/FYVE/PHD-type, Armadillo-like helical	ARM repeat superfamily protein	U-box domain-containing protein IPR003613 U box domain	PUB21	U-box domain-containing protein 21
Nitab4.5_0000351g0090.1	315	2	1.019	0.148	0.664	3.106	3.338	2.017	1.542	1.53	1.635	1.139	1.606	0.173	0.611	2.82	1.569	0.972	0.0197918	0.0344849	-0.958	1.848	-	-	GO:0055085	-	IPR018108, IPR023395, IPR002067	Mitochondrial substrate/solute carrier, Mitochondrial carrier domain, Mitochondrial carrier protein	ATMBAC2, BAC2: Mitochondrial substrate carrier family protein	Mitochondrial carrier protein IPR002067 Mitochondrial carrier protein	BAC2	Mitochondrial arginine transporter BAC2
Nitab4.5_0000312g0130.1	258	2	8.045	7.744	7.545	7.604	7.425	7.652	7.705	7.015	7.221	5.986	5.748	5.416	7.778	7.56	7.314	5.717	0.137867	0.000502739	0.464	1.843	-	-	-	-	IPR002068, IPR008978	Alpha crystallin/Hsp20 domain, HSP20-like chaperone	ATHSP23.6-MITO, HSP23.6-MITO: mitochondrion-localized small heat shock protein 23.6	Heat shock protein 22 IPR002068 Heat shock protein Hsp20	HSP23	Small heat shock protein, chloroplastic
Nitab4.5_0007641g0020.1	746	15	3.421	2.394	2.539	3.628	3.958	3.703	2.91	2.602	2.565	1.459	2.586	1.718	2.785	3.763	2.692	1.921	0.798836	0.00657572	0.093	1.842	-	-	GO:0005985, GO:0016157, GO:0009058	KEGG:00500+2.4.1.13, MetaCyc:PWY-3801, MetaCyc:PWY-3821, MetaCyc:PWY-621	IPR012820, IPR000368, IPR001296	Sucrose synthase, plant/cyanobacteria, Sucrose synthase, Glycosyl transferase, family 1	SUS3, ATSUS3: sucrose synthase 3	Sucrose synthase IPR012820 Sucrose synthase, plants and cyanobacteria IPR000368 Sucrose synthase	SUS2	Sucrose synthase 2
Nitab4.5_0000913g0050.1	384	8	0	0	0	2.549	3.276	2.101	0	0	0	0.554	1.482	0.37	0	2.642	0	0.802	#DIV/0!	0.0192605	0	1.84	-	-	GO:0006629, GO:0008081, GO:0006071, GO:0008889	-	IPR017946, IPR004129	PLC-like phosphodiesterase, TIM beta/alpha-barrel domain, Glycerophosphoryl diester phosphodiesterase	PLC-like phosphodiesterases superfamily protein	Glycerophosphodiester phosphodiesterase GDE1 IPR004129 Glycerophosphoryl diester phosphodiesterase	GDPD3	Glycerophosphodiester phosphodiesterase GDPD3
Nitab4.5_0007728g0020.1	249	1	2.157	2.102	1.995	1.992	2.656	2.553	2.041	0.678	0.789	0.862	0.825	0	2.085	2.4	1.17	0.562	0.105754	0.00622117	0.915	1.838	-	-	-	-	-	-	-	Unknown Protein	At2g16365	F-box protein At2g16365
Nitab4.5_0008015g0010.1	999	1	0	0	0	4.914	5.13	4.897	0	0	0	3.152	3.244	3.037	0	4.981	0	3.144	#DIV/0!	4.39814e-05	0	1.837	-	-	GO:0005515	-	IPR001611, IPR003591, IPR013210	Leucine-rich repeat, Leucine-rich repeat, typical subtype, Leucine-rich repeat-containing N-terminal, type 2	0	0	EIX2	Receptor-like protein EIX2
Nitab4.5_0005259g0020.1	438	2	1.394	1.318	0.147	3.008	3.26	3.217	1.203	0.317	1.392	1.295	2.067	0.615	0.953	3.162	0.97	1.326	0.974632	0.0126073	-0.017	1.836	HSF	TF	GO:0003700, GO:0005634, GO:0009408, GO:0006355, GO:0043565	0	IPR027709, IPR000232, IPR011991, IPR027725	Heat shock transcription factor, plant, Heat shock factor (HSF)-type, DNA-binding, Winged helix-turn-helix DNA-binding domain, Heat shock transcription factor family	0	Heat stress transcription factor A3-type, DNA-binding	HSFA4B	Heat stress transcription factor A-4b
Nitab4.5_0000538g0120.1	446	1	0.647	0	0	2.479	3.589	2.049	0.901	1.07	1.504	0.766	1.288	0.559	0.216	2.706	1.158	0.871	0.0283341	0.0224495	-0.942	1.835	-	-	GO:0000151, GO:0004842, GO:0016567, GO:0005488	-	IPR011989, IPR003613, IPR013083, IPR016024	Armadillo-like helical, U box domain, Zinc finger, RING/FYVE/PHD-type, Armadillo-type fold	ARM repeat superfamily protein	U-box domain-containing protein IPR003613 U box domain	PUB21	U-box domain-containing protein 21
Nitab4.5_0001727g0040.1	590	3	4.295	3.951	3.75	3.238	3.625	3.528	3.509	3.105	3.236	1.741	2.228	0.919	3.999	3.464	3.283	1.63	0.0227567	0.0100754	0.716	1.834	-	-	GO:0004806, GO:0006629	Reactome:REACT_14797, Reactome:REACT_604	IPR002921	Lipase, class 3	0	Phytoalexin deficient 4 (Fragment) IPR002921 Lipase, class 3	SAG101	Senescence-associated carboxylesterase 101
Nitab4.5_0006295g0050.1	256	3	0	0	0	3.739	3.998	2.646	0	0	0	1.592	2.171	1.126	0	3.461	0	1.629	#DIV/0!	0.0233553	0	1.832	WRKY	TF	GO:0003700, GO:0006355, GO:0043565	0	IPR003657	DNA-binding WRKY	WRKY55, ATWRKY55: WRKY DNA-binding protein 55	0	WRKY38	Probable WRKY transcription factor 38
Nitab4.5_0002914g0100.1	129	3	4.008	3.892	3.269	1.618	1.101	1.181	3.979	3.789	4.157	3.068	3.547	2.778	3.723	1.3	3.975	3.131	0.375369	0.00267304	-0.252	-1.831	-	-	-	-	-	-	copper ion binding	F1F0-ATPase inhibitor protein	At2g27730	Uncharacterized protein At2g27730, mitochondrial
Nitab4.5_0001157g0040.1	172	3	0	0	0	1.902	1.375	0.684	0	0	0	3.445	2.777	3.229	0	1.32	0	3.15	#DIV/0!	0.0105675	0	-1.83	-	-	-	-	IPR016140	Bifunctional inhibitor/plant lipid transfer protein/seed storage helical domain	Bifunctional inhibitor/lipid-transfer protein/seed storage 2S albumin superfamily protein	Non-specific lipid-transfer protein IPR003612 Plant lipid transfer protein_seed storage_trypsin-alpha amylase inhibitor	At5g64080	Non-specific lipid-transfer protein-like protein At5g64080
Nitab4.5_0000769g0190.1	84	2	3.686	3.287	3.749	2.955	2.899	2.355	3.869	4.105	3.921	1.107	0.621	0.997	3.574	2.736	3.965	0.909	0.0725566	0.00162994	-0.391	1.827	-	-	-	-	-	-	unknown protein similar to AT4G23493.1	0	-	-
Nitab4.5_0005289g0020.1	75	3	2.398	0	1.521	1.626	2.39	1.466	0	0	0	0	0	0	1.306	1.827	0	0	0.135642	0.00304426	1.306	1.827	-	-	-	-	-	-	-	-	-	-
Nitab4.5_0002904g0100.1	320	2	0.384	0	0	2.095	2.624	2.821	0.593	0.259	1.21	0.948	1.113	0	0.128	2.513	0.687	0.687	0.142119	0.0111103	-0.559	1.826	HSF	TF	GO:0003700, GO:0005634, GO:0006355, GO:0043565, GO:0009408	0	IPR000232, IPR011991, IPR027709, IPR027725	Heat shock factor (HSF)-type, DNA-binding, Winged helix-turn-helix DNA-binding domain, Heat shock transcription factor, plant, Heat shock transcription factor family	AT-HSFC1, HSFC1: heat shock transcription factor C1	Heat stress transcription factor A3-type, DNA-binding	HSFC1	Heat stress transcription factor C-1
Nitab4.5_0002556g0060.1	764	17	0	0	1.232	2.207	3.531	2.959	2.173	0.318	0.732	0.579	1.832	0.809	0.411	2.899	1.075	1.073	0.394436	0.0283124	-0.664	1.826	-	-	GO:0016866	-	IPR008930, IPR018333, IPR002365	Terpenoid cyclases/protein prenyltransferase alpha-alpha toroid, Squalene cyclase, Terpene synthase, conserved site	Terpenoid cyclases family protein	Cycloartenol synthase IPR018333 Squalene cyclase	TTS1	Beta-amyrin synthase
Nitab4.5_0006000g0030.1	215	2	3.576	3.3	3.072	2.276	1.93	2.226	3.053	2.886	2.872	4.26	3.818	3.829	3.316	2.144	2.937	3.969	0.0730936	0.000546795	0.379	-1.825	-	-	GO:0005507, GO:0009308, GO:0048038	-	IPR015801, IPR021602	Copper amine oxidase, N2/N3-terminal, Protein of unknown function DUF3223	Protein of unknown function (DUF3223)	DNA-directed RNA polymerase	EMB514	Protein EMBRYO DEFECTIVE 514
Nitab4.5_0002066g0010.1	1225	12	0.969	0.144	1.084	2.328	2.527	2.157	0.784	0.598	1.391	0.23	0.993	0.316	0.732	2.337	0.925	0.513	0.640575	0.00229747	-0.193	1.824	SNF2	transcriptional regulator	GO:0005515, GO:0008270, GO:0003676, GO:0004386, GO:0005524, GO:0003677	0	IPR001841, IPR001650, IPR000330, IPR014001, IPR027417, IPR013083, IPR017907	Zinc finger, RING-type, Helicase, C-terminal, SNF2-related, Helicase, superfamily 1/2, ATP-binding domain, P-loop containing nucleoside triphosphate hydrolase, Zinc finger, RING/FYVE/PHD-type, Zinc finger, RING-type, conserved site	EDA16: SNF2 domain-containing protein / helicase domain-containing protein / zinc finger protein-related	DNA repair protein RAD5 IPR000330 SNF2-related	CHR28	Helicase-like transcription factor CHR28
Nitab4.5_0002982g0030.1	315	2	0	0	0	1.491	1.476	2.507	0	0	0	0	0	0	0	1.824	0	0	#DIV/0!	0.005894	0	1.824	-	-	GO:0016021	-	IPR000301, IPR018499	Tetraspanin, Tetraspanin/Peripherin	TET1, TRN2: Tetraspanin family protein	Senescence-associated protein IPR000301 Tetraspanin, subgroup	TRN2	Protein TORNADO 2
Nitab4.5_0005169g0030.1	709	10	7.805	7.953	8.212	5.229	5.303	5.416	7.689	7.948	7.561	3.544	3.603	3.332	7.99	5.316	7.733	3.493	0.193072	5.04087e-05	0.257	1.823	-	-	GO:0005524, GO:0006457, GO:0051082	-	IPR018181, IPR013126, IPR012725	Heat shock protein 70, conserved site, Heat shock protein 70 family, Chaperone DnaK	CPHSC70-2EAT SHOCK PROTEIN 70-2, HSC70-7, cpHsc70-2: chloroplast heat shock protein 70-2	Chaperone DnaK IPR012725 Chaperone DnaK	HSP70	Stromal 70 kDa heat shock-related protein, chloroplastic
Nitab4.5_0000791g0090.1	126	1	0	0.081	0.393	6.744	7.125	7.078	0	0	0	5.585	5.948	3.95	0.158	6.983	0	5.161	0.257665	0.0437204	0.158	1.822	-	-	-	-	-	-	-	Unknown Protein	-	-
Nitab4.5_0000510g0150.1	718	7	0	2.783	0	3.697	3.923	4	0	0	0	2.691	2.008	1.461	0.928	3.873	0	2.054	0.373901	0.0077278	0.928	1.819	-	-	-	-	IPR027944, IPR027942	Sieve element occlusion, C-terminal, Sieve element occlusion, N-terminal	unknown protein similar to AT3G01680.1	Sieve element-occluding protein 3	SEOB	Protein SIEVE ELEMENT OCCLUSION B
Nitab4.5_0000745g0090.1	394	12	0	0	0	1.664	2.642	1.599	0	0	0	0	0.454	0	0	1.968	0	0.151	#DIV/0!	0.00796235	0	1.817	-	-	GO:0007165, GO:0004672, GO:0005524, GO:0006468, GO:0016772	0	IPR004041, IPR002290, IPR000719, IPR011009, IPR017441	NAF domain, Serine/threonine- / dual specificity protein kinase, catalytic domain, Protein kinase domain, Protein kinase-like domain, Protein kinase, ATP binding site	CIPK1, SnRK3.16: CBL-interacting protein kinase 1	CBL-interacting protein kinase 1 IPR002290 Serine_threonine protein kinase	CIPK17	CBL-interacting protein kinase 17
Nitab4.5_0002345g0080.1	287	5	3.335	2.783	3.201	4.12	4.147	4.432	3.669	3.883	3.824	2.449	2.516	2.299	3.106	4.233	3.792	2.421	0.0182902	0.000107277	-0.686	1.812	-	-	GO:0019295, GO:0003824	KEGG:00680+4.4.1.19	IPR003830, IPR013785, IPR015500	(2R)-phospho-3-sulpholactate synthase, ComA, Aldolase-type TIM barrel, Peptidase S8, subtilisin-related	HSA32: Aldolase-type TIM barrel family protein	Phosphosulfolactate synthase-phospho-3-sulpholactate synthase, ComA	HSA32	Protein HEAT-STRESS-ASSOCIATED 32
Nitab4.5_0002760g0050.1	482	5	0	0	0	2.181	2.671	2.018	0.774	0	0.528	0.316	0.687	0.443	0	2.29	0.434	0.482	0.130118	0.00128856	-0.434	1.808	bZIP	TF	GO:0003700, GO:0006355, GO:0043565	0	IPR004827	Basic-leucine zipper domain	ABF2, AREB1, ATAREB1: abscisic acid responsive elements-binding factor 2	BZIP transcription factor IPR011616 bZIP transcription factor, bZIP-1	ABF2	ABSCISIC ACID-INSENSITIVE 5-like protein 5
Nitab4.5_0001252g0030.1	673	6	0	0	0	3.817	4.364	3.318	0	0	0	1.928	2.431	1.72	0	3.833	0	2.027	#DIV/0!	0.00802725	0	1.806	-	-	GO:0016772, GO:0004672, GO:0005524, GO:0006468, GO:0048544	0	IPR001480, IPR003609, IPR011009, IPR000719, IPR000858, IPR013320, IPR013227, IPR001245	Bulb-type lectin domain, Apple-like, Protein kinase-like domain, Protein kinase domain, S-locus glycoprotein, Concanavalin A-like lectin/glucanase, subgroup, PAN-2 domain, Serine-threonine/tyrosine-protein kinase catalytic domain	S-locus lectin protein kinase family protein	Serine_threonine kinase receptor IPR002290 Serine_threonine protein kinase	At4g27290	G-type lectin S-receptor-like serine/threonine-protein kinase At4g27290
Nitab4.5_0001876g0060.1	648	2	0.601	0.485	0.661	2.881	2.971	2.691	0	0	0	0.781	1.158	1.19	0.582	2.848	0	1.043	0.000352805	0.000311869	0.582	1.805	-	-	GO:0005524, GO:0004672, GO:0006468, GO:0016772	0	IPR013210, IPR017441, IPR001245, IPR000719, IPR011009	Leucine-rich repeat-containing N-terminal, type 2, Protein kinase, ATP binding site, Serine-threonine/tyrosine-protein kinase catalytic domain, Protein kinase domain, Protein kinase-like domain	Leucine-rich repeat protein kinase family protein	Receptor like kinase, RLK	At5g58300	Probable inactive receptor kinase At5g58300
Nitab4.5_0002695g0050.1	385	7	2.771	2.707	3.019	2.014	2.106	1.495	2.734	2.573	2.424	0.032	0	0.181	2.832	1.871	2.577	0.071	0.12231	0.000813924	0.255	1.8	-	-	GO:0008612	MetaCyc:PWY-5905, UniPathway:UPA00354	IPR002773	Deoxyhypusine synthase	DHS, EDA22: deoxyhypusine synthase	Deoxyhypusine synthase IPR002773 Deoxyhypusine synthase	DHS1	Deoxyhypusine synthase
Nitab4.5_0003624g0060.1	90	4	0	0	0	0	0	0	0	0	0	1.991	1.566	1.834	0	0	0	1.797	#DIV/0!	0.00013213	0	-1.797	-	-	-	-	-	-	-	-	-	-
Nitab4.5_0000618g0140.1	432	1	0	0	0.243	1.757	1.763	1.865	0	0	0	0	0	0	0.081	1.795	0	0	0.373901	8.69336e-07	0.081	1.795	-	-	-	-	IPR008480	Protein of unknown function DUF761, plant	0	Glycoprotein homolog	-	-
Nitab4.5_0007598g0030.1	357	3	7.294	7.197	6.82	5.452	5.223	5.163	7.299	6.396	6.279	3.876	3.416	3.164	7.104	5.28	6.658	3.485	0.275604	0.00136993	0.446	1.795	-	-	-	-	IPR002068, IPR008978	Alpha crystallin/Hsp20 domain, HSP20-like chaperone	ATHSP23.6-MITO, HSP23.6-MITO: mitochondrion-localized small heat shock protein 23.6	Heat shock protein 22 IPR002068 Heat shock protein Hsp20	HSP23	Small heat shock protein, chloroplastic
Nitab4.5_0001891g0050.1	543	2	2.069	1.437	0.871	3.987	3.275	4.03	1.501	2.258	3.022	5.394	5.377	5.906	1.459	3.764	2.26	5.559	0.225024	0.00392716	-0.801	-1.795	-	-	-	-	IPR016196, IPR010658	Major facilitator superfamily domain, general substrate transporter, Nodulin-like	Major facilitator superfamily protein	Nodulin family protein IPR010658 Nodulin-like	NFD4	Protein NUCLEAR FUSION DEFECTIVE 4
Nitab4.5_0002219g0060.1	136	2	2.056	2.472	2.347	0.982	0.595	1.057	0.607	1.742	1.639	2.862	2.585	2.569	2.292	0.878	1.329	2.672	0.0657666	0.000475871	0.963	-1.794	SBP	TF	GO:0003677, GO:0005634	0	IPR004333, IPR017238	Transcription factor, SBP-box, Squamosa promoter-binding protein	SPL3: squamosa promoter binding protein-like 3	Squamosa promoter binding-like protein IPR004333 Transcription factor, SBP-box	SBP1	Squamosa promoter-binding protein 1
Nitab4.5_0003129g0010.1	400	3	4.217	4.084	4.077	2.911	2.634	2.885	4.919	4.331	4.707	4.919	4.073	4.818	4.126	2.81	4.652	4.603	0.0415837	0.00309328	-0.526	-1.793	-	-	GO:0016021	-	IPR004254	Hly-III-related	HHP4: heptahelical protein 4	Adiponectin receptor 2 IPR004254 Hly-III related	HHP4	Heptahelical transmembrane protein 4
Nitab4.5_0009598g0020.1	517	2	2.889	1.702	2.502	3.67	3.922	3.766	1.644	1.944	2.39	2.432	2.444	1.111	2.364	3.786	1.993	1.996	0.417228	0.0162282	0.371	1.79	-	-	-	-	IPR004158	Protein of unknown function DUF247, plant	0	Os06g0524700 protein (Fragment) IPR004158 Protein of unknown function DUF247, plant	At3g47200	UPF0481 protein At3g47200
Nitab4.5_0002231g0050.1	326	5	4.212	2.79	2.65	4.212	4.275	4.108	4.743	5.132	5.586	2.556	2.958	1.718	3.218	4.198	5.154	2.411	0.0251853	0.00833136	-1.936	1.787	-	-	-	-	IPR013989	Development/cell death domain	DCD (Development and Cell Death) domain protein	Genomic DNA chromosome 5 P1 clone MJC20 IPR013089 Kelch related	-	B2 protein
Nitab4.5_0000003g0740.1	164	1	0	0	0	1.638	0.232	0.078	0	0	0	2.189	2.347	2.773	0	0.649	0	2.436	#DIV/0!	0.027357	0	-1.787	LOB	TF	0	0	IPR004883	Lateral organ boundaries, LOB	LOB: Lateral organ boundaries (LOB) domain family protein	LOB domain protein IPR004883 Lateral organ boundaries, LOB	LOB	Protein LATERAL ORGAN BOUNDARIES
Nitab4.5_0006983g0030.1	190	3	1.557	1.67	2.225	1.376	1.945	2.055	2.181	1.472	1.914	0.019	0	0	1.817	1.792	1.855	0.006	0.901944	0.00105876	-0.038	1.786	-	-	GO:0008242	-	IPR006155	Machado-Joseph disease protein MJD	JOSL: JOSEPHIN-like protein	Josephin-2 IPR006155 Machado-Joseph disease protein MJD	At2g29640	Josephin-like protein
Nitab4.5_0002311g0040.1	305	1	0	0	0	4.028	2.945	3.869	1.472	2.063	3.149	5.618	5.286	5.295	0	3.614	2.228	5.4	0.0105221	0.00732254	-2.228	-1.786	-	-	-	-	IPR006502	Protein of unknown function DUF506, plant	Protein of unknown function (DUF506)	Plant-specific domain TIGR01615 family protein IPR006502 Protein of unknown function DUF506, plant	-	-
Nitab4.5_0000109g0020.1	611	7	0.184	0.368	0.965	3.203	4.195	3.444	0.308	0	0.236	1.907	2.34	1.241	0.506	3.614	0.181	1.829	0.26979	0.0151055	0.325	1.785	-	-	GO:0003950	-	IPR012317, IPR022003, IPR004170	Poly(ADP-ribose) polymerase, catalytic domain, RST domain of plant C-terminal, WWE domain	0	Poly polymerase catalytic domain containing protein expressed IPR004170 WWE domain	RCD1	Inactive poly [ADP-ribose] polymerase RCD1
Nitab4.5_0003913g0040.1	741	9	0.222	0	0	5.685	6.096	5.221	0	0	0.057	4.016	4.25	3.39	0.074	5.667	0.019	3.885	0.511411	0.00778043	0.055	1.782	-	-	GO:0004252, GO:0006508, GO:0042802, GO:0043086	-	IPR003137, IPR015500, IPR023828, IPR000209, IPR010259	Protease-associated domain, PA, Peptidase S8, subtilisin-related, Peptidase S8, subtilisin, Ser-active site, Peptidase S8/S53 domain, Proteinase inhibitor I9	subtilase family protein	Subtilisin-like protease IPR015500 Peptidase S8, subtilisin-related	SBT5.6	Subtilisin-like protease SBT5.6
Nitab4.5_0005161g0050.1	123	2	3.096	3.75	2.976	2.63	2.484	2.85	4.558	4.574	4.663	4.625	4.175	4.495	3.274	2.655	4.599	4.432	0.00548354	0.000482672	-1.325	-1.777	-	-	GO:0005622, GO:0006810	-	IPR018222, IPR002075	Nuclear transport factor 2, eukaryote, Nuclear transport factor 2	NTF2B: nuclear transport factor 2B	Nuclear transport factor 2 IPR018222 Nuclear transport factor 2, Eukaryote	NTF2B	Nuclear transport factor 2B
Nitab4.5_0007602g0010.1	482	3	0	0	0	3.176	3.555	3.076	0	0	0	1.545	1.961	0.968	0	3.269	0	1.492	#DIV/0!	0.00530119	0	1.777	WRKY	TF	GO:0003700, GO:0006355, GO:0043565	0	IPR003657	DNA-binding WRKY	WRKY72, ATWRKY72: WRKY DNA-binding protein 72	WRKY transcription factor 73 IPR003657 DNA-binding WRKY	WRKY72	Probable WRKY transcription factor 72
Nitab4.5_0000707g0300.1	367	7	2.994	2.263	2.444	2.286	2.673	1.19	2.592	1.989	1.322	0	0.818	0	2.567	2.05	1.968	0.273	0.233645	0.0270312	0.599	1.777	-	-	GO:0005515, GO:0006457	-	IPR013105, IPR013026, IPR011990, IPR023566, IPR001179, IPR019734	Tetratricopeptide TPR2, Tetratricopeptide repeat-containing domain, Tetratricopeptide-like helical, Peptidyl-prolyl cis-trans isomerase, FKBP-type, Peptidyl-prolyl cis-trans isomerase, FKBP-type, domain, Tetratricopeptide repeat	TWD1, UCU2, FKBP42, ATFKBP42: FKBP-type peptidyl-prolyl cis-trans isomerase family protein	Peptidyl-prolyl cis-trans isomerase IPR001179 Peptidyl-prolyl cis-trans isomerase, FKBP-type	FKBP42	Peptidyl-prolyl cis-trans isomerase FKBP42
Nitab4.5_0002822g0020.1	151	2	0	0	0	0	0	0	0	0	0	2.467	2.243	0.621	0	0	0	1.777	#DIV/0!	0.0378305	0	-1.777	-	-	-	-	IPR016140	Bifunctional inhibitor/plant lipid transfer protein/seed storage helical domain	Bifunctional inhibitor/lipid-transfer protein/seed storage 2S albumin superfamily protein	Protease inhibitor_seed storage_lipid transfer protein family protein IPR003612 Plant lipid transfer protein_seed storage_trypsin-alpha amylase inhibitor	-	-
Nitab4.5_0003040g0140.1	255	2	3.277	3.124	2.865	2.313	2.415	3.079	2.811	2.793	3.054	4.754	4.084	4.296	3.089	2.603	2.886	4.378	0.239453	0.00465671	0.203	-1.775	-	-	-	-	IPR013242	Retroviral aspartyl protease	0	0	-	-
Nitab4.5_0006582g0030.1	97	3	7.066	6.34	6.131	5.978	5.011	5.156	5.777	5.714	5.369	3.548	3.412	3.871	6.512	5.382	5.62	3.61	0.0452565	0.00584357	0.892	1.772	-	-	GO:0005737, GO:0006457	-	IPR020818, IPR011032	Chaperonin Cpn10, GroES (chaperonin 10)-like	CPN10: chaperonin 10	chaperonin IPR001476 Chaperonin Cpn10	CPN10	10 kDa chaperonin, mitochondrial
Nitab4.5_0007994g0010.1	158	1	0	0	0	3.629	3.384	3.373	0	0	0	1.744	1.871	1.466	0	3.462	0	1.694	#DIV/0!	0.000265806	0	1.768	-	-	-	-	IPR002068, IPR008978	Alpha crystallin/Hsp20 domain, HSP20-like chaperone	HSP20-like chaperones superfamily protein	class I heat shock protein IPR002068 Heat shock protein Hsp20	HSP18.2	18.2 kDa class I heat shock protein
Nitab4.5_0012228g0030.1	383	6	6.986	7.366	7.536	4.447	4.348	4.797	6.217	6.294	6.071	6.878	5.83	6.185	7.296	4.53	6.194	6.298	0.00326655	0.00629408	1.102	-1.768	-	-	GO:0003824, GO:0044237, GO:0050662	-	IPR001509, IPR016040	NAD-dependent epimerase/dehydratase, NAD(P)-binding domain	GME: GDP-D-mannose 3',5'-epimerase	NAD-dependent epimerase_dehydratase family protein-like protein-binding domain	OsI_032456	GDP-mannose 3,5-epimerase 1
Nitab4.5_0003073g0010.1	1117	12	1.54	0.715	0.163	3.945	4.765	3.759	1.865	1.664	3.228	2.326	2.739	2.109	0.806	4.157	2.253	2.391	0.0845271	0.00803274	-1.447	1.766	-	-	GO:0000287, GO:0004012, GO:0005524, GO:0015914, GO:0016021, GO:0000166, GO:0046872, GO:0006812, GO:0019829	-	IPR018303, IPR023214, IPR006539, IPR008250, IPR023299, IPR001757	P-type ATPase, phosphorylation site, HAD-like domain, Cation-transporting P-type ATPase, subfamily IV, P-type ATPase, A domain, P-type ATPase, cytoplasmic domain N, Cation-transporting P-type ATPase	ATPase E1-E2 type family protein / haloacid dehalogenase-like hydrolase family protein	Phospholipid-transporting ATPase IPR006539 ATPase, P-type, phospholipid-translocating, flippase	ALA12	Probable phospholipid-transporting ATPase 12
Nitab4.5_0002102g0060.1	470	5	1.792	2.023	2.018	1.785	2.249	1.762	1.863	1.738	1.774	0.206	0	0.294	1.945	1.932	1.792	0.167	0.146025	0.000618862	0.153	1.765	-	-	-	-	-	-	-	Hydroxyproline-rich glycoprotein-like	-	-
Nitab4.5_0008193g0030.1	462	2	0.104	0	0.935	1.881	2.149	1.058	1.773	2.035	1.828	3.389	3.834	3.15	0.346	1.696	1.879	3.458	0.00748673	0.010179	-1.533	-1.762	-	-	GO:0008152, GO:0016758	-	IPR002213	UDP-glucuronosyl/UDP-glucosyltransferase	UGT74F1: UDP-glycosyltransferase 74 F1	UDP-glucose salicylic acid glucosyltransferase IPR002213 UDP-glucuronosyl_UDP-glucosyltransferase	UGT74G1	UDP-glycosyltransferase 74G1
Nitab4.5_0000522g0170.1	580	4	1.271	1.088	1.922	2.366	2.658	2.932	0.966	1.31	1.744	1.529	1.145	0	1.427	2.652	1.34	0.891	0.80995	0.0225174	0.087	1.761	-	-	0	KEGG:00300+6.3.2.-, KEGG:00380+6.3.2.-	IPR004993	GH3 auxin-responsive promoter	JAR1, FIN219: Auxin-responsive GH3 family protein	GH3 family protein IPR004993 GH3 auxin-responsive promoter	JAR6	Jasmonoyl--L-amino acid synthetase JAR6
Nitab4.5_0002642g0070.1	380	1	1.229	0	0.34	2.524	3.337	2.647	2.536	2.207	2.097	1.226	1.809	0.193	0.523	2.836	2.28	1.076	0.0107234	0.0303919	-1.757	1.76	-	-	-	-	IPR026103, IPR027806	Harbinger transposase-derived nuclease, Harbinger transposase-derived nuclease domain	unknown protein similar to AT5G12010.1	Os07g0175100 protein (Fragment)	ALP1	Protein ANTAGONIST OF LIKE HETEROCHROMATIN PROTEIN 1
Nitab4.5_0000315g0010.1	115	3	3.24	3.482	2.874	2.142	2.855	1.958	3.505	2.598	2.715	4.176	3.813	4.241	3.198	2.318	2.94	4.077	0.482325	0.00445141	0.258	-1.759	-	-	-	-	-	-	unknown protein similar to AT4G18400.1	Unknown Protein	-	-
Nitab4.5_0000637g0030.1	444	2	3.004	2.092	1.476	4.256	4.442	4.227	4.38	2.544	3.179	2.361	2.441	2.848	2.191	4.308	3.368	2.55	0.166892	0.000440591	-1.177	1.758	-	-	-	-	IPR018181, IPR013126	Heat shock protein 70, conserved site, Heat shock protein 70 family	HSP70, ATHSP70: heat shock protein 70	heat shock protein IPR013126 Heat shock protein 70	HSC-I	Heat shock cognate 70 kDa protein 1
Nitab4.5_0007383g0020.1	320	4	0	0	0	2.455	2.611	1.934	0	0	0	0.61	0.859	0.268	0	2.333	0	0.579	#DIV/0!	0.00277305	0	1.754	-	-	GO:0004252, GO:0006508	-	IPR000209, IPR023828, IPR015500	Peptidase S8/S53 domain, Peptidase S8, subtilisin, Ser-active site, Peptidase S8, subtilisin-related	subtilase family protein	Subtilisin-like protease IPR015500 Peptidase S8, subtilisin-related	SBT5.6	Subtilisin-like protease SBT5.6
Nitab4.5_0000785g0120.1	941	18	0	0	0	2	2.81	1.865	0	0.213	0.148	0.418	0.998	0	0	2.225	0.12	0.472	0.128849	0.0132463	-0.12	1.753	-	-	GO:0005524, GO:0016887, GO:0000166, GO:0017111	-	IPR003439, IPR003593, IPR027417, IPR026082, IPR017871	ABC transporter-like, AAA+ ATPase domain, P-loop containing nucleoside triphosphate hydrolase, ABC transporter A, ABCA, ABC transporter, conserved site	ATATH6, ATH6: ABC2 homolog 6	ATP-binding cassette transporter IPR003439 ABC transporter-like	ABCA7	ABC transporter A family member 7
Nitab4.5_0000110g0250.1	392	5	3.126	1.438	2.1	3.757	4.523	4.645	3.234	3.673	4.254	2.781	3.351	1.535	2.221	4.308	3.721	2.556	0.0590573	0.0440279	-1.5	1.752	NAC	TF	GO:0003677, GO:0006355	0	IPR003441	NAC domain	0	NAC domain protein IPR003441 protein	NAC071	NAC domain-containing protein 71
Nitab4.5_0002684g0120.1	73	3	5.454	5.278	4.792	0.563	0.828	0.669	5.556	5.146	5.642	1.921	2.974	2.419	5.175	0.687	5.448	2.438	0.33604	0.0050492	-0.273	-1.751	-	-	-	-	-	-	unknown protein similar to AT1G25275.1	Unknown Protein	-	-
Nitab4.5_0000527g0150.1	308	8	0	0	0	3.54	3.549	2.794	0	0	0	1.572	1.716	1.35	0	3.295	0	1.546	#DIV/0!	0.00300772	0	1.749	-	-	GO:0008152, GO:0016491	-	IPR002347, IPR016040, IPR002198	Glucose/ribitol dehydrogenase, NAD(P)-binding domain, Short-chain dehydrogenase/reductase SDR	NAD(P)-binding Rossmann-fold superfamily protein	Short-chain dehydrogenase_reductase family protein IPR002347 Glucose_ribitol dehydrogenase	TIC32	Short-chain dehydrogenase TIC 32, chloroplastic
Nitab4.5_0006389g0020.1	185	2	0	0	0	2.455	2.059	1.515	0	0	0	0.011	0.784	0	0	2.01	0	0.265	#DIV/0!	0.00975934	0	1.745	-	-	-	-	IPR002068, IPR008978	Alpha crystallin/Hsp20 domain, HSP20-like chaperone	HSP21: heat shock protein 21	Heat shock protein IPR002068 Heat shock protein Hsp20	HSP21	Small heat shock protein, chloroplastic
Nitab4.5_0001886g0040.1	902	1	1.89	1.02	0.515	1.906	2.212	2.107	2.061	1.719	2.351	0.163	0.517	0.312	1.142	2.075	2.044	0.331	0.110358	0.000215113	-0.902	1.744	-	-	GO:0006952, GO:0043531	-	IPR000767, IPR002182, IPR027417	Disease resistance protein, NB-ARC, P-loop containing nucleoside triphosphate hydrolase	0	0	R1B-16	Putative late blight resistance protein homolog R1B-16
Nitab4.5_0000244g0100.1	101	2	3.994	3.153	4.228	2.771	2.929	3.453	4.475	4.461	4.114	1.796	1.685	0.453	3.792	3.051	4.35	1.311	0.182992	0.0218525	-0.558	1.74	-	-	-	-	-	-	-	Unknown Protein	-	-
Nitab4.5_0007480g0030.1	423	4	1.779	1.46	1.588	4.559	4.706	4.606	1.598	1.212	1.86	3.397	2.928	2.33	1.609	4.624	1.557	2.885	0.81529	0.00506923	0.052	1.739	bZIP	TF	GO:0003700, GO:0006355, GO:0043565	0	IPR004827	Basic-leucine zipper domain	ABF3, DPBF5: abscisic acid responsive elements-binding factor 3	BZIP transcription factor IPR011616 bZIP transcription factor, bZIP-1	ABF3	ABSCISIC ACID-INSENSITIVE 5-like protein 6
Nitab4.5_0008561g0010.1	130	1	6.246	7.098	7.544	6.772	5.495	6.582	6.273	6.78	5.931	7.65	7.998	8.407	6.963	6.283	6.328	8.019	0.234375	0.0187389	0.635	-1.736	-	-	-	-	-	-	-	Unknown Protein	-	-
Nitab4.5_0003351g0060.1	102	4	5.1	5.29	5.078	5.143	3.334	4.01	3.718	5.129	4.401	5.873	5.569	6.244	5.156	4.162	4.416	5.895	0.14758	0.0369338	0.74	-1.733	-	-	GO:0003735, GO:0005622, GO:0005840, GO:0006412	-	IPR001569, IPR011332, IPR011331, IPR018267	Ribosomal protein L37e, Zinc-binding ribosomal protein, Ribosomal protein L37ae/L37e, Ribosomal protein L37e, conserved site	Zinc-binding ribosomal protein family protein	Ribosomal protein L37 IPR001569 Ribosomal protein L37e	RPL37C	60S ribosomal protein L37-3
Nitab4.5_0002887g0160.1	438	7	0	0	0	4.032	3.666	3.889	0	0	0	5.485	5.539	5.757	0	3.862	0	5.594	#DIV/0!	0.000213737	0	-1.732	-	-	GO:0005515	-	IPR006652, IPR015915	Kelch repeat type 1, Kelch-type beta propeller	Galactose oxidase/kelch repeat superfamily protein	Kelch repeat-containing protein-like IPR015915 Kelch-type beta propeller	At3g27220	Kelch repeat-containing protein At3g27220
Nitab4.5_0010893g0020.1	158	5	4.7	2.658	1.934	2.531	2.684	4.089	2.326	3.402	2.459	4.891	4.426	5.183	3.097	3.101	2.729	4.833	0.701681	0.0331504	0.368	-1.732	-	-	-	-	IPR005631	Flavinator of succinate dehydrogenase	unknown protein similar to AT5G51040.1	Succinate dehydrogenase assembly factor 2, mitochondrial IPR005631 Protein of unknown function DUF339	SDHAF2	Succinate dehydrogenase assembly factor 2, mitochondrial
Nitab4.5_0003750g0040.1	521	17	3.564	2.712	3.581	5.264	5.473	4.654	3.27	3.504	3.414	3.104	3.688	3.407	3.286	5.13	3.396	3.399	0.727253	0.0043732	-0.11	1.731	-	-	GO:0055114, GO:0016668, GO:0004362, GO:0006749, GO:0050660, GO:0050661, GO:0016491, GO:0045454	KEGG:00480+1.8.1.7, MetaCyc:PWY-4081	IPR013027, IPR012999, IPR006324, IPR001327, IPR004099, IPR016156, IPR023753	FAD-dependent pyridine nucleotide-disulphide oxidoreductase, Pyridine nucleotide-disulphide oxidoreductase, class I, active site, Glutathione-disulphide reductase, Pyridine nucleotide-disulphide oxidoreductase, NAD-binding domain, Pyridine nucleotide-disulphide oxidoreductase, dimerisation domain, FAD/NAD-linked reductase, dimerisation domain, Pyridine nucleotide-disulphide oxidoreductase, FAD/NA…	ATGR1, GR1: glutathione-disulfide reductase	Glutathione-disulfide reductase IPR006324 Glutathione reductase, plant	-	Glutathione reductase, cytosolic
Nitab4.5_0001800g0070.1	490	2	8.691	8.762	8.729	8.878	8.691	9.049	8.807	7.945	7.83	7.261	7.112	7.057	8.727	8.873	8.194	7.143	0.1594	0.000134772	0.533	1.73	-	-	-	-	IPR013126, IPR018181	Heat shock protein 70 family, Heat shock protein 70, conserved site	HSC70-1, HSP70-1, AT-HSC70-1, HSC70: heat shock cognate protein 70-1	heat shock protein IPR013126 Heat shock protein 70	HSC-I	Heat shock cognate 70 kDa protein 1
Nitab4.5_0000249g0020.1	294	3	1.902	3.19	3.127	1.915	1.651	2.011	1.757	2.016	1.986	0.386	0	0	2.74	1.859	1.92	0.129	0.127304	0.000498334	0.82	1.73	-	-	GO:0005515, GO:0008270	-	IPR013083, IPR001841	Zinc finger, RING/FYVE/PHD-type, Zinc finger, RING-type	RING/U-box superfamily protein	RING finger protein 24 IPR018957 Zinc finger, C3HC4 RING-type	Rnf133	E3 ubiquitin-protein ligase RNF133
Nitab4.5_0002769g0050.1	104	2	2.504	2.066	2.231	1.628	2.303	1.252	0	0	0	0	0	0	2.267	1.728	0	0	5.91797e-05	0.00493093	2.267	1.728	-	-	GO:0006412	-	IPR023798, IPR000235	Ribosomal protein S7 domain, Ribosomal protein S5/S7	ATRPS5B, RPS5B: ribosomal protein 5B	Ribosomal protein S5 IPR005716 Ribosomal protein S7, eukaryotic_archaeal	RPS5	40S ribosomal protein S5 (Fragment)
Nitab4.5_0004225g0010.1	589	8	8.337	8.402	8.714	4.376	4.646	4.665	8.014	7.895	7.676	2.703	2.88	2.93	8.484	4.563	7.862	2.837	0.0151481	0.000119107	0.622	1.726	-	-	GO:0005737, GO:0042026, GO:0005524, GO:0006457, GO:0044267	-	IPR027409, IPR001844, IPR018370, IPR002423, IPR027413	GroEL-like apical domain, Chaperonin Cpn60, Chaperonin Cpn60, conserved site, Chaperonin Cpn60/TCP-1, GroEL-like equatorial domain	CPN60A, CH-CPN60A, SLP: chaperonin-60alpha	chaperonin IPR001844 Chaperonin Cpn60	-	RuBisCO large subunit-binding protein subunit alpha, chloroplastic
Nitab4.5_0004829g0070.1	243	7	6.666	6.805	7.04	2.047	2.747	2.365	7.227	7.286	6.87	4.455	3.843	4.033	6.837	2.386	7.128	4.11	0.161917	0.00314666	-0.291	-1.724	-	-	0	KEGG:00473+5.1.1.1, UniPathway:UPA00042	IPR011078, IPR001608	Uncharacterised protein family UPF0001, Alanine racemase, N-terminal	Predicted pyridoxal phosphate-dependent enzyme, YBL036C type	Proline synthetase co-transcribed bacterial homolog protein IPR011078 Predicted pyridoxal phosphate-dependent enzyme, YBL036C type	Plpbp	Pyridoxal phosphate homeostasis protein
Nitab4.5_0000441g0240.1	401	3	3.127	2.722	0.832	6.671	6.857	6.203	3.408	2.524	4.777	4.704	5.319	4.543	2.227	6.577	3.569	4.855	0.236186	0.0049196	-1.342	1.722	-	-	-	-	IPR006593, IPR017214, IPR005018	Cytochrome b561/ferric reductase transmembrane, Uncharacterised conserved protein UCP037471, DOMON domain	Auxin-responsive family protein	Membrane protein IPR017214 Uncharacterised conserved protein UCP037471	At5g47530	Cytochrome b561 and DOMON domain-containing protein At5g47530
Nitab4.5_0001697g0020.1	482	4	0	0	0	2.736	3.31	2.328	0	0	0	1.131	1.509	0.568	0	2.791	0	1.069	#DIV/0!	0.012046	0	1.722	-	-	GO:0015079, GO:0016020, GO:0071805	-	IPR003855	K+ potassium transporter	HAK5, ATHAK5: high affinity K+ transporter 5	Potassium transporter family protein IPR018519 Potassium uptake protein, kup IPR003855 K+ potassium transporter	HAK5	Potassium transporter 5
Nitab4.5_0003815g0020.1	342	5	0	0	0	0.548	0.394	0.471	0	0	0	2.448	2.066	2.059	0	0.471	0	2.191	#DIV/0!	0.000224984	0	-1.72	-	-	, GO:0004781	KEGG:00230+2.7.7.4, KEGG:00450+2.7.7.4, KEGG:00920+2.7.7.4, MetaCyc:PWY-5278, MetaCyc:PWY-5340, MetaCyc:PWY-6683, MetaCyc:PWY-6932, UniPathway:UPA00140	IPR014729, IPR025980, IPR015947, IPR024951	Rossmann-like alpha/beta/alpha sandwich fold, ATP-sulfurylase PUA-like domain, PUA-like domain, Sulphate adenylyltransferase catalytic domain	APS1: ATP sulfurylase 1	Sulfate adenylyltransferase IPR002650 ATP-sulfurylase	APS1	ATP sulfurylase 1, chloroplastic
Nitab4.5_0000221g0020.1	1205	11	0	0	0	1.761	2.609	1.557	0	0	0	0.253	0.48	0.043	0	1.976	0	0.259	#DIV/0!	0.00768735	0	1.717	-	-	GO:0000166, GO:0046872, GO:0006812, GO:0016021, GO:0019829, GO:0000287, GO:0004012, GO:0005524, GO:0015914	-	IPR023214, IPR023299, IPR018303, IPR008250, IPR001757, IPR006539	HAD-like domain, P-type ATPase, cytoplasmic domain N, P-type ATPase, phosphorylation site, P-type ATPase, A domain, Cation-transporting P-type ATPase, Cation-transporting P-type ATPase, subfamily IV	ATPase E1-E2 type family protein / haloacid dehalogenase-like hydrolase family protein	Phospholipid-transporting ATPase IPR006539 ATPase, P-type, phospholipid-translocating, flippase	ALA9	Putative phospholipid-transporting ATPase 9
Nitab4.5_0003904g0010.1	358	4	7.13	5.516	5.101	4.506	4.589	3.976	4.129	3.514	3.766	3.06	3.049	1.811	5.916	4.357	3.803	2.64	0.0304999	0.019799	2.113	1.717	-	-	GO:0008168	-	IPR005299	SAM dependent carboxyl methyltransferase	BSMT1, ATBSMT1: S-adenosyl-L-methionine-dependent methyltransferases superfamily protein	Salicylic acid carboxyl methyltransferase IPR005299 SAM dependent carboxyl methyltransferase	SAMT	Salicylate carboxymethyltransferase
Nitab4.5_0000640g0170.1	154	1	0	0	0	3.384	2.6	2.842	0	0	0	1.37	1.282	1.025	0	2.942	0	1.226	#DIV/0!	0.00249546	0	1.716	-	-	-	-	IPR002068, IPR008978	Alpha crystallin/Hsp20 domain, HSP20-like chaperone	HSP20-like chaperones superfamily protein	class I heat shock protein IPR002068 Heat shock protein Hsp20	HSP17.6C	17.6 kDa class I heat shock protein 3
Nitab4.5_0000629g0040.1	1026	1	0	0	0	5.455	5.611	5.01	0	0	0	3.776	3.903	3.251	0	5.359	0	3.643	#DIV/0!	0.00309339	0	1.716	-	-	GO:0000166, GO:0046872, GO:0006812, GO:0016021, GO:0019829, GO:0005388, GO:0005524, GO:0016020, GO:0070588	-	IPR023299, IPR018303, IPR008250, IPR004014, IPR023214, IPR001757, IPR006408, IPR023298, IPR006068	P-type ATPase, cytoplasmic domain N, P-type ATPase, phosphorylation site, P-type ATPase, A domain, Cation-transporting P-type ATPase, N-terminal, HAD-like domain, Cation-transporting P-type ATPase, Calcium-transporting P-type ATPase, subfamily IIB, P-type ATPase, transmembrane domain, Cation-transporting P-type ATPase, C-terminal	ATPase E1-E2 type family protein / haloacid dehalogenase-like hydrolase family protein	Calcium-transporting ATPase 1 IPR006408 ATPase, P-type, calcium-transporting, PMCA-type	ACA13	Putative calcium-transporting ATPase 13, plasma membrane-type
Nitab4.5_0000614g0050.1	499	2	4.337	3.953	4.86	1.804	1.874	2.037	4.138	4.07	3.932	3.675	3.489	3.693	4.383	1.905	4.047	3.619	0.28007	5.53776e-05	0.336	-1.714	-	-	-	-	IPR008166	Domain of unknown function DUF23	Domain of unknown function (DUF23)	Unknown Protein IPR008166 Protein of unknown function DUF23	GALS2	Galactan beta-1,4-galactosyltransferase GALS2
Nitab4.5_0003542g0070.1	719	7	0	2.426	0	3.859	3.996	3.99	0	0	0	2.774	2.141	1.788	0.809	3.948	0	2.234	0.373901	0.00420038	0.809	1.714	-	-	-	-	IPR027944, IPR027942	Sieve element occlusion, C-terminal, Sieve element occlusion, N-terminal	unknown protein similar to AT3G01680.1	Sieve element-occluding protein 3	SEOB	Protein SIEVE ELEMENT OCCLUSION B
Nitab4.5_0000130g0140.1	319	4	5.89	5.441	4.5	4.48	4.114	3.406	5.926	4.524	6.337	2.2	2.613	2.047	5.277	4	5.595	2.287	0.665884	0.00871207	-0.318	1.713	-	-	GO:0016491, GO:0016706, GO:0055114	-	IPR026992, IPR027443, IPR005123	Non-haem dioxygenase N-terminal domain, Isopenicillin N synthase-like, Oxoglutarate/iron-dependent dioxygenase	EFE, ACO4, EAT1: ethylene-forming enzyme	1-aminocyclopropane-1-carboxylate oxidase IPR005123 Oxoglutarate and iron-dependent oxygenase	ACO	1-aminocyclopropane-1-carboxylate oxidase
Nitab4.5_0004530g0090.1	92	2	3.666	3.559	3.165	3.927	4.431	3.528	4.435	3.444	3.692	2.26	2.397	2.102	3.463	3.962	3.857	2.253	0.30442	0.00340357	-0.394	1.709	-	-	-	-	-	-	unknown protein similar to AT1G65000.1	Unknown Protein	-	-
Nitab4.5_0002142g0050.1	590	11	1.44	0.93	1.934	3.56	3.115	2.294	3.179	2.977	3.465	4.389	5.144	4.566	1.435	2.99	3.207	4.699	0.00534755	0.0171231	-1.772	-1.709	-	-	GO:0005515, GO:0005634, GO:0005737, GO:0006606, GO:0008565, GO:0005488	-	IPR000225, IPR002652, IPR016024, IPR011989, IPR024931	Armadillo, Importin-alpha, importin-beta-binding domain, Armadillo-type fold, Armadillo-like helical, Importin subunit alpha	IMPA-2: importin alpha isoform 2	Importin alpha-1b subunit IPR011989 Armadillo-like helical	IMPA2	Importin subunit alpha-2
Nitab4.5_0000078g0270.1	314	11	0.01	1.162	1.223	1.685	2.816	1.464	0.235	0.653	0.205	0.495	0.08	0.268	0.798	1.988	0.365	0.281	0.360052	0.0172512	0.433	1.707	-	-	-	-	-	-	-	-	-	-
Nitab4.5_0000548g0070.1	78	3	2.427	2.025	2.321	3.106	2.911	2.613	2.108	2.507	1.956	4.642	4.608	4.494	2.258	2.876	2.19	4.581	0.757491	0.000343413	0.068	-1.705	-	-	-	-	IPR015419	EKC/KEOPS complex, subunit Pcc1	unknown protein similar to AT5G53045.1	Os02g0306125 protein (Fragment) IPR015419 Transcription factor Pcc1	LAGE3	EKC/KEOPS complex subunit LAGE3
Nitab4.5_0000676g0140.1	620	3	0.988	0.869	1.412	1.981	2.26	2.068	1.202	1.41	1.316	0.378	0.579	0.247	1.09	2.103	1.31	0.402	0.2787	0.000179119	-0.22	1.701	-	-	-	-	IPR007656	Zein-binding domain	0	IFA-binding protein IPR007656 Protein of unknown function DUF593	MYOB3	Myosin-binding protein 3
Nitab4.5_0000385g0230.1	102	3	9.145	9.535	9.114	0.21	0.59	0.653	9.243	9.464	9.078	2.382	2.019	2.153	9.265	0.484	9.262	2.185	0.987191	0.000618411	0.003	-1.701	-	-	GO:0009522, GO:0009538, GO:0015979	-	IPR003375, IPR008990	Photosystem I PsaE, reaction centre subunit IV, Electron transport accessory protein-like domain	PSAE-2: photosystem I subunit E-2	Photosystem I reaction center subunit IV A IPR003375 Photosystem I reaction centre subunit IV_PsaE	PSAEB	Photosystem I reaction center subunit IV B, chloroplastic
Nitab4.5_0000116g0120.1	264	2	0	0	0	3.949	3.472	3.703	1.037	0	0	2.319	2.126	1.578	0	3.708	0.346	2.007	0.373901	0.00287398	-0.346	1.701	-	-	-	-	-	-	unknown protein similar to AT1G02700.1	Unknown Protein	-	-
Nitab4.5_0000008g0870.1	111	1	5.064	5.679	3.623	6.44	6.434	6.575	4.911	5.335	5.933	4.644	4.787	4.917	4.789	6.483	5.393	4.783	0.422842	4.89179e-05	-0.604	1.7	-	-	GO:0016747	-	IPR003480, IPR023213	Transferase, Chloramphenicol acetyltransferase-like domain	HXXXD-type acyl-transferase family protein	Hydroxycinnamoyl transferase IPR003480 Transferase	DCR	BAHD acyltransferase DCR
Nitab4.5_0000278g0010.1	159	1	5.115	1.732	1.735	6.962	6.604	6.851	5.096	5.373	5.347	5.156	5.19	4.976	2.861	6.806	5.272	5.107	0.0998985	0.000169414	-2.411	1.699	-	-	-	-	IPR002068, IPR008978	Alpha crystallin/Hsp20 domain, HSP20-like chaperone	HSP20-like chaperones superfamily protein	class I heat shock protein 3 IPR002068 Heat shock protein Hsp20	HSP18.2	18.2 kDa class I heat shock protein
Nitab4.5_0009661g0010.1	178	3	4.471	3.568	3.022	4.2	4.451	4.036	2.5	2.511	2.623	2.396	2.442	2.757	3.687	4.229	2.545	2.532	0.0545378	0.000511133	1.142	1.697	-	-	GO:0008270, GO:0003677	-	IPR000058, IPR002653	Zinc finger, AN1-type, Zinc finger, A20-type	A20/AN1-like zinc finger family protein	Zinc finger A20 and AN1 domain-containing stress-associated protein 8 IPR000058 Zinc finger, AN1-type	SAP8	Zinc finger A20 and AN1 domain-containing stress-associated protein 8
Nitab4.5_0006819g0040.1	171	2	0	0	0	1.355	0.704	1.633	0.64	0.969	0.777	2.827	2.909	3.042	0	1.231	0.796	2.926	0.00113205	0.00387109	-0.796	-1.695	-	-	-	-	-	-	-	Unknown Protein IPR006525 Cystatin-related, plant	-	-
Nitab4.5_0000662g0020.1	111	2	3.012	2.076	2.224	0.21	1.233	0.677	2.509	2.098	2.457	2.863	2.07	2.273	2.437	0.707	2.354	2.402	0.807688	0.0110945	0.083	-1.695	-	-	-	-	-	-	-	Unknown Protein	-	-
Nitab4.5_0004359g0050.1	182	2	6.369	5.642	6.901	3.577	4.2	4.703	5.596	5.859	5.244	2.722	2.936	1.741	6.304	4.16	5.566	2.466	0.143436	0.0261225	0.738	1.694	-	-	-	-	-	-	unknown protein similar to AT1G28400.1	E6-2 protein kinase	E6	Protein E6
Nitab4.5_0000559g0020.1	147	1	4.375	4.692	5.013	3.586	3.43	3.488	3.347	4.08	3.462	2.174	1.327	1.926	4.693	3.501	3.63	1.809	0.0221025	0.00269452	1.063	1.692	-	-	-	-	-	-	unknown protein similar to AT3G22530.1	Ferredoxin IPR010241 Ferredoxin (2Fe-2S), plant	-	-
Nitab4.5_0001112g0030.1	769	17	6.221	7.208	6.781	2.377	3.108	2.26	5.848	6.862	5.886	1.019	1.088	0.564	6.737	2.582	6.199	0.89	0.286608	0.00562114	0.538	1.692	-	-	GO:0005524, GO:0008152, GO:0016301, GO:0004849, GO:0016773, GO:0004332, GO:0006096, GO:0003824	KEGG:00240+2.7.1.48, KEGG:00983+2.7.1.48, MetaCyc:PWY-7193, UniPathway:UPA00574, UniPathway:UPA00579, KEGG:00010+4.1.2.13, KEGG:00030+4.1.2.13, KEGG:00051+4.1.2.13, KEGG:00680+4.1.2.13, KEGG:00710+4.1.2.13, MetaCyc:PWY-1042, MetaCyc:PWY-1861, MetaCyc:PWY-5484, MetaCyc:PWY-6142, Reactome:REACT_474, UniPathway:UPA00109	IPR006083, IPR000764, IPR000741, IPR013785, IPR027417	Phosphoribulokinase/uridine kinase, Uridine kinase, Fructose-bisphosphate aldolase, class-I, Aldolase-type TIM barrel, P-loop containing nucleoside triphosphate hydrolase	UKL3: uridine kinase-like 3	Uridine kinase IPR000764 Uridine kinase	UKL3	Uridine kinase-like protein 3
Nitab4.5_0007757g0010.1	447	13	1.908	0.237	1.358	2.512	3.193	2.248	1.173	1.553	1.77	0.946	1.479	0.454	1.168	2.651	1.498	0.96	0.56026	0.0143689	-0.33	1.691	-	-	GO:0003676, GO:0005524, GO:0008026, GO:0004386	-	IPR000629, IPR011545, IPR014014, IPR014001, IPR001650, IPR027417	RNA helicase, ATP-dependent, DEAD-box, conserved site, DNA/RNA helicase, DEAD/DEAH box type, N-terminal, RNA helicase, DEAD-box type, Q motif, Helicase, superfamily 1/2, ATP-binding domain, Helicase, C-terminal, P-loop containing nucleoside triphosphate hydrolase	DEA(D/H)-box RNA helicase family protein	ATP-dependent RNA helicase IPR011545 DNA_RNA helicase, DEAD_DEAH box type, N-terminal	RH10	DEAD-box ATP-dependent RNA helicase 10
Nitab4.5_0003167g0030.1	665	13	5.294	4.536	5.843	1.848	2.287	1.953	5.138	5.119	5.353	0.236	0.471	0.309	5.224	2.029	5.203	0.339	0.95925	0.000348134	0.021	1.69	-	-	GO:0005524, GO:0044267, GO:0005737, GO:0006457	-	IPR027409, IPR002423, IPR017998, IPR027413, IPR018370	GroEL-like apical domain, Chaperonin Cpn60/TCP-1, Chaperone tailless complex polypeptide 1 (TCP-1), GroEL-like equatorial domain, Chaperonin Cpn60, conserved site	CPN60B, LEN1: chaperonin 60 beta	chaperonin IPR001844 Chaperonin Cpn60	-	RuBisCO large subunit-binding protein subunit beta, chloroplastic
Nitab4.5_0010769g0010.1	280	7	0	0	0	4.087	4.876	3.228	0	0	0	2.417	2.598	2.11	0	4.064	0	2.375	#DIV/0!	0.0272894	0	1.689	-	-	GO:0016787	-	IPR000086, IPR015797	NUDIX hydrolase domain, NUDIX hydrolase domain-like	ATNUDT10, NUDT10: nudix hydrolase homolog 10	Nudix hydrolase 2 IPR000086 NUDIX hydrolase domain	NUDT10	Nudix hydrolase 10
Nitab4.5_0005345g0050.1	424	10	1.006	0	1.352	2.821	3.514	2.751	0.387	0.122	0.193	1.463	1.491	1.07	0.786	3.028	0.234	1.341	0.252475	0.00376455	0.552	1.687	-	-	-	-	IPR013936	Chloroquine resistance transporter-related	CLT2: CRT (chloroquine-resistance transporter)-like transporter 2	Crt homolog 3	CLT2	Protein CLT2, chloroplastic
Nitab4.5_0002120g0050.1	356	2	6.511	5.426	4.602	3.111	3.174	3.53	5.583	4.041	5.82	2.032	1.631	1.092	5.513	3.272	5.148	1.585	0.666237	0.0050382	0.365	1.687	-	-	GO:0004553, GO:0005975, GO:0003824	KEGG:00500+3.2.1.39	IPR000490, IPR017853, IPR013781	Glycoside hydrolase, family 17, Glycoside hydrolase, superfamily, Glycoside hydrolase, catalytic domain	Glycosyl hydrolase superfamily protein	Beta-1 3-glucanase IPR000490 Glycoside hydrolase, family 17	GGL4	Glucan endo-1,3-beta-glucosidase, acidic isoform GL153
Nitab4.5_0003136g0020.1	622	19	2.34	1.048	1.444	1.966	2.426	1.986	1.973	0.844	1.05	0.51	0.643	0.166	1.61	2.126	1.289	0.44	0.567021	0.00122902	0.321	1.686	-	-	GO:0005524, GO:0044267, GO:0005737, GO:0006457, GO:0042026	-	IPR002423, IPR018370, IPR027409, IPR001844, IPR027413	Chaperonin Cpn60/TCP-1, Chaperonin Cpn60, conserved site, GroEL-like apical domain, Chaperonin Cpn60, GroEL-like equatorial domain	HSP60, HSP60-3B: heat shock protein 60	chaperonin IPR001844 Chaperonin Cpn60	CPN60-2	Chaperonin CPN60-2, mitochondrial
Nitab4.5_0000026g0230.1	119	2	0	0	0	3.063	2.865	3.319	0	0	0	1.274	1.794	1.119	0	3.082	0	1.396	#DIV/0!	0.00225486	0	1.686	-	-	-	-	IPR013210	Leucine-rich repeat-containing N-terminal, type 2	disease resistance family protein / LRR family protein	LRR receptor-like serine_threonine-protein kinase, RLP	EIX1	Receptor-like protein EIX1
Nitab4.5_0000745g0130.1	415	11	2.892	1.913	3.724	2.77	3.366	2.627	2.304	2.982	3.311	0.986	2.142	0.579	2.843	2.921	2.866	1.236	0.971746	0.0316386	-0.023	1.685	-	-	GO:0004672, GO:0005524, GO:0006468, GO:0007165, GO:0016772	0	IPR000719, IPR018451, IPR004041, IPR020636, IPR011009, IPR017441	Protein kinase domain, NAF/FISL domain, NAF domain, Calcium/calmodulin-dependent/calcium-dependent protein kinase, Protein kinase-like domain, Protein kinase, ATP binding site	CIPK1, SnRK3.16: CBL-interacting protein kinase 1	CBL-interacting protein kinase 1 IPR002290 Serine_threonine protein kinase	CIPK1	CBL-interacting serine/threonine-protein kinase 1
Nitab4.5_0008255g0010.1	441	3	0	0	0	2.733	3.194	2.194	0	0	0	0.912	1.757	0.402	0	2.707	0	1.024	#DIV/0!	0.0263226	0	1.683	-	-	GO:0008152, GO:0016758	-	IPR002213	UDP-glucuronosyl/UDP-glucosyltransferase	GT, UGT74F2, ATSAGT1, SGT1, SAGT1: UDP-glucosyltransferase 74F2	UDP-glucose glucosyltransferase IPR002213 UDP-glucuronosyl_UDP-glucosyltransferase	UGT74F2	UDP-glycosyltransferase 74F2
Nitab4.5_0000797g0120.1	374	4	0	0	0	1.506	0.852	0.779	0	0	0	2.284	3.037	2.857	0	1.046	0	2.726	#DIV/0!	0.00657655	0	-1.68	-	-	GO:0004722, GO:0006470, GO:0003824	-	IPR000222, IPR015655, IPR001932	Protein phosphatase 2C, manganese/magnesium aspartate binding site, Protein phosphatase 2C, Protein phosphatase 2C (PP2C)-like domain	Protein phosphatase 2C family protein	Protein phosphatase 2C IPR015655 Protein phosphatase 2C	At1g07160	Probable protein phosphatase 2C 2
Nitab4.5_0002521g0030.1	365	2	0	0	0	2.126	2.412	1.389	0	0	0	0	0.889	0	0	1.976	0	0.296	#DIV/0!	0.0168062	0	1.68	-	-	GO:0000151, GO:0004842, GO:0016567, GO:0005488	-	IPR003613, IPR016024, IPR013083, IPR011989	U box domain, Armadillo-type fold, Zinc finger, RING/FYVE/PHD-type, Armadillo-like helical	ARM repeat superfamily protein	U-box domain-containing protein IPR003613 U box domain	PUB21	U-box domain-containing protein 21
Nitab4.5_0001119g0040.1	77	3	5.034	4.952	5.068	5.872	5.591	5.542	5.493	4.7	4.595	4.185	3.566	4.219	5.018	5.669	4.929	3.99	0.771672	0.00205991	0.089	1.679	-	-	-	-	IPR026939	Zinc finger protein 706	Uncharacterised protein family SERF	Expressed protein having alternate splicing products IPR015023 Protein of unknown function DUF1909	At2g23090	Uncharacterized protein At2g23090
Nitab4.5_0000038g0180.1	302	2	0	0	0	6.573	6.561	6.876	0	0	0	5.132	5.445	4.394	0	6.67	0	4.991	#DIV/0!	0.00689355	0	1.679	-	-	GO:0004601, GO:0006979, GO:0020037, GO:0055114	KEGG:00360+1.11.1.7, KEGG:00940+1.11.1.7, MetaCyc:PWY-5461, MetaCyc:PWY-7214	IPR000823, IPR019794, IPR002016, IPR019793, IPR010255	Plant peroxidase, Peroxidase, active site, Haem peroxidase, plant/fungal/bacterial, Peroxidases heam-ligand binding site, Haem peroxidase	Peroxidase superfamily protein	Peroxidase 57 IPR002016 Haem peroxidase, plant_fungal_bacterial	PER44	Peroxidase 44
Nitab4.5_0001717g0010.1	277	5	2.738	2.128	2.071	3.698	3.768	3.829	3.561	3.08	2.676	1.758	2.45	2.054	2.312	3.765	3.106	2.087	0.0758929	0.00119178	-0.794	1.678	-	-	-	-	IPR007052, IPR008978	CS domain, HSP20-like chaperone	BOB1: HSP20-like chaperones superfamily protein	Nuclear movement protein nudc IPR017447 CS	BOB1	Protein BOBBER 1
Nitab4.5_0001134g0120.1	143	2	4.102	5.323	5.402	6.176	5.543	6.175	4.817	5.345	4.368	7.047	7.72	8.159	4.942	5.964	4.843	7.642	0.854627	0.0122038	0.099	-1.678	-	-	-	-	-	-	-	Unknown Protein	-	-
Nitab4.5_0004716g0010.1	229	2	0	0	0	2.814	3.5	2.498	0	0	0	1.643	0.364	1.769	0	2.937	0	1.259	#DIV/0!	0.0354192	0	1.678	-	-	GO:0030145, GO:0045735	-	IPR001929, IPR019780, IPR014710, IPR006045, IPR011051	Germin, Germin, manganese binding site, RmlC-like jelly roll fold, Cupin 1, RmlC-like cupin domain	GLP2A, ATGER2, GER2: germin-like protein 2	Germin-like protein 4 IPR014710 RmlC-like jelly roll fold	GLP5A	Germin-like protein subfamily 1 member 20
Nitab4.5_0007078g0010.1	1060	8	0.376	0	0	1.901	2.691	2.353	0	0	0	0.809	1.109	0	0.125	2.315	0	0.639	0.373901	0.0141165	0.125	1.676	-	-	-	-	IPR027417	P-loop containing nucleoside triphosphate hydrolase	P-loop containing nucleoside triphosphate hydrolases superfamily protein	Helicase sen1	MAA3	Probable helicase MAGATAMA 3
Nitab4.5_0000771g0070.1	647	4	0.732	0.297	0.117	4.869	5.826	4.804	0.817	0.711	1.622	3.394	3.868	3.213	0.382	5.166	1.05	3.492	0.121439	0.0120269	-0.668	1.674	-	-	GO:0005515	-	IPR020683, IPR002110, IPR026961	Ankyrin repeat-containing domain, Ankyrin repeat, PGG domain	0	Ankyrin repeat-containing protein At3g12360 IPR002110 Ankyrin	ITN1	Ankyrin repeat-containing protein ITN1
Nitab4.5_0006018g0060.1	249	6	3.29	4.064	4.011	4.596	4.726	5.082	4.703	4.646	4.273	3.101	3.01	3.28	3.788	4.802	4.541	3.13	0.0568853	0.000541511	-0.753	1.672	-	-	, GO:0016881	UniPathway:UPA00143	IPR016135, IPR023313, IPR000608	Ubiquitin-conjugating enzyme/RWD-like, Ubiquitin-conjugating enzyme, active site, Ubiquitin-conjugating enzyme, E2	UBC5: ubiquitin-conjugating enzyme 5	Ubiquitin-conjugating enzyme IPR015581 Ubiquitin-conjugating enzyme	UBC5	Ubiquitin-conjugating enzyme E2 5
Nitab4.5_0017038g0010.1	130	1	0	0	0	1.983	2.665	2.019	0	0	0	0.6	1.058	0	0	2.222	0	0.553	#DIV/0!	0.0115441	0	1.669	-	-	GO:0005524	-	IPR027417, IPR003959, IPR003960	P-loop containing nucleoside triphosphate hydrolase, ATPase, AAA-type, core, ATPase, AAA-type, conserved site	P-loop containing nucleoside triphosphate hydrolases superfamily protein	Cell division protease ftsH homolog IPR003959 ATPase, AAA-type, core	At3g50940	AAA-ATPase At3g50940
Nitab4.5_0002519g0020.1	103	1	2.617	2.724	1.552	2.056	1.948	1.434	2.088	0.551	2.5	0	0.434	0	2.298	1.813	1.713	0.145	0.451279	0.0022626	0.585	1.668	-	-	-	-	-	-	-	Unknown Protein	-	-
Nitab4.5_0001509g0030.1	279	2	4.477	4.129	3.789	4.778	4.513	4.628	5.234	4.673	4.736	2.968	3.178	2.776	4.132	4.639	4.881	2.974	0.0481411	0.000279103	-0.749	1.665	C2H2	TF	GO:0046872, GO:0008270	0	IPR007087, IPR015880, IPR000058	Zinc finger, C2H2, Zinc finger, C2H2-like, Zinc finger, AN1-type	zinc finger (C2H2 type, AN1-like) family protein	AN1-type zinc finger protein 2B IPR000058 Zinc finger, AN1-type	SAP11	Zinc finger AN1 and C2H2 domain-containing stress-associated protein 11
Nitab4.5_0005719g0050.1	619	3	0	0	0	1.417	2.017	1.561	0	0	0	0	0	0	0	1.665	0	0	#DIV/0!	0.000773196	0	1.665	-	-	-	-	IPR019557	Aminotransferase-like, plant mobile domain	0	0	-	-
Nitab4.5_0001622g0050.1	197	4	7.738	7.616	7.829	7.024	7.029	7.379	7.726	6.185	6.262	5.495	5.499	5.449	7.728	7.144	6.724	5.481	0.117939	0.000150079	1.004	1.663	-	-	GO:0005524, GO:0006457, GO:0006950, GO:0051082	-	IPR001404, IPR003594, IPR019805, IPR020575	Heat shock protein Hsp90 family, Histidine kinase-like ATPase, ATP-binding domain, Heat shock protein Hsp90, conserved site, Heat shock protein Hsp90, N-terminal	Hsp81.4, AtHsp90.4: HEAT SHOCK PROTEIN 81.4	Heat shock protein 90 IPR019805 Heat shock protein Hsp90, conserved site IPR018249 EF-HAND 2 IPR001404 Heat shock protein Hsp90	HSC80	Heat shock cognate protein 80
Nitab4.5_0014777g0010.1	209	7	0.943	0.825	0.736	4.308	4.491	3.707	1.993	2.204	0.913	1.88	3.079	2.559	0.835	4.169	1.704	2.506	0.0981407	0.0167232	-0.869	1.663	-	-	GO:0005525, GO:0007264, GO:0005622, GO:0003924, GO:0006184, GO:0007165, GO:0016020, GO:0015031, GO:0006886, GO:0006913	Reactome:REACT_11044	IPR001806, IPR005225, IPR003578, IPR020849, IPR003579, IPR027417, IPR002041	Small GTPase superfamily, Small GTP-binding protein domain, Small GTPase superfamily, Rho type, Small GTPase superfamily, Ras type, Small GTPase superfamily, Rab type, P-loop containing nucleoside triphosphate hydrolase, Ran GTPase	ATRAB18, ATRABC1, RAB18-1, RABC1, ATRAB-C1, RAB18: RAB GTPASE HOMOLOG B18	Ras-related protein Rab-18 IPR015598 Rab18	RABC1	Ras-related protein RABC1
Nitab4.5_0005655g0020.1	526	6	1.648	0.107	0.992	2.862	3.336	3.133	1.719	1.392	2.092	1.581	2.271	0.49	0.916	3.11	1.734	1.447	0.170188	0.0361961	-0.818	1.663	-	-	-	-	IPR005516	Remorin, C-terminal	Remorin family protein	DNA-binding protein (Fragment) IPR005516 Remorin, C-terminal region	REM4.1	Remorin 4.1
Nitab4.5_0000367g0050.1	169	2	1.789	0.152	1.666	1.441	2.322	1.217	0	0	0	0	0	0	1.202	1.66	0	0	0.0843932	0.0079177	1.202	1.66	-	-	-	-	-	-	-	Unknown Protein	-	-
Nitab4.5_0005528g0080.1	1184	6	1.971	1.289	0.896	1.691	1.96	1.583	1.877	1.886	2.047	0	0.261	0	1.385	1.745	1.937	0.087	0.158855	0.000306947	-0.552	1.658	-	-	GO:0005524, GO:0004672, GO:0006468, GO:0016772, GO:0004674	0	IPR017441, IPR000719, IPR011009, IPR008271, IPR002290	Protein kinase, ATP binding site, Protein kinase domain, Protein kinase-like domain, Serine/threonine-protein kinase, active site, Serine/threonine- / dual specificity protein kinase, catalytic domain	Protein kinase superfamily protein	Receptor-like kinase IPR002290 Serine_threonine protein kinase	LRK10L-1.1	LEAF RUST 10 DISEASE-RESISTANCE LOCUS RECEPTOR-LIKE PROTEIN KINASE-like 1.1
Nitab4.5_0004333g0020.1	143	3	9.132	9.735	9.157	1.08	1.034	0.363	8.987	9.238	8.692	2.225	2.754	2.471	9.341	0.826	8.972	2.483	0.217524	0.0039499	0.369	-1.657	-	-	GO:0009522, GO:0009538, GO:0015979	-	IPR003375, IPR008990	Photosystem I PsaE, reaction centre subunit IV, Electron transport accessory protein-like domain	PSAE-2: photosystem I subunit E-2	Photosystem I reaction center subunit IV A IPR008990 Electron transport accessory protein	PSAEB	Photosystem I reaction center subunit IV B, chloroplastic
Nitab4.5_0000981g0060.1	524	8	1.035	0.589	1.664	2.748	2.865	3.243	1.308	1.002	1.288	1.692	1.724	0.468	1.096	2.952	1.2	1.295	0.767876	0.0196017	-0.104	1.657	-	-	GO:0005509, GO:0004672, GO:0005524, GO:0006468, GO:0004674, GO:0016772	0	IPR018247, IPR002048, IPR011992, IPR000719, IPR008271, IPR017441, IPR002290, IPR011009	EF-Hand 1, calcium-binding site, EF-hand domain, EF-hand domain pair, Protein kinase domain, Serine/threonine-protein kinase, active site, Protein kinase, ATP binding site, Serine/threonine- / dual specificity protein kinase, catalytic domain, Protein kinase-like domain	CPK9: calmodulin-domain protein kinase 9	Calcium-dependent protein kinase 2 IPR002290 Serine_threonine protein kinase	CPK2	Calcium-dependent protein kinase 2
Nitab4.5_0007026g0050.1	233	7	1.213	0.689	1.98	3.859	3.627	3.678	1.176	1.796	1.607	2.062	2.249	1.887	1.294	3.721	1.526	2.066	0.607425	0.00019394	-0.232	1.655	-	-	-	-	IPR019955, IPR019387	Ubiquitin supergroup, Uncharacterised domain SAYSvFN	ubiquitin family protein	Ubiquitin family protein IPR019387 Domain of unknown function SAYSvFN	-	-
Nitab4.5_0009367g0020.1	262	3	4.826	3.97	3.365	1.764	2.669	1.632	5.999	5.678	6.023	0.015	1.095	0	4.054	2.022	5.9	0.37	0.0135458	0.0275765	-1.846	1.652	-	-	-	-	-	-	unknown protein similar to AT3G03870.2	Unknown Protein	-	-
Nitab4.5_0002488g0010.1	384	1	5.794	5.975	6.023	5.367	5.094	5.567	5.71	5.481	5.737	7.023	6.698	7.257	5.931	5.342	5.643	6.993	0.0546161	0.00147698	0.288	-1.651	-	-	GO:0006629, GO:0016717, GO:0055114	KEGG:00592+1.14.19.-, UniPathway:UPA00658	IPR005804, IPR021863	Fatty acid desaturase, type 1, Protein of unknown function DUF3474	FAD2: fatty acid desaturase 2	Omega-6 fatty acid desaturase IPR005804 Fatty acid desaturase, type 1	FAD2	Delta(12)-fatty-acid desaturase FAD2
Nitab4.5_0002206g0010.1	412	1	1.995	0.932	1.803	1.298	2.015	1.839	1.706	1.586	1.324	0.201	0	0	1.577	1.718	1.539	0.067	0.917828	0.00186695	0.038	1.651	-	-	-	-	IPR008480	Protein of unknown function DUF761, plant	0	Glycoprotein homolog	-	-
Nitab4.5_0006960g0030.1	577	2	0	0	0	3.467	3.899	3.171	0	0	0	1.776	2.287	1.53	0	3.513	0	1.864	#DIV/0!	0.00582974	0	1.649	-	-	GO:0016765	-	IPR001441, IPR018520	Decaprenyl diphosphate synthase-like, Di-trans-poly-cis-decaprenylcistransferase-like, conserved site	Undecaprenyl pyrophosphate synthetase family protein	Undecaprenyl pyrophosphate synthase IPR001441 Di-trans-poly-cis-decaprenylcistransferase-like	At2g17570	Dehydrodolichyl diphosphate synthase 6
Nitab4.5_0000025g0390.1	319	1	0	0	0	0	0.991	0	0	0	0	1.954	1.887	2.097	0	0.33	0	1.979	#DIV/0!	0.00800685	0	-1.649	-	-	GO:0016787	-	IPR004843	Phosphoesterase domain	Calcineurin-like metallo-phosphoesterase superfamily protein	Manganese-dependent ADP-ribose_CDP-alcohol diphosphatase IPR004843 Metallophosphoesterase	Os07g0688000	Manganese-dependent ADP-ribose/CDP-alcohol diphosphatase
Nitab4.5_0003404g0010.1	150	6	5.118	4.743	3.995	4.595	4.865	4.421	3.906	4.196	4.877	5.899	5.873	7.05	4.618	4.627	4.327	6.274	0.540963	0.0157746	0.291	-1.647	-	-	GO:0003735, GO:0005840, GO:0006412	-	IPR001971, IPR018102	Ribosomal protein S11, Ribosomal S11, conserved site	Ribosomal protein S11 family protein	30S ribosomal protein S11 IPR018102 Ribosomal S11, conserved site	RPS14B	40S ribosomal protein S14-2
Nitab4.5_0001121g0070.1	963	21	0	0	0	3.311	3.729	3.483	0	0	0.214	2.104	2.244	1.235	0	3.507	0.071	1.861	0.373901	0.00821799	-0.071	1.646	-	-	GO:0004672, GO:0006468, GO:0005524, GO:0004674, GO:0005515, GO:0016772	0	IPR021720, IPR001245, IPR000719, IPR008271, IPR001611, IPR017441, IPR013320, IPR011009, IPR002290	Malectin, Serine-threonine/tyrosine-protein kinase catalytic domain, Protein kinase domain, Serine/threonine-protein kinase, active site, Leucine-rich repeat, Protein kinase, ATP binding site, Concanavalin A-like lectin/glucanase, subgroup, Protein kinase-like domain, Serine/threonine- / dual specificity protein kinase, catalytic domain	Leucine-rich repeat transmembrane protein kinase	Receptor like kinase, RLK	At1g07650	Probable LRR receptor-like serine/threonine-protein kinase At1g07650
Nitab4.5_0003917g0020.1	1365	13	0	0.334	0	3.084	2.945	3.009	0	0	0	1.97	1.506	0.622	0.111	3.012	0	1.366	0.373901	0.0143364	0.111	1.646	-	-	-	-	IPR027942, IPR027944	Sieve element occlusion, N-terminal, Sieve element occlusion, C-terminal	0	Sieve element-occluding protein 3	SEOB	Protein SIEVE ELEMENT OCCLUSION B
Nitab4.5_0000882g0060.1	106	2	1.247	1.254	1.268	1.632	1.986	1.131	0.733	1.349	0.592	2.747	3.435	3.501	1.256	1.583	0.891	3.228	0.191537	0.00893903	0.365	-1.645	-	-	-	-	-	-	unknown protein similar to AT3G60520.1	Zinc ion binding protein	-	-
Nitab4.5_0000062g0180.1	311	4	4.782	5.494	5.232	3.572	3.378	4.594	5.395	5.39	5.496	5.679	5.342	5.458	5.169	3.848	5.427	5.493	0.288603	0.0134901	-0.258	-1.645	-	-	GO:0005525, GO:0005874, GO:0007017, GO:0003924, GO:0006184, GO:0043234, GO:0051258, , GO:0005200	Reactome:REACT_152	IPR003008, IPR017975, IPR000217, IPR008280, IPR013838, IPR002453, IPR023123	Tubulin/FtsZ, GTPase domain, Tubulin, conserved site, Tubulin, Tubulin/FtsZ, C-terminal, Beta tubulin, autoregulation binding site, Beta tubulin, Tubulin, C-terminal	TUB6: beta-6 tubulin	Tubulin beta chain IPR002453 Beta tubulin	TUBB5	Tubulin beta-5 chain
Nitab4.5_0000014g0480.1	300	4	5.341	4.791	3.485	7.789	7.715	8.1	5.435	4.832	5.659	6.392	6.101	6.184	4.539	7.868	5.309	6.225	0.271061	0.000358614	-0.77	1.643	-	-	GO:0016866, GO:0030244	-	IPR004901	Reversibly glycosylated polypeptide family	RGP1, ATRGP1: reversibly glycosylated polypeptide 1	Alpha-1 4-glucan protein synthase IPR004901 Alpha-1,4-glucan-protein synthase, UDP-forming	UPTG2	Probable UDP-arabinopyranose mutase 2
Nitab4.5_0002645g0020.1	242	1	0.872	0.279	0	3.803	3.793	3.73	1.557	0.776	1.923	2.326	2.435	1.636	0.384	3.775	1.418	2.132	0.0715173	0.00282375	-1.034	1.643	-	-	GO:0005515, GO:0008270	-	IPR001841, IPR013083	Zinc finger, RING-type, Zinc finger, RING/FYVE/PHD-type	RING/U-box superfamily protein	Ring H2 finger protein IPR018957 Zinc finger, C3HC4 RING-type	ATL41	E3 ubiquitin-protein ligase ATL41
Nitab4.5_0004716g0040.1	228	2	0	0	0	4.894	5.258	4.384	0	0	0	3.457	2.589	3.559	0	4.845	0	3.202	#DIV/0!	0.014581	0	1.643	-	-	GO:0045735, GO:0030145	-	IPR006045, IPR014710, IPR019780, IPR011051, IPR001929	Cupin 1, RmlC-like jelly roll fold, Germin, manganese binding site, RmlC-like cupin domain, Germin	GLP2A, ATGER2, GER2: germin-like protein 2	Germin-like protein 4 IPR014710 RmlC-like jelly roll fold	GLP5A	Germin-like protein subfamily 1 member 20
Nitab4.5_0003823g0040.1	298	2	1.126	1.303	0.293	5.912	6.163	5.667	2.527	2.456	2.96	4.367	4.574	3.876	0.907	5.914	2.648	4.272	0.00755833	0.00285266	-1.741	1.642	-	-	GO:0008152, GO:0016787	-	IPR013094	Alpha/beta hydrolase fold-3	alpha/beta-Hydrolases superfamily protein	Acetyl esterase IPR013094 Alpha_beta hydrolase fold-3	CXE6	Probable carboxylesterase 6
Nitab4.5_0001127g0090.1	62	2	0	2.764	3.813	0	0	0	4.055	4.023	4.031	1.868	2.012	1.047	2.192	0	4.036	1.642	0.180243	0.00545463	-1.844	-1.642	MADS	TF	GO:0003677, GO:0046983	Reactome:REACT_21303	IPR002100	Transcription factor, MADS-box	AGL14: AGAMOUS-like 14	MADS-box transcription factor IPR002100 Transcription factor, MADS-box	AGL14	Agamous-like MADS-box protein AGL14
Nitab4.5_0000798g0120.1	374	6	7.194	5.925	5.988	8.848	9.052	8.945	7.198	6.98	7.688	7.547	7.946	6.431	6.369	8.948	7.289	7.308	0.117911	0.0230052	-0.92	1.64	-	-	-	-	IPR013989	Development/cell death domain	DCD (Development and Cell Death) domain protein	Genomic DNA chromosome 5 P1 clone MJC20 IPR013089 Kelch related	-	B2 protein
Nitab4.5_0001860g0110.1	242	5	3.196	2.511	3.146	1.54	2.824	2.44	2.942	2.426	3.486	0.871	0.885	0.13	2.951	2.268	2.951	0.629	0.999337	0.0226887	0	1.639	-	-	GO:0004672, GO:0005524, GO:0006468, GO:0016772	0	IPR015784, IPR000719, IPR011009	Serine/threonine-protein kinase, ATN1-like, Protein kinase domain, Protein kinase-like domain	Protein kinase superfamily protein	Protein kinase IPR015784 Tyrosine-protein kinase, ATN1-like	STY13	Serine/threonine-protein kinase STY13
Nitab4.5_0005382g0050.1	449	5	1.463	2.092	1.05	1.44	1.572	1.901	0.114	0	0	0	0	0	1.535	1.638	0.038	0	0.00802638	0.00028119	1.497	1.638	-	-	-	-	-	-	unknown protein similar to AT2G30700.1	Uncharacterized GPI-anchored protein At1g61900	At1g61900	Uncharacterized GPI-anchored protein At1g61900
Nitab4.5_0001003g0150.1	415	3	0	0	0	3.709	3.043	3.919	0	0	0	5.271	5.227	5.087	0	3.557	0	5.195	#DIV/0!	0.00371904	0	-1.638	-	-	GO:0006633, GO:0016491, GO:0055114, GO:0006631, GO:0045300	KEGG:00061+1.14.19.2, MetaCyc:PWY-5147, UniPathway:UPA00199, Reactome:REACT_1698	IPR005803, IPR009078, IPR005067, IPR012348	Stearoyl-ACP desaturase, conserved site, Ferritin-like superfamily, Fatty acid desaturase, type 2, Ribonucleotide reductase-related	SSI2, FAB2: Plant stearoyl-acyl-carrier-protein desaturase family protein	Acyl- IPR005067 Fatty acid desaturase, type 2	-	Stearoyl-[acyl-carrier-protein] 9-desaturase, chloroplastic
Nitab4.5_0014729g0010.1	529	6	5.182	4.436	5.307	2.426	2.496	2.444	5.356	4.977	4.954	1.142	1.312	0	4.975	2.455	5.096	0.818	0.709473	0.0165442	-0.121	1.637	Sigma70-like	TF	GO:0003677, GO:0003700, GO:0006352, GO:0006355, GO:0016987	0	IPR013325, IPR013324, IPR007630, IPR000943, IPR007624, IPR011991, IPR007627, IPR014284	RNA polymerase sigma factor, region 2, RNA polymerase sigma factor, region 3/4, RNA polymerase sigma-70 region 4, RNA polymerase sigma-70, RNA polymerase sigma-70 region 3, Winged helix-turn-helix DNA-binding domain, RNA polymerase sigma-70 region 2, RNA polymerase sigma-70 like domain	SIGE, SIG5, ATSIG5: sigma factor E	RNA polymerase sigma factor IPR013325 RNA polymerase sigma factor, region 2	SIGE	RNA polymerase sigma factor sigE, chloroplastic/mitochondrial
Nitab4.5_0003514g0010.1	72	5	5.169	4.791	4.759	4.526	4.82	4.904	5.238	5.338	4.948	3.077	3.068	3.197	4.906	4.75	5.175	3.114	0.202246	0.000178323	-0.269	1.636	-	-	-	-	-	-	unknown protein similar to AT5G01350.1	0	-	-
Nitab4.5_0001476g0070.1	402	2	0	0	0	4.443	4.487	3.715	0	0	0	2.865	3.11	1.763	0	4.215	0	2.579	#DIV/0!	0.0278003	0	1.636	-	-	GO:0000151, GO:0004842, GO:0016567, GO:0005488	-	IPR003613, IPR016024, IPR013083, IPR011989	U box domain, Armadillo-type fold, Zinc finger, RING/FYVE/PHD-type, Armadillo-like helical	0	U-box domain-containing protein IPR003613 U box domain	PUB23	E3 ubiquitin-protein ligase PUB23
Nitab4.5_0003351g0050.1	236	1	0	0	0	2.757	2.937	2.35	0	0	0	0.648	1.23	1.261	0	2.681	0	1.046	#DIV/0!	0.00347376	0	1.635	-	-	GO:0055085	-	IPR002067, IPR018108, IPR023395	Mitochondrial carrier protein, Mitochondrial substrate/solute carrier, Mitochondrial carrier domain	ATMBAC2, BAC2: Mitochondrial substrate carrier family protein	Mitochondrial carrier protein IPR002067 Mitochondrial carrier protein	BAC2	Mitochondrial arginine transporter BAC2
Nitab4.5_0009843g0040.1	607	4	0	0	0	1.542	2.181	2.012	0	0	0	0.036	0.795	0	0	1.911	0	0.277	#DIV/0!	0.00710344	0	1.634	-	-	GO:0004252, GO:0006508, GO:0042802, GO:0043086	-	IPR000209, IPR023828, IPR015500, IPR010259, IPR022398	Peptidase S8/S53 domain, Peptidase S8, subtilisin, Ser-active site, Peptidase S8, subtilisin-related, Proteinase inhibitor I9, Peptidase S8, subtilisin, His-active site	0	Subtilisin-like protease IPR015500 Peptidase S8, subtilisin-related	SBT1.9	Subtilisin-like protease SBT1.9
Nitab4.5_0027320g0010.1	1230	3	0	0	0	1.942	2.679	1.776	0	0	0	0.117	0.974	0.403	0	2.132	0	0.498	#DIV/0!	0.0120559	0	1.634	-	-	GO:0006952, GO:0043531	-	IPR000767, IPR001229, IPR027417, IPR002182	Disease resistance protein, Mannose-binding lectin, P-loop containing nucleoside triphosphate hydrolase, NB-ARC	0	Cc-nbs-lrr, resistance protein	R1B-17	Putative late blight resistance protein homolog R1B-17
Nitab4.5_0006691g0030.1	142	2	3.205	2.941	2.888	2.852	2.961	2.982	4.052	3.637	3.231	1.107	1.695	1.095	3.011	2.932	3.64	1.299	0.070361	0.00127531	-0.629	1.633	-	-	GO:0005681, GO:0007067	-	IPR012336, IPR004123	Thioredoxin-like fold, mRNA splicing factor, thioredoxin-like U5 snRNP	YLS8: mRNA splicing factor, thioredoxin-like U5 snRNP	Mitosis protein dim1 IPR004123 mRNA splicing factor, thioredoxin-like U5 snRNP	YLS8	Thioredoxin-like protein YLS8
Nitab4.5_0000678g0080.1	1775	3	0.227	0	0.747	1.704	2.884	2.038	0.712	0.624	0.779	0.758	0.97	0	0.325	2.209	0.705	0.576	0.167114	0.0235283	-0.38	1.633	-	-	-	-	IPR011684	KIP1-like	kinase interacting (KIP1-like) family protein	Kinase interacting family protein IPR011684 KIP1-like	NET1D	Protein NETWORKED 1D
Nitab4.5_0003152g0100.1	93	3	1.548	0.491	0.049	0	0	0	2.729	2.83	2.799	1.369	1.517	2.011	0.696	0	2.786	1.632	0.00938297	0.0010942	-2.09	-1.632	-	-	-	-	IPR006566	FBD domain	0	F-box family protein IPR001810 Cyclin-like F-box	-	-
Nitab4.5_0000332g0180.1	173	3	4.782	5.055	4.747	0.897	1.481	1.436	4.847	5.16	5.121	2.977	2.912	2.816	4.861	1.271	5.043	2.902	0.260531	0.00108347	-0.182	-1.631	-	-	GO:0003723, GO:0003735, GO:0005622, GO:0005840, GO:0006412	-	IPR002583	Ribosomal protein S20	chloroplast 30S ribosomal protein S20, putative	30S ribosomal protein S20 IPR002583 Ribosomal protein S20	RPS20	30S ribosomal protein S20, chloroplastic
Nitab4.5_0000008g0860.1	146	1	5.062	5.516	3.679	6.177	6.306	6.539	4.958	5.247	5.567	4.595	4.648	4.891	4.752	6.341	5.257	4.711	0.432884	0.000309235	-0.505	1.63	-	-	GO:0016747	-	IPR023213, IPR003480	Chloramphenicol acetyltransferase-like domain, Transferase	HXXXD-type acyl-transferase family protein	Hydroxycinnamoyl transferase IPR003480 Transferase	DCR	BAHD acyltransferase DCR
Nitab4.5_0000804g0080.1	127	1	0	0	0	1.862	2.083	1.96	0	0	0	0.021	0.81	0.183	0	1.968	0	0.338	#DIV/0!	0.00281032	0	1.63	-	-	-	-	-	-	unknown protein similar to AT2G35290.1	Unknown Protein	SAUR76	Auxin-responsive protein SAUR76
Nitab4.5_0000074g0190.1	62	2	0	0	0	3.238	4.052	2.835	0	0	0	5.316	4.998	4.702	0	3.375	0	5.005	#DIV/0!	0.0150783	0	-1.63	-	-	-	-	-	-	-	-	-	-
Nitab4.5_0002589g0060.1	529	6	5.252	4.509	5.222	2.007	2.351	2.517	5.308	5.09	4.936	1.008	0.98	0	4.994	2.292	5.111	0.663	0.68246	0.0110164	-0.117	1.629	Sigma70-like	TF	GO:0003677, GO:0003700, GO:0006352, GO:0006355, GO:0016987	0	IPR011991, IPR013325, IPR014284, IPR013324, IPR007630, IPR000943, IPR007624, IPR007627	Winged helix-turn-helix DNA-binding domain, RNA polymerase sigma factor, region 2, RNA polymerase sigma-70 like domain, RNA polymerase sigma factor, region 3/4, RNA polymerase sigma-70 region 4, RNA polymerase sigma-70, RNA polymerase sigma-70 region 3, RNA polymerase sigma-70 region 2	SIGE, SIG5, ATSIG5: sigma factor E	RNA polymerase sigma factor IPR013325 RNA polymerase sigma factor, region 2	SIGE	RNA polymerase sigma factor sigE, chloroplastic/mitochondrial
Nitab4.5_0001078g0110.1	675	14	0.489	0	0.924	0	0	0	0.807	0.524	0.532	0.706	1.818	2.365	0.471	0	0.621	1.629	0.623713	0.0288648	-0.15	-1.629	-	-	GO:0006855, GO:0015238, GO:0015297, GO:0016020, GO:0055085	Reactome:REACT_15518, Reactome:REACT_20633	IPR002528	Multi antimicrobial extrusion protein	MATE efflux family protein	Mate efflux family protein IPR002528 Multi antimicrobial extrusion protein MatE	DTX27	Protein DETOXIFICATION 27
Nitab4.5_0006489g0070.1	355	2	0	0	0	3.14	3.764	2.874	0	0	0	1.594	1.917	1.383	0	3.259	0	1.631	#DIV/0!	0.00600955	0	1.628	-	-	GO:0030001, GO:0046872	-	IPR006121	Heavy metal-associated domain, HMA	Heavy metal transport/detoxification superfamily protein	Heavy metal-associated domain containing protein expressed IPR006121 Heavy metal transport_detoxification protein	HIPP37	Heavy metal-associated isoprenylated plant protein 37
Nitab4.5_0008825g0020.1	223	9	4.086	3.595	4.376	0.848	1.741	0.874	4.613	4.123	4.23	2.629	3.146	2.569	4.019	1.154	4.322	2.781	0.327978	0.00928302	-0.303	-1.627	-	-	GO:0008081, GO:0046872, GO:0003824	-	IPR006674, IPR003607	HD domain, HD/PDEase domain	Metal-dependent phosphohydrolase	Hydrolase IPR006674 Metal-dependent phosphohydrolase, HD region, subdomain	ypgQ	Uncharacterized protein YpgQ
Nitab4.5_0008353g0010.1	130	3	0	0	0	3.91	5.036	4.289	0	0	0	2.507	3.62	2.236	0	4.411	0	2.787	#DIV/0!	0.0390747	0	1.624	-	-	GO:0004650, GO:0005975	-	IPR011050, IPR000743, IPR012334	Pectin lyase fold/virulence factor, Glycoside hydrolase, family 28, Pectin lyase fold	QRT2: Pectin lyase-like superfamily protein	Polygalacturonase A IPR000743 Glycoside hydrolase, family 28	-	Polygalacturonase
Nitab4.5_0002519g0010.1	103	1	4.349	4.612	3.953	4.591	4.382	4.415	3.323	3.061	3.291	3.21	2.473	2.84	4.305	4.463	3.225	2.841	0.00661927	0.00188121	1.08	1.622	-	-	-	-	-	-	-	Unknown Protein	-	-
Nitab4.5_0004201g0020.1	152	4	0	0	0	2.801	3.409	2.637	0	0	0	0.94	2.164	0.876	0	2.949	0	1.327	#DIV/0!	0.0278577	0	1.622	-	-	-	-	-	-	unknown protein similar to AT5G18310.2	Unknown Protein	-	-
Nitab4.5_0006391g0030.1	628	3	4.25	5.717	3.009	5.827	5.645	5.815	3.586	2.859	4.733	4.669	4.258	3.5	4.326	5.763	3.726	4.142	0.563931	0.00956547	0.6	1.621	-	-	GO:0005506, GO:0016705, GO:0020037, GO:0055114	Reactome:REACT_13433	IPR001128, IPR002401, IPR017972	Cytochrome P450, Cytochrome P450, E-class, group I, Cytochrome P450, conserved site	TT7, CYP75B1, D501: Cytochrome P450 superfamily protein	Cytochrome P450	CYP75B1	Flavonoid 3'-monooxygenase
Nitab4.5_0004078g0050.1	563	3	7.988	8.205	8.234	8.588	8.374	8.88	8.205	7.2	6.889	7.097	6.971	6.913	8.142	8.614	7.432	6.994	0.153725	0.00048975	0.71	1.62	-	-	-	-	IPR018181, IPR013126	Heat shock protein 70, conserved site, Heat shock protein 70 family	HSC70-1, HSP70-1, AT-HSC70-1, HSC70: heat shock cognate protein 70-1	heat shock protein IPR013126 Heat shock protein 70	HSC-I	Heat shock cognate 70 kDa protein 1
Nitab4.5_0000876g0110.1	345	2	0	0.414	0	0	0	0	0	0	0	2.035	1.531	1.293	0.138	0	0	1.62	0.373901	0.00177457	0.138	-1.62	-	-	GO:0050660, GO:0003824, GO:0016614, GO:0055114, GO:0008762, GO:0016491	KEGG:00520+1.3.1.98, KEGG:00550+1.3.1.98, MetaCyc:PWY-6386, MetaCyc:PWY-6387, UniPathway:UPA00219	IPR016169, IPR016166, IPR006094	CO dehydrogenase flavoprotein-like, FAD-binding, subdomain 2, FAD-binding, type 2, FAD linked oxidase, N-terminal	DWF1: cell elongation protein / DWARF1 / DIMINUTO (DIM)	FAD linked oxidase domain protein IPR006094 FAD linked oxidase, N-terminal	DIM	Delta(24)-sterol reductase
Nitab4.5_0000009g0250.1	493	6	2.704	1.689	2.249	1.796	2.362	2.335	1.652	2.134	2.33	0.914	0.567	0.151	2.214	2.164	2.039	0.544	0.64817	0.00487435	0.175	1.62	-	-	-	-	IPR009755	Colon cancer-associated Mic1-like	unknown protein similar to AT3G12010.1	Colon cancer-associated protein Mic1-like containing protein expressed IPR009755 Colon cancer-associated Mic1-like	DDB_G0286707	Regulator of MON1-CCZ1 complex homolog
Nitab4.5_0001303g0110.1	287	2	2.681	2.195	2.031	6.415	4.952	5.957	2.01	2.004	1.943	7.433	7.202	7.55	2.302	5.775	1.986	7.395	0.182061	0.0217817	0.316	-1.62	-	-	-	-	IPR001623, IPR018253	DnaJ domain, DnaJ domain, conserved site	Chaperone DnaJ-domain superfamily protein	Chaperone protein dnaJ 11 IPR001623 Heat shock protein DnaJ, N-terminal	ATJ11	Chaperone protein dnaJ 11, chloroplastic
Nitab4.5_0001599g0080.1	159	3	7.218	6.753	7.614	2.178	2.108	3.147	7.493	7.756	7.885	4.697	3.66	3.936	7.195	2.478	7.711	4.098	0.132865	0.0238558	-0.516	-1.62	-	-	GO:0030163	-	IPR003769, IPR014719, IPR022935	Adaptor protein ClpS, core, Ribosomal protein L7/L12, C-terminal/adaptor protein ClpS-like, ATP-dependent Clp protease adaptor protein ClpS	Ribosomal protein L12/ ATP-dependent Clp protease adaptor protein ClpS family protein	ATP-dependent Clp protease adaptor protein ClpS containing protein IPR003769 Adaptor protein ClpS, core	CPLS1	ATP-dependent Clp protease adapter protein CLPS1, chloroplastic
Nitab4.5_0000099g0130.1	85	1	0	0	0.556	2.411	2.591	2.481	0	0	0	1.011	1.612	0	0.185	2.494	0	0.874	0.373901	0.026702	0.185	1.62	-	-	-	-	IPR021899	Protein of unknown function DUF3511	Protein of unknown function (DUF3511)	Unknown Protein	-	-
Nitab4.5_0011041g0010.1	286	8	0	0	0	0.976	2.691	1.433	0	0	0	0.186	0.053	0	0	1.7	0	0.08	#DIV/0!	0.0347881	0	1.62	-	-	GO:0046856	-	IPR005135, IPR000300	Endonuclease/exonuclease/phosphatase, Inositol polyphosphate-related phosphatase	AT5PTASE11, 5PTASE11: inositol polyphosphate 5-phosphatase 11	Inositol 5-phosphatase 4 IPR000300 Inositol polyphosphate related phosphatase	IP5P11	Type IV inositol polyphosphate 5-phosphatase 11
Nitab4.5_0001309g0100.1	408	10	2.505	1.056	2.358	2.888	3.842	2.109	2.229	1.953	1.721	1.287	1.722	0.969	1.973	2.946	1.968	1.326	0.991724	0.0413708	0.005	1.62	-	-	-	-	IPR026894, IPR001623, IPR018253	DNAJ-containing protein, X-domain, DnaJ domain, DnaJ domain, conserved site	DNAJ heat shock N-terminal domain-containing protein	Chaperone protein dnaJ 10 IPR003095 Heat shock protein DnaJ	ATJ10	Chaperone protein dnaJ 10
Nitab4.5_0000165g0110.1	233	4	3.42	3.009	3.486	2.355	2.285	2.232	3.807	3.886	3.849	0.656	0.696	0.663	3.305	2.291	3.847	0.672	0.0229076	1.75678e-06	-0.542	1.619	-	-	GO:0019538	-	IPR023150, IPR004176	Double Clp-N motif, Clp, N-terminal	HSP98.7, CLPB-M, CLPB4: casein lytic proteinase B4	Chaperone protein clpB 2 IPR004176 Clp, N-terminal	CLPB3	Chaperone protein ClpB3, mitochondrial
Nitab4.5_0001611g0050.1	381	2	0	0	0	1.6	2.151	1.816	0	0	0	0	0.707	0	0	1.855	0	0.236	#DIV/0!	0.00472991	0	1.619	-	-	-	-	IPR002068, IPR008978	Alpha crystallin/Hsp20 domain, HSP20-like chaperone	RTM2: HSP20-like chaperones superfamily protein	22.7 kDa class IV heat shock protein IPR008978 HSP20-like chaperone	RTM2	Inactive protein RESTRICTED TEV MOVEMENT 2
Nitab4.5_0009864g0040.1	464	14	0.102	3.46	1.441	5.021	6.536	5.356	1.469	1.369	1.516	7.131	7.101	7.539	1.668	5.638	1.452	7.257	0.835595	0.028075	0.216	-1.619	-	-	GO:0003824, GO:0008152, GO:0016747	-	IPR016038, IPR020613, IPR020616, IPR020617, IPR002155, IPR016039	Thiolase-like, subgroup, Thiolase, conserved site, Thiolase, N-terminal, Thiolase, C-terminal, Thiolase, Thiolase-like	EMB1276, ACAT2: acetoacetyl-CoA thiolase 2	Acetyl-CoA C-acetyltransferase protein IPR002155 Thiolase	AAT1	Acetyl-CoA acetyltransferase, cytosolic 1
Nitab4.5_0000818g0040.1	382	4	0.246	0.536	0.923	2.279	2.459	2.161	0.979	1.096	1.102	0.949	1.097	0	0.568	2.3	1.059	0.682	0.0703284	0.0103055	-0.491	1.618	RWP-RK	TF	GO:0003700, GO:0006355, GO:0003677	0	IPR001471, IPR003035, IPR016177	AP2/ERF domain, RWP-RK domain, DNA-binding domain	Integrase-type DNA-binding superfamily protein	Ethylene responsive transcription factor 1a IPR001471 Pathogenesis-related transcriptional factor and ERF, DNA-binding	ERF5	Ethylene-responsive transcription factor 5
Nitab4.5_0002152g0010.1	891	4	3.105	2.149	3.827	2.091	2.607	2.733	3.133	3.147	3.158	1.264	1.271	0.042	3.027	2.477	3.146	0.859	0.818623	0.0233828	-0.119	1.618	-	-	-	-	IPR021916	Protein of unknown function DUF3527	0	Unknown Protein	-	-
Nitab4.5_0000288g0110.1	196	2	5.096	2.024	2.852	1.454	1.981	2.609	6.195	5.449	5.182	0.621	0.572	0	3.324	2.015	5.608	0.398	0.0773256	0.0141606	-2.284	1.617	-	-	-	-	IPR002068, IPR008978	Alpha crystallin/Hsp20 domain, HSP20-like chaperone	ATHSP22.0: HSP20-like chaperones superfamily protein	class IV heat shock protein IPR002068 Heat shock protein Hsp20	HSP22.7	22.7 kDa class IV heat shock protein
Nitab4.5_0000214g0050.1	699	12	0	0.479	0.682	3.135	2.632	2.384	0	0	0	0.356	1.602	1.342	0.387	2.717	0	1.1	0.128132	0.0211595	0.387	1.617	-	-	GO:0008271, GO:0008272, GO:0016020, GO:0055085, GO:0015116, GO:0016021	Reactome:REACT_15518	IPR002645, IPR001902, IPR018045, IPR011547	STAS domain, Sulphate anion transporter, Sulphate anion transporter, conserved site, Sulphate transporter	AST68, SULTR2;1: slufate transporter 2;1	High affinity sulfate transporter 2 IPR001902 Sulphate anion transporter	SULTR2;1	Sulfate transporter 2.1
Nitab4.5_0003815g0060.1	581	6	0.241	1.608	0.744	0.015	0.393	0.542	0.19	0.669	0.462	1.979	1.938	1.88	0.864	0.317	0.441	1.933	0.37247	0.00053407	0.423	-1.616	-	-	, GO:0000287, GO:0004743, GO:0006096, GO:0030955, GO:0003824	KEGG:00010+2.7.1.40, KEGG:00230+2.7.1.40, KEGG:00620+2.7.1.40, MetaCyc:PWY-1042, MetaCyc:PWY-2221, MetaCyc:PWY-5484, MetaCyc:PWY-5723, MetaCyc:PWY-6142, MetaCyc:PWY-6886, MetaCyc:PWY-6901, MetaCyc:PWY-7003, MetaCyc:PWY-7218, Reactome:REACT_474, UniPathway:UPA00109	IPR015795, IPR015794, IPR001697, IPR018209, IPR015806, IPR015813, IPR015793, IPR011037	Pyruvate kinase, C-terminal, Pyruvate kinase, alpha/beta, Pyruvate kinase, Pyruvate kinase, active site, Pyruvate kinase, beta-barrel insert domain, Pyruvate/Phosphoenolpyruvate kinase-like domain, Pyruvate kinase, barrel, Pyruvate kinase-like, insert domain	PKP1, PKP-ALPHA: Pyruvate kinase family protein	Pyruvate kinase IPR001697 Pyruvate kinase	-	Pyruvate kinase isozyme A, chloroplastic
Nitab4.5_0003779g0070.1	699	2	0.246	0	0.284	1.795	2.091	2.131	0	0	0.049	0.479	0.69	0.008	0.177	2.006	0.016	0.392	0.151144	0.00209619	0.161	1.614	ARID	transcriptional regulator	GO:0003677, GO:0005622	0	IPR001606, IPR000949, IPR009057	ARID/BRIGHT DNA-binding domain, ELM2 domain, Homeodomain-like	0	ARID_BRIGHT DNA-binding domain-containing protein_ELM2 domain-containing protein_Myb-like DNA-binding domain-containing protein IPR001606 AT-rich interaction region	ARID1	AT-rich interactive domain-containing protein 1
Nitab4.5_0001644g0010.1	632	10	2.098	2.074	2.759	2.43	2.395	2.182	2.738	3.112	3.316	0.938	1.125	0.102	2.311	2.336	3.055	0.722	0.0569631	0.00758172	-0.744	1.614	-	-	GO:0004601, GO:0006979, GO:0020037, GO:0055114	-	IPR002007, IPR010255	Haem peroxidase, animal, Haem peroxidase	ALPHA DOX2: alpha dioxygenase	Alpha-dioxygenase 2 IPR002007 Haem peroxidase, animal	DOX2	Alpha-dioxygenase 2
Nitab4.5_0002252g0030.1	423	2	1.992	2.21	0	4.376	4.803	4.313	0.44	0	1.594	3.111	3.611	1.928	1.401	4.497	0.678	2.883	0.442478	0.0365459	0.723	1.614	-	-	GO:0000166, GO:0017111, GO:0005524	-	IPR003593, IPR003959, IPR027417, IPR003960, IPR025753	AAA+ ATPase domain, ATPase, AAA-type, core, P-loop containing nucleoside triphosphate hydrolase, ATPase, AAA-type, conserved site, AAA-type ATPase, N-terminal domain	BCS1: cytochrome BC1 synthesis	AAA-ATPase IPR003959 ATPase, AAA-type, core	HSR4	Protein HYPER-SENSITIVITY-RELATED 4
Nitab4.5_0001982g0120.1	481	3	0	0	0	6.891	7.067	6.29	0	0	0	5.315	5.528	4.564	0	6.749	0	5.136	#DIV/0!	0.0126427	0	1.613	-	-	GO:0004657, GO:0006537, GO:0006562, GO:0055114	KEGG:00330+1.5.99.8, MetaCyc:PWY-5737, MetaCyc:PWY-6922, UniPathway:UPA00261	IPR002872, IPR015659	Proline dehydrogenase, Proline oxidase	Methylenetetrahydrofolate reductase family protein	Proline dehydrogenase IPR015659 Proline oxidase	POX2	Proline dehydrogenase 2, mitochondrial
Nitab4.5_0004891g0040.1	208	5	6.626	6.05	5.792	6.143	6.237	6.24	6.795	6.487	6.519	7.918	7.743	7.796	6.156	6.207	6.6	7.819	0.169153	1.20299e-05	-0.444	-1.612	-	-	-	-	IPR005326	Plectin/S10, N-terminal	RNA binding Plectin/S10 domain-containing protein	40S ribosomal protein S10-like IPR005326 Plectin_S10, N-terminal	RPS10A	40S ribosomal protein S10-1
Nitab4.5_0000244g0280.1	1110	8	2.928	2.497	3.704	1.524	1.928	1.803	3.29	3.272	3.482	0.152	0.269	0	3.043	1.752	3.348	0.14	0.44398	0.000349226	-0.305	1.612	-	-	GO:0004674, GO:0006468, GO:0004672, GO:0005524, GO:0005515, GO:0016772	0	IPR008271, IPR000719, IPR001245, IPR002290, IPR000270, IPR011009, IPR017441	Serine/threonine-protein kinase, active site, Protein kinase domain, Serine-threonine/tyrosine-protein kinase catalytic domain, Serine/threonine- / dual specificity protein kinase, catalytic domain, Phox/Bem1p, Protein kinase-like domain, Protein kinase, ATP binding site	Protein kinase superfamily protein with octicosapeptide/Phox/Bem1p domain	Serine_threonine protein kinase IPR001245 Tyrosine protein kinase	STY8	Serine/threonine-protein kinase STY8
Nitab4.5_0002579g0040.1	687	1	1.852	0.384	1.755	1.934	2.395	1.819	0.823	0	0.524	0.208	0.602	0.501	1.33	2.049	0.449	0.437	0.172634	0.00160332	0.881	1.612	-	-	GO:0000151, GO:0004842, GO:0016567, GO:0005488, GO:0005515	-	IPR003613, IPR011989, IPR016024, IPR000225, IPR013083	U box domain, Armadillo-like helical, Armadillo-type fold, Armadillo, Zinc finger, RING/FYVE/PHD-type	PUB18, ATPUB18: plant U-box 18	U-box domain-containing protein IPR011989 Armadillo-like helical	PUB18	U-box domain-containing protein 18
Nitab4.5_0000329g0240.1	493	8	4.405	3.923	4.818	3.828	4.487	4.184	5.286	5.175	5.271	2.73	2.866	2.07	4.382	4.166	5.244	2.555	0.0298395	0.00660305	-0.862	1.611	-	-	GO:0004185, GO:0006508	-	IPR001563, IPR018202	Peptidase S10, serine carboxypeptidase, Peptidase S10, serine carboxypeptidase, active site	scpl48: serine carboxypeptidase-like 48	Serine carboxypeptidase IPR001563 Peptidase S10, serine carboxypeptidase	SCPL48	Serine carboxypeptidase-like 48
Nitab4.5_0002824g0030.1	385	1	3.035	0.321	1.753	4.361	4.26	3.912	4.376	3.887	3.924	2.783	3.254	1.662	1.703	4.178	4.063	2.567	0.0419226	0.0305202	-2.36	1.611	-	-	-	-	IPR027806, IPR026103	Harbinger transposase-derived nuclease domain, Harbinger transposase-derived nuclease	unknown protein similar to AT5G12010.1	Os07g0175100 protein (Fragment)	At3g55350	Protein ALP1-like
Nitab4.5_0001581g0010.1	253	3	10.048	8.657	8.707	7.489	7.002	7.2	10.855	9.302	10.939	6.022	5.674	5.166	9.138	7.23	10.365	5.62	0.154498	0.00489891	-1.227	1.61	-	-	GO:0004568, GO:0006032, GO:0016998, GO:0005975	KEGG:00520+3.2.1.14, MetaCyc:PWY-6902	IPR000726, IPR023346, IPR016283	Glycoside hydrolase, family 19, catalytic, Lysozyme-like domain, Glycoside hydrolase, family 19	ATHCHIB, PR3, PR-3, CHI-B, B-CHI, HCHIB: basic chitinase	Endochitinase (Chitinase) IPR016283 Glycoside hydrolase, family 19 IPR000726 Glycoside hydrolase, family 19, catalytic	-	Acidic endochitinase P
Nitab4.5_0000778g0070.1	1335	14	0.957	0	1.326	1.934	2.651	2.302	1.377	1.338	1.517	0.445	1.173	0.444	0.761	2.296	1.41	0.687	0.178676	0.00728021	-0.649	1.609	-	-	-	-	-	-	COP1-interacting protein-related	COP1-Interacting ProteinI 7 (CIP7) (Fragment)	CIP7	COP1-interacting protein 7
Nitab4.5_0000522g0190.1	857	7	0	0	0.868	4.646	4.752	4.857	0	0	0	3.778	3.308	2.343	0.289	4.752	0	3.143	0.373901	0.0196122	0.289	1.609	-	-	0	KEGG:00300+6.3.2.-, KEGG:00380+6.3.2.-	IPR004993	GH3 auxin-responsive promoter	JAR1: Auxin-responsive GH3 family protein	GH3 family protein IPR004993 GH3 auxin-responsive promoter	JAR6	Jasmonoyl--L-amino acid synthetase JAR6
Nitab4.5_0006787g0040.1	343	1	0	0.331	0.129	3.802	2.725	2.994	0.083	0	0	5.213	4.869	4.265	0.153	3.174	0.028	4.782	0.278147	0.0195038	0.125	-1.608	C3H	TF	GO:0046872	0	IPR000571	Zinc finger, CCCH-type	Zinc finger C-x8-C-x5-C-x3-H type family protein	Zinc finger CCCH domain-containing protein 20 IPR000571 Zinc finger, CCCH-type	At4g29190	Zinc finger CCCH domain-containing protein 49
Nitab4.5_0006543g0010.1	337	3	0	0	0	4.673	3.975	4.682	0	0	0	6.099	6.144	5.905	0	4.443	0	6.049	#DIV/0!	0.00281754	0	-1.606	-	-	GO:0016491, GO:0016706, GO:0055114	-	IPR005123, IPR027443, IPR026992	Oxoglutarate/iron-dependent dioxygenase, Isopenicillin N synthase-like, Non-haem dioxygenase N-terminal domain	2-oxoglutarate (2OG) and Fe(II)-dependent oxygenase superfamily protein	Anthocyanidin synthase IPR005123 Oxoglutarate and iron-dependent oxygenase	At3g11180	Probable 2-oxoglutarate-dependent dioxygenase At3g111800
Nitab4.5_0001492g0080.1	772	5	1.249	1.157	0.046	3.404	3.689	3.726	0.783	0.231	1.233	1.503	2.443	2.06	0.817	3.606	0.749	2.002	0.894357	0.00529833	0.068	1.604	-	-	GO:0016772, GO:0005515, GO:0005524	-	IPR011009, IPR001611, IPR017441, IPR003591, IPR026961	Protein kinase-like domain, Leucine-rich repeat, Protein kinase, ATP binding site, Leucine-rich repeat, typical subtype, PGG domain	Protein kinase family protein with leucine-rich repeat domain	Receptor like kinase, RLK	HSL1	Receptor-like protein kinase HSL1
Nitab4.5_0004470g0010.1	360	5	0.692	0.538	1.637	3.641	3.745	3.356	0.709	0.8	0.357	1.849	2.192	1.895	0.956	3.581	0.622	1.978	0.417182	0.000537261	0.334	1.603	-	-	GO:0004672, GO:0005524, GO:0006468, GO:0016772, GO:0004674	0	IPR002290, IPR000719, IPR013320, IPR011009, IPR008271	Serine/threonine- / dual specificity protein kinase, catalytic domain, Protein kinase domain, Concanavalin A-like lectin/glucanase, subgroup, Protein kinase-like domain, Serine/threonine-protein kinase, active site	Protein kinase superfamily protein	Serine_threonine-protein kinase IPR002290 Serine_threonine protein kinase	PBL21	Probable serine/threonine-protein kinase PBL21
Nitab4.5_0003381g0070.1	372	3	0	0	0	1.845	2.082	1.643	0	0	0	0.38	0.383	0	0	1.857	0	0.254	#DIV/0!	0.00087317	0	1.603	-	-	GO:0005524, GO:0000166, GO:0017111	-	IPR003959, IPR025753, IPR003593, IPR027417	ATPase, AAA-type, core, AAA-type ATPase, N-terminal domain, AAA+ ATPase domain, P-loop containing nucleoside triphosphate hydrolase	BCS1: cytochrome BC1 synthesis	Cell division protease ftsH homolog IPR003959 ATPase, AAA-type, core	HSR4	Protein HYPER-SENSITIVITY-RELATED 4
Nitab4.5_0003573g0020.1	490	13	2.064	1.444	3.255	2.41	1.771	2.066	0	0	0	0.825	0.625	0	2.254	2.082	0	0.483	0.0132382	0.0066734	2.254	1.599	-	-	GO:0004190, GO:0006508, GO:0006629	-	IPR001461, IPR008138, IPR007856, IPR001969, IPR011001, IPR021109, IPR008139	Aspartic peptidase, Saposin-like type B, 2, Saposin-like type B, 1, Aspartic peptidase, active site, Saposin-like, Aspartic peptidase domain, Saposin B	APA1, ATAPA1: aspartic proteinase A1	Aspartic proteinase IPR001461 Peptidase A1	APA1	Aspartic proteinase A1
Nitab4.5_0002898g0020.1	846	6	3.147	4.363	1.416	4.282	4.329	4.31	1.85	1.181	2.617	3.283	2.717	2.125	2.975	4.307	1.883	2.708	0.314323	0.00878871	1.092	1.599	-	-	GO:0005506, GO:0016705, GO:0020037, GO:0055114	Reactome:REACT_13433	IPR001128, IPR002401, IPR017972	Cytochrome P450, Cytochrome P450, E-class, group I, Cytochrome P450, conserved site	TT7, CYP75B1, D501: Cytochrome P450 superfamily protein	Cytochrome P450	CYP75B1	Flavonoid 3'-monooxygenase
Nitab4.5_0008730g0010.1	425	1	0	0	0	4.891	5.229	4.737	0	0	0	3.503	3.805	2.755	0	4.953	0	3.354	#DIV/0!	0.00972031	0	1.599	-	-	-	-	IPR004158	Protein of unknown function DUF247, plant	0	Os06g0524700 protein (Fragment) IPR004158 Protein of unknown function DUF247, plant	At3g47200	UPF0481 protein At3g47200
Nitab4.5_0000926g0030.1	761	8	0	0	0	2.938	3.323	2.524	0	0	0	1.573	1.841	0.573	0	2.928	0	1.329	#DIV/0!	0.0236357	0	1.599	-	-	GO:0004674, GO:0005515, GO:0006468, GO:0048544, GO:0004672, GO:0005524, GO:0016772	0	IPR024171, IPR000742, IPR008271, IPR000858, IPR000719, IPR001480, IPR003609, IPR013227, IPR011009, IPR013320, IPR002290	S-receptor-like serine/threonine-protein kinase, Epidermal growth factor-like domain, Serine/threonine-protein kinase, active site, S-locus glycoprotein, Protein kinase domain, Bulb-type lectin domain, Apple-like, PAN-2 domain, Protein kinase-like domain, Concanavalin A-like lectin/glucanase, subgroup, Serine/threonine- / dual specificity protein kinase, catalytic domain	S-locus lectin protein kinase family protein	Serine_threonine-protein kinase receptor IPR002290 Serine_threonine protein kinase	At1g11330	G-type lectin S-receptor-like serine/threonine-protein kinase At1g11330
Nitab4.5_0000244g0180.1	456	20	1.619	2.606	4.017	2.528	2.767	1.399	2.682	2.465	3.41	0.509	0.984	0.406	2.747	2.231	2.852	0.633	0.895736	0.0251035	-0.105	1.598	-	-	GO:0005975, GO:0009045	KEGG:00040+5.3.1.5, KEGG:00051+5.3.1.5	IPR001998, IPR013022, IPR013452	Xylose isomerase, Xylose isomerase-like, TIM barrel domain, Xylose isomerase, bacterial-type	xylose isomerase family protein	Xylose isomerase IPR013452 Xylose isomerase, bacterial type	XYLA	Xylose isomerase
Nitab4.5_0002161g0070.1	255	1	0.957	1.28	2.322	0.503	0	0.402	0.722	1.546	0.952	1.586	1.861	2.245	1.52	0.302	1.074	1.897	0.404605	0.00287729	0.446	-1.595	-	-	GO:0005515	-	IPR015915, IPR006652	Kelch-type beta propeller, Kelch repeat type 1	Galactose oxidase/kelch repeat superfamily protein	Kelch-like 13 IPR015915 Kelch-type beta propeller	At5g26960	F-box/kelch-repeat protein At5g26960
Nitab4.5_0026398g0010.1	499	2	1.121	0	0	3.01	3.454	2.857	0.099	0	0	2.101	1.994	0.443	0.374	3.107	0.033	1.513	0.415165	0.0477027	0.341	1.594	-	-	-	-	-	-	unknown protein similar to AT2G40390.1	Unknown Protein	-	-
Nitab4.5_0002096g0080.1	140	3	0.769	1.534	1.571	1.2	0	0	0	0.03	0	2.27	1.98	1.73	1.291	0.4	0.01	1.993	0.00805262	0.0206359	1.281	-1.593	-	-	-	-	IPR003676	Auxin-induced protein, ARG7	SAUR-like auxin-responsive protein family	Auxin-induced SAUR-like protein IPR003676 Auxin responsive SAUR protein	SAUR50	Auxin-responsive protein SAUR50
Nitab4.5_0000342g0320.1	169	4	0	0	0	1.981	2.67	1.258	0	0	0	0.316	0.818	0	0	1.97	0	0.378	#DIV/0!	0.0280098	0	1.592	-	-	GO:0016020, GO:0016760, GO:0030244	-	IPR005150	Cellulose synthase	ATCSLE1, CSLE1: cellulose synthase like E1	Cellulose synthase-like protein E1 IPR005630 Terpene synthase, metal-binding domain	CSLE1	Cellulose synthase-like protein E1
Nitab4.5_0008712g0030.1	276	3	0.624	0.92	0.112	2.909	2.968	2.593	0.856	0.391	0.623	1.289	1.355	1.054	0.552	2.824	0.623	1.233	0.80574	0.00042457	-0.071	1.591	-	-	-	-	IPR004853	Triose-phosphate transporter domain	Nucleotide-sugar transporter family protein	Organic anion transporter IPR004853 Protein of unknown function DUF250	At3g11320	Probable sugar phosphate/phosphate translocator At3g11320
Nitab4.5_0002224g0030.1	259	4	0	0	0	1.568	2.101	1.565	0	0	0	0.081	0.38	0	0	1.745	0	0.154	#DIV/0!	0.00169776	0	1.591	-	-	-	-	IPR001229	Mannose-binding lectin	0	Myrosinase binding protein IPR001229 Mannose-binding lectin	-	Agglutinin
Nitab4.5_0007963g0060.1	320	1	0	0	0	0.947	0.508	0	0	0	0	2.073	2.254	1.903	0	0.485	0	2.076	#DIV/0!	0.00548835	0	-1.591	-	-	-	-	IPR027949	Petal formation-expressed	unknown protein similar to AT4G04480.1	F-box-like	At4g22030	Probable F-box protein At4g22030
Nitab4.5_0000815g0080.1	336	5	0	0	0	2.95	2.984	2.962	0.687	0	0.864	1.401	1.566	1.161	0	2.965	0.517	1.376	0.121271	0.000175806	-0.517	1.589	NAC	TF	GO:0003677, GO:0006355	0	IPR003441	NAC domain	RD26, ANAC072: NAC (No Apical Meristem) domain transcriptional regulator superfamily protein	NAC domain protein IPR003441 protein	NAC072	NAC domain-containing protein 72
Nitab4.5_0000019g0100.1	355	2	3.434	3.722	2.892	4.03	3.761	3.687	3.868	2.711	2.839	2.352	2.281	2.076	3.349	3.826	3.139	2.237	0.657837	0.000281321	0.21	1.589	-	-	GO:0008270, GO:0004252, GO:0016021	-	IPR001876, IPR022764	Zinc finger, RanBP2-type, Peptidase S54, rhomboid domain	ATRBL14, RBL14: RHOMBOID-like protein 14	Rhomboid domain-containing protein 1 IPR002610 Peptidase S54, rhomboid	RBL14	Rhomboid-like protein 14, mitochondrial
Nitab4.5_0005686g0020.1	342	11	0.178	0.229	1.198	3.319	3.794	4.016	0	0.621	0	1.844	3.074	1.442	0.535	3.709	0.207	2.12	0.448852	0.0404635	0.328	1.589	-	-	-	-	IPR007877	Protein of unknown function DUF707	Protein of unknown function (DUF707)	Lysine ketoglutarate reductase trans-splicing related 1-like IPR007877 Protein of unknown function DUF707	-	-
Nitab4.5_0016172g0010.1	294	5	3.69	3.799	3.475	3.179	3.499	2.897	4.265	3.529	4.541	1.401	2.076	1.333	3.655	3.192	4.112	1.604	0.222465	0.00568787	-0.457	1.588	-	-	-	-	IPR011074, IPR001251	CRAL/TRIO, N-terminal domain, CRAL-TRIO domain	Sec14p-like phosphatidylinositol transfer family protein	CRAL_TRIO domain containing protein expressed IPR001251 Cellular retinaldehyde-binding_triple function, C-terminal	pitC	Phosphatidylinositol transfer protein 3
Nitab4.5_0001614g0190.1	62	2	0	0	0	1.802	1.487	1.472	0	0	0	0	0	0	0	1.587	0	0	#DIV/0!	0.000122941	0	1.587	-	-	-	-	-	-	-	-	-	-
Nitab4.5_0000020g0330.1	305	7	5.91	6.714	6.169	2.788	2.807	3.228	5.625	5.556	5.412	1.377	1.496	1.197	6.264	2.941	5.531	1.356	0.0402625	0.000702582	0.733	1.585	-	-	GO:0051920, GO:0055114, GO:0016209, GO:0016491	KEGG:00480+1.11.1.15	IPR019479, IPR012336, IPR000866	Peroxiredoxin, C-terminal, Thioredoxin-like fold, Alkyl hydroperoxide reductase subunit C/ Thiol specific antioxidant	2-Cys Prx B, 2CPB: 2-cysteine peroxiredoxin B	Peroxiredoxin IPR000866 Alkyl hydroperoxide reductase_ Thiol specific antioxidant_ Mal allergen	BAS1	2-Cys peroxiredoxin BAS1, chloroplastic
Nitab4.5_0000274g0040.1	276	5	0	0	0	3.724	3.606	3.349	0	0	0	4.616	5.554	5.263	0	3.56	0	5.145	#DIV/0!	0.00605051	0	-1.585	-	-	GO:0047800, GO:0055114	KEGG:00430+1.13.11.19	IPR014710, IPR012864, IPR011051	RmlC-like jelly roll fold, Cysteamine dioxygenase, RmlC-like cupin domain	Protein of unknown function (DUF1637)	Cupin RmlC-type IPR012864 Protein of unknown function DUF1637	PCO2	Plant cysteine oxidase 2
Nitab4.5_0000040g0110.1	292	3	3.726	3.073	3.607	6.494	6.734	5.99	3.918	3.942	3.987	4.971	5.089	4.407	3.468	6.406	3.949	4.822	0.0759784	0.00646587	-0.481	1.584	NAC	TF	GO:0003677, GO:0006355	0	IPR003441	NAC domain	NAP, ANAC029, ATNAP: NAC-like, activated by AP3/PI	NAC domain transcription factor protein	NAP1	NAC domain-containing protein 1
Nitab4.5_0010472g0010.1	332	2	1.674	0.56	1.098	2.841	2.432	2.265	3.415	1.708	2.026	1.245	1.39	0.156	1.111	2.513	2.383	0.93	0.107343	0.0204736	-1.272	1.583	HSF	TF	GO:0003700, GO:0005634, GO:0006355, GO:0043565, GO:0009408	0	IPR027725, IPR000232, IPR027709, IPR011991	Heat shock transcription factor family, Heat shock factor (HSF)-type, DNA-binding, Heat shock transcription factor, plant, Winged helix-turn-helix DNA-binding domain	AT-HSFB2B, HSFB2B: winged-helix DNA-binding transcription factor family protein	Heat stress transcription factor-type, DNA-binding	HSFB2B	Heat stress transcription factor B-2b
Nitab4.5_0001287g0150.1	297	8	7.51	7.904	8.194	3.301	3.317	3.463	6.075	7.234	5.903	1.724	1.79	1.821	7.869	3.361	6.404	1.779	0.0339308	1.14582e-05	1.465	1.582	-	-	GO:0016209, GO:0016491, GO:0055114, GO:0051920	KEGG:00480+1.11.1.15	IPR012336, IPR000866, IPR019479	Thioredoxin-like fold, Alkyl hydroperoxide reductase subunit C/ Thiol specific antioxidant, Peroxiredoxin, C-terminal	2-Cys Prx B, 2CPB: 2-cysteine peroxiredoxin B	Peroxiredoxin IPR000866 Alkyl hydroperoxide reductase_ Thiol specific antioxidant_ Mal allergen	At5g06290	2-Cys peroxiredoxin BAS1-like, chloroplastic
Nitab4.5_0001540g0080.1	183	7	3.654	0.626	3.378	7.925	7.93	7.343	4.381	4.969	5.043	6.611	6.451	5.395	2.552	7.733	4.797	6.152	0.0857412	0.0210307	-2.245	1.581	-	-	-	-	IPR005269	Cytokinin riboside 5'-monophosphate phosphoribohydrolase LOG	LOG1, ATLOG1: Putative lysine decarboxylase family protein	Lysine decarboxylase-like protein IPR005269 Conserved hypothetical protein CHP00730	LOG1	Cytokinin riboside 5'-monophosphate phosphoribohydrolase LOG1
Nitab4.5_0008897g0050.1	234	2	0	0	0	4.866	5.181	4.201	0	0	0	3.28	3.838	2.398	0	4.75	0	3.172	#DIV/0!	0.0362752	0	1.578	-	-	GO:0005488	-	IPR016024, IPR011989	Armadillo-type fold, Armadillo-like helical	0	U-box domain-containing protein 24 IPR003613 U box domain	PUB24	E3 ubiquitin-protein ligase PUB24
Nitab4.5_0001534g0050.1	701	12	2.482	2.587	2.53	0.43	1.159	1.092	2.677	2.623	2.481	2.792	2.212	2.409	2.533	0.894	2.594	2.471	0.409098	0.00542995	-0.061	-1.577	-	-	GO:0003824, GO:0009451, GO:0051539, , GO:0051536, GO:0016740, GO:0043412	KEGG:00231+2.-.-.-	IPR013848, IPR023970, IPR002792, IPR006466, IPR006638, IPR020612, IPR005839, IPR007197, IPR023404	Methylthiotransferase, N-terminal, Methylthiotransferase/radical SAM-type protein, TRAM domain, MiaB-like tRNA modifying enzyme, archaeal-type, Elongator protein 3/MiaB/NifB, Methylthiotransferase, conserved site, Methylthiotransferase, Radical SAM, Radical SAM, alpha/beta horseshoe	Methylthiotransferase	(Dimethylallyl)adenosine tRNA methylthiotransferase miaB IPR006466 MiaB-like tRNA modifying enzyme, archaeal-type	cdkal1	Threonylcarbamoyladenosine tRNA methylthiotransferase
Nitab4.5_0000152g0180.1	275	2	1.119	1.503	0.264	6.439	4.836	5.736	1.584	1.694	1.784	7.208	7.137	7.395	0.962	5.67	1.687	7.247	0.122036	0.0285123	-0.725	-1.577	-	-	-	-	IPR018253, IPR001623	DnaJ domain, conserved site, DnaJ domain	Chaperone DnaJ-domain superfamily protein	Chaperone protein dnaJ 11 IPR001623 Heat shock protein DnaJ, N-terminal	ATJ11	Chaperone protein dnaJ 11, chloroplastic
Nitab4.5_0002440g0010.1	368	9	1.672	1.171	1.778	2.214	2.624	1.505	1.569	1.791	1.684	0.086	1.189	0.343	1.54	2.114	1.681	0.539	0.515434	0.0279289	-0.141	1.575	-	-	-	-	IPR019147	Suppressor of white apricot N-terminal domain	unknown protein similar to AT4G36980.2	Splicing factor arginine_serine-rich 16 IPR019147 Splicing factor, suppressor of white apricot	CLASRP	CLK4-associating serine/arginine rich protein
Nitab4.5_0002448g0030.1	381	2	6.763	5.6	6.328	6.798	6.871	6.912	6.157	5.704	6.063	5.395	5.581	4.882	6.23	6.86	5.974	5.286	0.523604	0.00174458	0.256	1.574	-	-	GO:0005524, GO:0044267, GO:0005737, GO:0042026, GO:0006457	-	IPR002423, IPR001844, IPR027413, IPR027409, IPR018370	Chaperonin Cpn60/TCP-1, Chaperonin Cpn60, GroEL-like equatorial domain, GroEL-like apical domain, Chaperonin Cpn60, conserved site	HSP60, HSP60-3B: heat shock protein 60	chaperonin IPR001844 Chaperonin Cpn60	CPN60-2	Chaperonin CPN60-2, mitochondrial
Nitab4.5_0001320g0010.1	219	2	4.517	4.361	4.471	2.342	1.864	2.275	5.261	5.716	5.447	1.07	0.581	0.107	4.45	2.16	5.474	0.586	0.00184918	0.0075538	-1.024	1.574	Orphans	transcriptional regulator	GO:0005622, GO:0008270	0	IPR000315	Zinc finger, B-box	B-box type zinc finger family protein	CONSTANS-like zinc finger protein IPR000315 Zinc finger, B-box	MIP1A	B-box domain protein 30
Nitab4.5_0000129g0280.1	1379	20	1.304	0	2.189	1.299	2.055	1.728	1.665	2	1.854	0	0.364	0	1.165	1.694	1.84	0.121	0.352924	0.0032757	-0.675	1.573	-	-	GO:0006915	-	IPR025224, IPR025954	DBC1/CARP1, DBC1/CARP1 catalytically inactive NUDIX hydrolase domain	emb1579: ATP/GTP-binding protein family	Cell division cycle and apoptosis regulator protein 1 IPR011992 EF-Hand type	RSA1	Protein SHORT ROOT IN SALT MEDIUM 1
Nitab4.5_0000559g0220.1	541	6	2.518	1.403	3.076	1.89	2.225	2.863	2.052	1.688	0.935	0.674	0.653	0.93	2.332	2.326	1.558	0.753	0.260908	0.00623777	0.774	1.573	-	-	GO:0003824, GO:0008152	-	IPR025110, IPR000873, IPR020845	AMP-binding enzyme C-terminal domain, AMP-dependent synthetase/ligase, AMP-binding, conserved site	AMP-dependent synthetase and ligase family protein	4-coumarate-coa ligase IPR000873 AMP-dependent synthetase and ligase	4CLL9	4-coumarate--CoA ligase-like 9
Nitab4.5_0000101g0350.1	439	4	3.063	2.914	2.081	4.224	4.287	3.872	2.387	2.129	2.49	2.561	2.722	2.384	2.686	4.128	2.335	2.556	0.339815	0.000629274	0.351	1.572	-	-	GO:0005524, GO:0004672, GO:0006468, GO:0016772	0	IPR017441, IPR000719, IPR011009	Protein kinase, ATP binding site, Protein kinase domain, Protein kinase-like domain	Protein kinase superfamily protein	ATP binding _ serine-threonine kinase IPR002290 Serine_threonine protein kinase	PCRK1	Serine/threonine-protein kinase PCRK1
Nitab4.5_0001048g0040.1	237	2	2.656	1.896	2.279	2.383	2.361	2.406	2.409	2.424	2.228	0.844	1.076	0.514	2.277	2.383	2.354	0.811	0.753841	0.000655337	-0.077	1.572	-	-	-	-	IPR007750	Protein of unknown function DUF674	0	Unknown Protein IPR007750 Protein of unknown function DUF674	-	-
Nitab4.5_0000309g0080.1	198	4	3.37	2.969	3.69	0.075	0.332	0	3.226	3.153	2.513	1.447	1.682	1.994	3.343	0.136	2.964	1.708	0.28577	0.00111012	0.379	-1.572	-	-	-	-	IPR004518, IPR009039	NTP pyrophosphohydrolase MazG, putative catalytic core, EAR	unknown protein similar to AT3G25400.1	MazG nucleotide pyrophosphohydrolase IPR004518 NTP pyrophosphohydrolase MazG, putative catalytic core	Dctpp1	dCTP pyrophosphatase 1
Nitab4.5_0011637g0020.1	106	2	0	0	0	0.477	1.116	0.349	0	0	0	2.084	2.006	2.569	0	0.647	0	2.219	#DIV/0!	0.00599845	0	-1.572	-	-	-	-	-	-	-	-	-	-
Nitab4.5_0008664g0050.1	187	1	2.133	2.758	1.653	2.218	2.223	3.063	2.117	2.107	2.135	4.069	3.848	4.295	2.182	2.501	2.12	4.071	0.856578	0.00709218	0.062	-1.57	-	-	GO:0005515, GO:0008270	-	IPR001841, IPR013083	Zinc finger, RING-type, Zinc finger, RING/FYVE/PHD-type	0	RING finger protein IPR018957 Zinc finger, C3HC4 RING-type	ATL18	RING-H2 finger protein ATL18
Nitab4.5_0002915g0050.1	193	4	1.952	1.904	1.592	1.919	1.78	1.886	1.447	1.327	1.582	0.345	0.534	0	1.816	1.862	1.452	0.293	0.0540359	0.000634342	0.364	1.569	bZIP	TF	GO:0003700, GO:0006355, GO:0043565	0	IPR004827	Basic-leucine zipper domain	EEL, ATBZIP12, DPBF4: Basic-leucine zipper (bZIP) transcription factor family protein	BZIP transcription factor IPR011616 bZIP transcription factor, bZIP-1	DPBF4	ABSCISIC ACID-INSENSITIVE 5-like protein 3
Nitab4.5_0006545g0020.1	105	4	3.476	3.188	3.858	4.13	4.89	4.253	3.957	2.336	2.605	2.72	2.915	2.93	3.507	4.424	2.966	2.855	0.371071	0.00305341	0.541	1.569	-	-	GO:0004601, GO:0006979, GO:0020037, GO:0055114	KEGG:00360+1.11.1.7, KEGG:00940+1.11.1.7, MetaCyc:PWY-5461, MetaCyc:PWY-7214	IPR002016, IPR000823, IPR010255	Haem peroxidase, plant/fungal/bacterial, Plant peroxidase, Haem peroxidase	Peroxidase superfamily protein	Peroxidase IPR000823 Plant peroxidase	PER21	Peroxidase 21
Nitab4.5_0001323g0140.1	2041	21	0	0	0	1.764	2.272	1.645	0	0	0	0.481	0.481	0.012	0	1.894	0	0.325	#DIV/0!	0.00318479	0	1.569	-	-	GO:0008381, GO:0016021	-	IPR027272	Piezo family	unknown protein similar to AT2G48060.1	AGAP009276-PA (Fragment)	At2g48060/At2g48040/At2g48050	Piezo-type mechanosensitive ion channel homolog
Nitab4.5_0000212g0050.1	105	1	0	0	0	0	0.549	0	0	0	0	1.762	2.154	1.336	0	0.183	0	1.751	#DIV/0!	0.00631205	0	-1.568	-	-	GO:0005509	-	IPR018247, IPR002048, IPR011992	EF-Hand 1, calcium-binding site, EF-hand domain, EF-hand domain pair	Calcium-binding EF-hand family protein	Calmodulin-like protein IPR011992 EF-Hand type	CML46	Probable calcium-binding protein CML46
Nitab4.5_0000028g0420.1	1038	33	0	0	0	1.782	3.328	2.067	0	0	1.058	0.229	1.086	1.156	0	2.392	0.353	0.824	0.373901	0.0489415	-0.353	1.568	-	-	GO:0006812, GO:0016021, GO:0019829, GO:0000166, GO:0046872, GO:0005388, GO:0005524, GO:0016020, GO:0070588, GO:0005516	-	IPR023299, IPR018303, IPR023214, IPR023298, IPR001757, IPR004014, IPR006068, IPR008250, IPR006408, IPR024750	P-type ATPase, cytoplasmic domain N, P-type ATPase, phosphorylation site, HAD-like domain, P-type ATPase, transmembrane domain, Cation-transporting P-type ATPase, Cation-transporting P-type ATPase, N-terminal, Cation-transporting P-type ATPase, C-terminal, P-type ATPase, A domain, Calcium-transporting P-type ATPase, subfamily IIB, Calcium-transporting P-type ATPase, N-terminal autoinhibitory doma…	ACA8, AT-ACA8: autoinhibited Ca2+ -ATPase, isoform 8	Calcium-transporting ATPase 1 IPR006408 ATPase, P-type, calcium-transporting, PMCA-type	ACA8	Calcium-transporting ATPase 8, plasma membrane-type
Nitab4.5_0000999g0110.1	397	15	2.499	0.021	2.347	1.686	2.712	1.584	2.404	1.797	1.492	0	1.282	0	1.622	1.994	1.898	0.427	0.76101	0.0486547	-0.276	1.567	-	-	GO:0003995, GO:0055114, GO:0016627, GO:0008152, GO:0050660	-	IPR006089, IPR009075, IPR006091, IPR013786, IPR009100	Acyl-CoA dehydrogenase, conserved site, Acyl-CoA dehydrogenase/oxidase C-terminal, Acyl-CoA oxidase/dehydrogenase, central domain, Acyl-CoA dehydrogenase/oxidase, N-terminal, Acyl-CoA dehydrogenase/oxidase, N-terminal and middle domain	IVD, ATIVD, IVDH: isovaleryl-CoA-dehydrogenase	Isovaleryl-CoA dehydrogenase IPR009100 Acyl-CoA dehydrogenase_oxidase, middle and N-terminal	IVD	Isovaleryl-CoA dehydrogenase, mitochondrial
Nitab4.5_0007088g0010.1	121	1	0	0.186	0	1.644	1.085	0	0.477	0	0	2.358	2.722	2.346	0.062	0.91	0.159	2.475	0.600166	0.0347449	-0.097	-1.565	-	-	GO:0016998	-	IPR018392	LysM domain	peptidoglycan-binding LysM domain-containing protein	Peptidoglycan-binding LysM domain-containing protein IPR018392 Peptidoglycan-binding lysin domain	-	-
Nitab4.5_0002518g0050.1	361	3	0	0	0	3.119	3.117	3.304	0	0	0	1.429	1.932	1.488	0	3.18	0	1.616	#DIV/0!	0.00078362	0	1.564	-	-	GO:0004601, GO:0006979, GO:0020037, GO:0055114	KEGG:00360+1.11.1.7, KEGG:00940+1.11.1.7, MetaCyc:PWY-5461, MetaCyc:PWY-7214	IPR000823, IPR010255, IPR002016, IPR019793, IPR019794	Plant peroxidase, Haem peroxidase, Haem peroxidase, plant/fungal/bacterial, Peroxidases heam-ligand binding site, Peroxidase, active site	Peroxidase superfamily protein	Peroxidase 57 IPR002016 Haem peroxidase, plant_fungal_bacterial	PER44	Peroxidase 44
Nitab4.5_0000278g0020.1	146	1	3.902	2.662	2.802	4.37	4.108	4.201	3.77	4.153	4.106	2.826	2.334	2.826	3.122	4.226	4.01	2.662	0.0964668	0.000986618	-0.888	1.564	-	-	-	-	IPR002068, IPR008978	Alpha crystallin/Hsp20 domain, HSP20-like chaperone	HSP20-like chaperones superfamily protein	class I heat shock protein IPR002068 Heat shock protein Hsp20	HSP18.2	18.2 kDa class I heat shock protein
Nitab4.5_0001897g0030.1	329	4	0	0	0	3.395	4.082	2.73	0	0	0	1.667	2.52	1.33	0	3.403	0	1.839	#DIV/0!	0.0412913	0	1.564	bHLH	TF	GO:0046983	0	IPR011598	Myc-type, basic helix-loop-helix (bHLH) domain	FIT1, ATBHLH029, FRU, BHLH029, ATBHLH29, ATFIT1: FER-like regulator of iron uptake	Transcription Factor IPR001092 Basic helix-loop-helix dimerisation region bHLH	FIT	Transcription factor FER-LIKE IRON DEFICIENCY-INDUCED TRANSCRIPTION FACTOR
Nitab4.5_0000932g0020.1	573	1	3.13	3.353	3.273	2.401	2.49	2.247	3.633	3.26	3.398	1.304	0.944	0.199	3.252	2.379	3.43	0.816	0.232711	0.0093409	-0.178	1.563	-	-	-	-	IPR013126	Heat shock protein 70 family	HSP70T-2: heat-shock protein 70T-2	Heat shock protein 1 IPR013126 Heat shock protein 70	HSP70-8	Heat shock 70 kDa protein 8
Nitab4.5_0000006g0300.1	565	5	3.007	2.293	2.163	2.747	2.873	2.764	3.103	2.706	3.387	1.031	1.692	0.977	2.488	2.795	3.065	1.233	0.153375	0.00258996	-0.577	1.562	WRKY	TF	GO:0003700, GO:0006355, GO:0043565	0	IPR003657	DNA-binding WRKY	WRKY42, AtWRKY42: WRKY family transcription factor	WRKY transcription factor IPR003657 DNA-binding WRKY	WRKY42	WRKY transcription factor 42
Nitab4.5_0005558g0040.1	1062	1	0.751	0.136	1.339	3.449	2.989	3.354	1.409	0.466	0.119	1.88	1.629	1.599	0.742	3.264	0.665	1.703	0.88872	0.000714084	0.077	1.561	-	-	GO:0009987	-	IPR000994, IPR013953, IPR013719	Peptidase M24, structural domain, FACT complex subunit Spt16p/Cdc68p, Domain of unknown function DUF1747	SPT16: global transcription factor C	FACT complex subunit SPT16 IPR013953 FACT complex subunit Spt16p_Cdc68p	SPT16	FACT complex subunit SPT16
Nitab4.5_0002335g0030.1	70	3	0	0.695	1.746	0	0.35	0	0	0	0	1.311	2.524	1.196	0.814	0.117	0	1.677	0.18414	0.0239712	0.814	-1.56	-	-	-	-	IPR028144	Cysteine-rich transmembrane CYSTM domain	unknown protein similar to AT2G32210.1	Unknown Protein	-	-
Nitab4.5_0001579g0010.1	125	1	2.116	1.741	1.804	2.184	2.237	2.368	1.617	1.961	1.598	4.322	3.426	3.718	1.887	2.263	1.725	3.822	0.38369	0.00443307	0.162	-1.559	-	-	-	-	IPR011107	Protein phosphatase inhibitor	INH3: inhibitor-3	0	INH3	Protein phosphatase 1 regulatory subunit INH3
Nitab4.5_0000287g0240.1	434	4	1.26	0.401	0.985	3.473	3.948	3.544	1.693	1.256	1.471	2.185	2.708	1.396	0.882	3.655	1.474	2.096	0.10484	0.0189274	-0.592	1.559	bZIP	TF	GO:0003700, GO:0006355, GO:0043565	0	IPR004827	Basic-leucine zipper domain	ABF2, AREB1, ATAREB1: abscisic acid responsive elements-binding factor 2	BZIP transcription factor IPR011616 bZIP transcription factor, bZIP-1	ABF2	ABSCISIC ACID-INSENSITIVE 5-like protein 5
Nitab4.5_0002112g0070.1	77	1	0.16	0.465	0	3.093	3.05	3.102	0.867	0	1.545	2.357	1.075	1.138	0.209	3.082	0.804	1.523	0.271564	0.0202582	-0.595	1.559	-	-	-	-	-	-	-	Unknown Protein	-	-
Nitab4.5_0006118g0010.1	1086	2	0.933	0.698	0.128	2.737	3.36	2.723	1.305	1.218	2.202	1.185	1.495	1.466	0.586	2.94	1.575	1.382	0.0665604	0.00256558	-0.989	1.558	-	-	GO:0005515	-	IPR025875, IPR001611, IPR013210	Leucine rich repeat 4, Leucine-rich repeat, Leucine-rich repeat-containing N-terminal, type 2	0	LRR receptor-like serine_threonine-protein kinase, RLP	RLP7	Receptor-like protein 7
Nitab4.5_0008226g0020.1	719	12	0	0	0	3.935	4.605	3.537	0	0	0	2.423	2.833	2.149	0	4.026	0	2.468	#DIV/0!	0.0135481	0	1.558	-	-	GO:0008152, GO:0010333, GO:0016829, GO:0000287	-	IPR008949, IPR001906, IPR008930, IPR005630	Terpenoid synthase, Terpene synthase, N-terminal domain, Terpenoid cyclases/protein prenyltransferase alpha-alpha toroid, Terpene synthase, metal-binding domain	TPS21: terpene synthase 21	Alpha-humulene_(-)-(E)-beta-caryophyllene synthase IPR005630 Terpene synthase, metal-binding domain	-	5-epi-aristolochene synthase 3
Nitab4.5_0006983g0010.1	305	2	1.944	2.141	3.215	2.826	2.723	2.195	2.485	2.665	2.308	0.942	1.323	0.809	2.433	2.582	2.486	1.025	0.903562	0.00333023	-0.053	1.557	-	-	GO:0006457, GO:0051082	-	IPR001623, IPR008971, IPR018253, IPR002939	DnaJ domain, HSP40/DnaJ peptide-binding, DnaJ domain, conserved site, Chaperone DnaJ, C-terminal	DNAJ heat shock family protein	Chaperone protein dnaJ 2 IPR003095 Heat shock protein DnaJ	Dnajb13	DnaJ homolog subfamily B member 13
Nitab4.5_0004952g0030.1	773	6	1.821	1.335	1.613	4.076	4.411	3.808	1.7	0.968	2.052	2.617	2.934	2.072	1.59	4.098	1.574	2.541	0.964909	0.0070553	0.016	1.557	-	-	GO:0035556, GO:0009055, GO:0015035, GO:0045454	-	IPR000591, IPR012336, IPR006869, IPR002109, IPR011991	DEP domain, Thioredoxin-like fold, Domain of unknown function DUF547, Glutaredoxin, Winged helix-turn-helix DNA-binding domain	electron carriers;protein disulfide oxidoreductases	Phosphatidylinositol 3,4,5-trisphosphate-dependent Rac exchanger 2 protein IPR006869 Protein of unknown function DUF547	Prex2	Phosphatidylinositol 3,4,5-trisphosphate-dependent Rac exchanger 2 protein
Nitab4.5_0001699g0070.1	233	2	4.154	3.036	3.652	3.319	3.252	4.048	6.752	6.074	5.74	5.449	4.744	5.083	3.614	3.54	6.189	5.092	0.00423732	0.00891387	-2.575	-1.552	-	-	-	-	-	-	-	Unknown Protein	-	-
Nitab4.5_0002845g0110.1	188	2	5.857	6.269	5.068	7.465	6.457	6.838	6.256	6.782	7.177	8.484	8.314	8.611	5.731	6.92	6.739	8.47	0.0849189	0.00717524	-1.008	-1.55	-	-	-	-	-	-	serine-rich protein-related	Serine-rich protein	-	-
Nitab4.5_0002545g0010.1	295	6	2.819	1.798	2.883	3.233	3.288	2.831	2.612	2.572	2.464	1.832	2.21	0.659	2.5	3.117	2.549	1.567	0.895975	0.0337693	-0.049	1.55	-	-	GO:0005515	-	IPR019734, IPR013026, IPR011990, IPR013105	Tetratricopeptide repeat, Tetratricopeptide repeat-containing domain, Tetratricopeptide-like helical, Tetratricopeptide TPR2	TPR1, AtTPR1: Tetratricopeptide repeat (TPR)-like superfamily protein	Tetratricopeptide repeat protein 4 homolog IPR011990 Tetratricopeptide-like helical	TTC1	Tetratricopeptide repeat protein 1
Nitab4.5_0004874g0010.1	322	1	6.796	5.251	5.082	3.274	3.121	3.586	6.835	7.668	7.341	4.884	4.704	5.04	5.71	3.327	7.282	4.876	0.0579636	0.000764763	-1.572	-1.549	-	-	-	-	IPR006766	Phosphate-induced protein 1	EXO: Phosphate-responsive 1 family protein	Phi-1 protein (Fragment) IPR006766 Phosphate-induced protein 1 conserved region	EXO	Protein EXORDIUM
Nitab4.5_0008527g0020.1	320	2	6.864	5.298	5.284	2.118	1.294	1.335	6.653	4.795	6.616	0.106	0	0	5.815	1.583	6.022	0.035	0.811074	0.00461995	-0.207	1.548	-	-	GO:0004553, GO:0005975, GO:0003824	KEGG:00500+3.2.1.39	IPR000490, IPR013781, IPR017853	Glycoside hydrolase, family 17, Glycoside hydrolase, catalytic domain, Glycoside hydrolase, superfamily	Glycosyl hydrolase superfamily protein	Beta-1 3-glucanase IPR000490 Glycoside hydrolase, family 17	PR2	Glucan endo-1,3-beta-glucosidase, acidic isoform GI9
Nitab4.5_0000118g0080.1	318	2	7.12	6.418	6.845	7.046	6.918	6.806	6.564	6.026	6.268	5.677	5.736	4.715	6.794	6.923	6.286	5.376	0.118797	0.0102125	0.508	1.547	-	-	GO:0005506, GO:0016705, GO:0020037, GO:0055114	Reactome:REACT_13433	IPR002401, IPR001128	Cytochrome P450, E-class, group I, Cytochrome P450	0	Cytochrome P450	CYP71D55	Premnaspirodiene oxygenase
Nitab4.5_0000200g0080.1	439	1	1.083	0	2.253	0	0.49	0.642	2.151	2.04	2.854	1.788	2.009	1.974	1.112	0.378	2.348	1.924	0.151526	0.00166949	-1.236	-1.546	-	-	GO:0020037, GO:0005506, GO:0006633, GO:0016717, GO:0055114, GO:0006629	-	IPR001199, IPR012171, IPR005804	Cytochrome b5-like heme/steroid binding domain, Fatty acid/sphingolipid desaturase, Fatty acid desaturase, type 1	Fatty acid/sphingolipid desaturase	Delta-6-desaturase IPR012171 Fatty acid_sphingolipid desaturase	sld1	Delta(8)-fatty-acid desaturase
Nitab4.5_0000377g0050.1	955	2	2.999	2.872	2.997	4.825	5.157	4.703	3.227	2.835	3.195	3.497	3.781	2.769	2.956	4.895	3.085	3.349	0.383203	0.00946232	-0.129	1.546	-	-	GO:0005515, GO:0005524, GO:0004672, GO:0006468, GO:0004674, GO:0016772	0	IPR001611, IPR017441, IPR013210, IPR000719, IPR008271, IPR002290, IPR011009, IPR001245	Leucine-rich repeat, Protein kinase, ATP binding site, Leucine-rich repeat-containing N-terminal, type 2, Protein kinase domain, Serine/threonine-protein kinase, active site, Serine/threonine- / dual specificity protein kinase, catalytic domain, Protein kinase-like domain, Serine-threonine/tyrosine-protein kinase catalytic domain	LRR XI-23, RLK7: Leucine-rich receptor-like protein kinase family protein	Receptor like kinase, RLK	RLK7	Receptor-like protein kinase 7
Nitab4.5_0001428g0120.1	179	2	2.534	2.484	1.896	0	1.129	1.17	1.934	2.394	2.203	2.099	2.288	2.549	2.305	0.766	2.177	2.312	0.629096	0.0188261	0.128	-1.546	-	-	GO:0006662, GO:0015035, GO:0045454	-	IPR005746, IPR012336, IPR017937, IPR013766	Thioredoxin, Thioredoxin-like fold, Thioredoxin, conserved site, Thioredoxin domain	ATHM3, ATM3, TRX-M3, GAT1: Thioredoxin superfamily protein	Thioredoxin m IPR015467 Thioredoxin, core	GAT1	Thioredoxin M3, chloroplastic
Nitab4.5_0002727g0020.1	493	3	0	0	0	1.265	2.569	1.397	0	0	0	0	0.595	0	0	1.744	0	0.198	#DIV/0!	0.0282121	0	1.546	-	-	GO:0006952, GO:0043531	-	IPR000767, IPR027417, IPR002182	Disease resistance protein, P-loop containing nucleoside triphosphate hydrolase, NB-ARC	0	Cc-nbs-lrr, resistance protein	R1A	Late blight resistance protein R1-A
Nitab4.5_0000385g0220.1	224	2	5.037	3.929	5.237	3.353	3.026	3.562	5.818	5.618	5.415	1.929	2.277	1.104	4.734	3.314	5.617	1.77	0.105279	0.0154814	-0.883	1.544	-	-	GO:0005515	-	IPR004045, IPR010987, IPR012336, IPR004046	Glutathione S-transferase, N-terminal, Glutathione S-transferase, C-terminal-like, Thioredoxin-like fold, Glutathione S-transferase, C-terminal	ATGSTU7, GST25, GSTU7: glutathione S-transferase tau 7	Glutathione S-transferase IPR017933 Glutathione S-transferase_chloride channel, C-terminal	-	Glutathione transferase GST 23
Nitab4.5_0001279g0030.1	351	5	0	0	0	6.226	5.964	6.096	0	0	0	4.62	4.536	4.501	0	6.095	0	4.552	#DIV/0!	5.03943e-05	0	1.543	-	-	GO:0003824, GO:0010181, GO:0016491, GO:0055114	-	IPR013785, IPR001155	Aldolase-type TIM barrel, NADH:flavin oxidoreductase/NADH oxidase, N-terminal	OPR2, ATOPR2: 12-oxophytodienoate reductase 2	Flavin oxidoreductase_NADH oxidase IPR001155 NADH:flavin oxidoreductase_NADH oxidase, N-terminal	OPR2	12-oxophytodienoate reductase-like protein
Nitab4.5_0009795g0020.1	283	3	2.475	2.536	4.329	1.856	1.936	1.671	1.52	1.536	1.031	0	0.733	0.102	3.114	1.821	1.362	0.278	0.0499112	0.00312016	1.752	1.543	-	-	GO:0005215, GO:0006810, GO:0016020	-	IPR023271, IPR000425, IPR022357	Aquaporin-like, Major intrinsic protein, Major intrinsic protein, conserved site	PIP2A, PIP2, PIP2;1: plasma membrane intrinsic protein 2A	Aquaporin 2 IPR012269 Aquaporin	PIP2-1	Aquaporin PIP2-1
Nitab4.5_0000638g0170.1	460	5	0.505	0.437	0.309	2.056	2.869	2.702	2.044	1.668	2.223	0.965	1.754	0.284	0.417	2.543	1.978	1.001	0.000841264	0.0350445	-1.561	1.542	-	-	GO:0004144, GO:0045017	KEGG:00073+2.3.1.20, KEGG:00561+2.3.1.20, UniPathway:UPA00282	IPR009721, IPR004255	O-acyltransferase, WSD1, C-terminal, O-acyltransferase, WSD1, N-terminal	0	O-acyltransferase WSD1 IPR009721 Protein of unknown function DUF1298	WSD1	O-acyltransferase WSD1
Nitab4.5_0000525g0280.1	776	10	1.415	0	1.624	1.566	1.752	1.304	0	0.266	0.069	0	0	0	1.013	1.541	0.112	0	0.155768	0.00028976	0.901	1.541	-	-	GO:0003824	-	IPR006768, IPR011146, IPR006767	Cwf19-like, C-terminal domain-1, HIT-like domain, Cwf19-like protein, C-terminal domain-2	CwfJ-like family protein	CWF19-like 2 IPR006768 Protein similar to CwfJ, C-terminal 1	Cwf19l2	CWF19-like protein 2
Nitab4.5_0011080g0020.1	86	3	2.662	0	3.867	1.016	1.766	1.841	0	0	0	0	0	0	2.176	1.541	0	0	0.129485	0.0042576	2.176	1.541	-	-	GO:0003735, GO:0005622, GO:0005840, GO:0006412	-	IPR001854	Ribosomal protein L29	Ribosomal L29 family protein	60S ribosomal protein L35 IPR001854 Ribosomal protein L29	RPL35	60S ribosomal protein L35
Nitab4.5_0011330g0010.1	528	2	0	0	0	2.751	2.847	1.558	0	0	0	0.416	1.308	0.812	0	2.385	0	0.845	#DIV/0!	0.0343957	0	1.54	-	-	-	-	IPR009291	Vacuolar protein sorting-associated protein 62	Plant protein of unknown function (DUF946)	Vacuolar sorting protein IPR009291 Protein of unknown function DUF946, plant	-	-
Nitab4.5_0000649g0090.1	377	3	0.145	0	0	4.68	4.837	4.795	1.23	0.244	1.62	3.216	3.407	3.073	0.048	4.771	1.031	3.232	0.0756403	0.000138568	-0.983	1.539	MYB	TF	GO:0003682, GO:0003677	0	IPR017930, IPR001005, IPR009057	Myb domain, SANT/Myb domain, Homeodomain-like	ATMYB102, ATM4, MYB102: MYB-like 102	MYB transcription factor IPR015495 Myb transcription factor	MYB102	Transcription factor MYB102
Nitab4.5_0002424g0010.1	267	5	0	0	0	4.147	4.423	4.386	0	0	0	2.648	3.113	2.579	0	4.319	0	2.78	#DIV/0!	0.00123071	0	1.539	AUX/IAA	transcriptional regulator	GO:0005634, GO:0006355, GO:0046983	0	IPR003311, IPR011525	AUX/IAA protein, Aux/IAA-ARF-dimerisation	AXR3, IAA17: AUX/IAA transcriptional regulator family protein	Auxin responsive protein IPR003311 AUX_IAA protein	IAA17	Auxin-responsive protein IAA17
Nitab4.5_0003967g0020.1	192	3	0	0	0	6.389	6.037	6.462	0	0	0	4.734	4.767	4.774	0	6.296	0	4.758	#DIV/0!	0.000308427	0	1.538	-	-	-	-	-	-	-	-	-	-
Nitab4.5_0000615g0070.1	253	2	0	0	0	4.078	4.398	4.284	0	0	0	2.979	3.417	1.749	0	4.253	0	2.715	#DIV/0!	0.0388442	0	1.538	-	-	-	-	IPR002068, IPR008978	Alpha crystallin/Hsp20 domain, HSP20-like chaperone	0	Restricted tev movement 2 IPR008978 HSP20-like chaperone	RTM2	Inactive protein RESTRICTED TEV MOVEMENT 2
Nitab4.5_0002534g0020.1	126	2	0.19	0.309	1.085	3.66	2.349	3.829	0.937	0.764	0.662	1.45	2.189	1.591	0.528	3.28	0.787	1.743	0.423908	0.0417347	-0.259	1.537	-	-	-	-	IPR017000	Membrane-anchored ubiquitin-fold protein, HCG-1	MUB6: membrane-anchored ubiquitin-fold protein 6 precursor	Membrane-anchored ubiquitin-fold protein 2 IPR017000 Membrane-anchored ubiquitin-fold protein, HCG-1	MUB3	Membrane-anchored ubiquitin-fold protein 3
Nitab4.5_0001070g0060.1	409	9	0	0	0	3.5	3.784	3.37	0	0	0	2.106	2.212	1.729	0	3.552	0	2.016	#DIV/0!	0.00129497	0	1.536	-	-	GO:0006952, GO:0016021	-	IPR004326	Mlo-related protein	MLO1, ATMLO1: Seven transmembrane MLO family protein	MLO-like protein 7 IPR004326 Mlo-related protein	MLO1	MLO-like protein 1
Nitab4.5_0002601g0020.1	543	1	1.518	0.48	1.691	1.992	1.855	2.104	0.847	1.331	1.221	0.648	0.705	0	1.23	1.984	1.133	0.451	0.823305	0.00295842	0.097	1.533	-	-	-	-	IPR008480	Protein of unknown function DUF761, plant	0	Glycoprotein homolog	-	-
Nitab4.5_0003627g0030.1	235	2	0.151	0	0	3.253	3.19	3.352	0.132	0	0	1.576	1.784	1.845	0.05	3.265	0.044	1.735	0.929082	8.37004e-05	0.006	1.53	-	-	-	-	IPR008496	Protein of unknown function DUF778	RTE1: Protein of unknown function (DUF778)	Transmembrane protein 222 (Fragment) IPR008496 Protein of unknown function DUF778	RTE1	Protein REVERSION-TO-ETHYLENE SENSITIVITY1
Nitab4.5_0000307g0330.1	196	3	0.263	1.031	1.007	0	0.051	0	0.856	0.416	1.277	1.561	1.163	1.917	0.767	0.017	0.85	1.547	0.826836	0.00218705	-0.083	-1.53	-	-	GO:0016491	-	IPR005025	NADPH-dependent FMN reductase-like	NQR: NADPH:quinone oxidoreductase	Predicted NADPH-dependent FMN reductase IPR005025 NADPH-dependent FMN reductase	-	NAD(P)H:quinone oxidoreductase
Nitab4.5_0011561g0010.1	620	9	2.716	2.44	2.239	3.001	3.038	2.681	2.879	2.392	2.499	1.01	1.713	1.413	2.465	2.907	2.59	1.378	0.570206	0.0027997	-0.125	1.529	-	-	GO:0004190, GO:0006508	-	IPR001461, IPR021109	Aspartic peptidase, Aspartic peptidase domain	Eukaryotic aspartyl protease family protein	Nucellin-like aspartic protease (Fragment) IPR001461 Peptidase A1	APCB1	Aspartyl protease APCB1
Nitab4.5_0001569g0160.1	297	2	0	0	0	7.656	6.762	7.142	0	0	0	8.437	8.68	9.03	0	7.187	0	8.716	#DIV/0!	0.0079503	0	-1.529	LOB	TF	0	0	IPR004883	Lateral organ boundaries, LOB	LBD41: LOB domain-containing protein 41	LOB domain protein 42 IPR004883 Lateral organ boundaries, LOB	LBD41	LOB domain-containing protein 41
Nitab4.5_0000681g0080.1	386	3	10.433	9.173	9.099	3.288	2.989	3.298	9.678	8.835	9.775	2.317	1.929	0.742	9.569	3.192	9.429	1.663	0.804564	0.0343187	0.14	1.529	-	-	GO:0006508, GO:0008234	-	IPR000668, IPR025660, IPR013201, IPR013128, IPR025661, IPR000169	Peptidase C1A, papain C-terminal, Cysteine peptidase, histidine active site, Proteinase inhibitor I29, cathepsin propeptide, Peptidase C1A, papain, Cysteine peptidase, asparagine active site, Cysteine peptidase, cysteine active site	SAG12: senescence-associated gene 12	Cathepsin B-like cysteine proteinase IPR013128 Peptidase C1A, papain	SAG39	Senescence-specific cysteine protease SAG39
Nitab4.5_0001931g0010.1	370	6	3.601	3.322	3.789	2.312	2.747	2.034	4.218	4.352	3.988	0.649	1.375	0.486	3.57	2.365	4.186	0.837	0.0233666	0.011224	-0.616	1.528	-	-	-	-	-	-	unknown protein similar to AT5G26770.1	Plant IF-like protein	NEAP2	Nuclear envelope-associated protein 2
Nitab4.5_0001652g0150.1	261	2	0	0	0	0	0.271	0	0	0	0	0.961	1.567	2.326	0	0.09	0	1.618	#DIV/0!	0.0195808	0	-1.528	-	-	-	-	IPR006041	Pollen Ole e 1 allergen/extensin	Pollen Ole e 1 allergen and extensin family protein	pistil extensin-like protein (Fragment) IPR006041 Pollen Ole e 1 allergen and extensin	-	Pistil-specific extensin-like protein
Nitab4.5_0005191g0060.1	342	3	4.598	4.716	4.817	5.19	5.188	5.303	5.064	4.285	4.302	3.894	3.946	3.259	4.71	5.227	4.551	3.7	0.577958	0.00242224	0.159	1.527	-	-	GO:0006457, GO:0051082	-	IPR008971, IPR001623, IPR018253, IPR002939	HSP40/DnaJ peptide-binding, DnaJ domain, DnaJ domain, conserved site, Chaperone DnaJ, C-terminal	DNAJ heat shock family protein	Chaperone protein dnaJ IPR003095 Heat shock protein DnaJ	DNAJB13	DnaJ homolog subfamily B member 13
Nitab4.5_0000567g0070.1	501	8	1.899	2.115	1.765	2.11	1.679	2.416	0	0.385	0	1.128	0.438	0.056	1.926	2.068	0.128	0.541	0.000392344	0.015807	1.798	1.527	-	-	GO:0004185, GO:0006508	-	IPR018202, IPR001563	Peptidase S10, serine carboxypeptidase, active site, Peptidase S10, serine carboxypeptidase	scpl48: serine carboxypeptidase-like 48	Serine carboxypeptidase IPR001563 Peptidase S10, serine carboxypeptidase	SCPL48	Serine carboxypeptidase-like 48
Nitab4.5_0003871g0010.1	103	2	3.411	3.449	2.675	3.404	3.804	3.575	3.939	3.531	3.833	2.202	1.977	2.026	3.178	3.594	3.768	2.068	0.103091	0.000344202	-0.59	1.526	S1Fa-like	TF	GO:0003677, GO:0005634, GO:0006355	0	IPR006779	DNA binding protein S1FA	S1FA-like DNA-binding protein	Unknown Protein IPR006779 DNA binding protein S1FA	S1FA2	DNA-binding protein S1FA2
Nitab4.5_0000012g0130.1	137	3	3.42	3.972	3.497	4.019	4.303	3.753	3.202	3.275	3.364	2.46	2.527	2.509	3.63	4.025	3.28	2.499	0.122499	0.000675247	0.35	1.526	-	-	-	-	IPR007599	Derlin	0	Derlin-3 IPR007599 Der1-like	DER1	Derlin-1
Nitab4.5_0007421g0020.1	543	12	3.012	3.579	2.101	4.059	4.029	3.662	2.899	2.065	2.75	2.174	2.767	2.24	2.897	3.917	2.571	2.394	0.550931	0.00256572	0.326	1.523	-	-	GO:0045454, GO:0006662, GO:0015035, GO:0016853	-	IPR012336, IPR017937, IPR013766, IPR005746, IPR005788	Thioredoxin-like fold, Thioredoxin, conserved site, Thioredoxin domain, Thioredoxin, Disulphide isomerase	ATPDIL1-3, PDI1, ATPDI1, PDIL1-3: PDI-like 1-3	Protein disulfide isomerase L-2 IPR005792 Protein disulphide isomerase	PDIL1-3	Protein disulfide isomerase-like 1-3
Nitab4.5_0005985g0030.1	256	1	0	0	0	2.608	3.05	3.128	0	0	0	1.232	2.18	0.804	0	2.928	0	1.405	#DIV/0!	0.0253291	0	1.523	-	-	-	-	IPR000073	Alpha/beta hydrolase fold-1	alpha/beta-Hydrolases superfamily protein	Lipase-like protein	CSE	Caffeoylshikimate esterase
Nitab4.5_0000733g0180.1	882	1	0	0	0	3.014	3.563	3.134	0	0	0	1.611	1.942	1.592	0	3.237	0	1.715	#DIV/0!	0.00165224	0	1.522	-	-	GO:0005524, GO:0004672, GO:0006468, GO:0016772, GO:0004674	0	IPR013320, IPR017441, IPR001480, IPR000719, IPR002290, IPR011009, IPR008271	Concanavalin A-like lectin/glucanase, subgroup, Protein kinase, ATP binding site, Bulb-type lectin domain, Protein kinase domain, Serine/threonine- / dual specificity protein kinase, catalytic domain, Protein kinase-like domain, Serine/threonine-protein kinase, active site	S-locus lectin protein kinase family protein	S-receptor kinase IPR002290 Serine_threonine protein kinase	At5g35370	G-type lectin S-receptor-like serine/threonine-protein kinase At5g35370
Nitab4.5_0003623g0010.1	64	2	0	0	0	5.479	5.478	5.241	0	0	0	4.401	3.394	3.84	0	5.399	0	3.878	#DIV/0!	0.00729118	0	1.521	-	-	GO:0006952	-	IPR008176, IPR003614	Gamma thionin, Knottin, scorpion toxin-like	0	Unknown Protein	-	-
Nitab4.5_0000436g0030.1	388	11	3.847	2.797	4.063	3.37	3.933	3.139	4.208	3.649	3.67	2.089	2.519	1.269	3.569	3.48	3.843	1.959	0.561008	0.0251079	-0.274	1.521	-	-	GO:0015095, GO:0015693, GO:0016020, GO:0030001, GO:0046873, GO:0055085	-	IPR026573, IPR002523	Magnesium transporter MRS2/LPE10, Mg2+ transporter protein, CorA-like/Zinc transport protein ZntB	MGT9, MRS2-2, ATMGT9: magnesium transporter 9	Magnesium transporter MRS2-I IPR002523 Mg2+ transporter protein, CorA-like	MRS2-I	Magnesium transporter MRS2-I
Nitab4.5_0003203g0040.1	270	6	3.286	2.675	3.335	1.261	1.886	1.414	3.399	3.428	3.427	0	0	0	3.099	1.52	3.418	0	0.207357	0.00127296	-0.319	1.52	-	-	-	-	-	-	alpha/beta-Hydrolases superfamily protein	Abhydrolase domain-containing protein FAM108B1	abhd17c	Alpha/beta hydrolase domain-containing protein 17C
Nitab4.5_0000258g0140.1	397	3	0	0	0	2.302	3.001	1.898	0	0	0	1.206	1.075	0.36	0	2.4	0	0.88	#DIV/0!	0.0216699	0	1.52	-	-	-	-	IPR004158	Protein of unknown function DUF247, plant	0	CM0545.450.nc protein IPR004158 Protein of unknown function DUF247, plant	At3g02645	Putative UPF0481 protein At3g02645
Nitab4.5_0012785g0020.1	210	5	0.367	0	1.71	5.044	4.805	4.482	0.029	0	0	3.246	3.93	2.597	0.693	4.777	0.01	3.257	0.259369	0.0220463	0.683	1.52	-	-	GO:0016787	-	IPR015797, IPR000086, IPR020084	NUDIX hydrolase domain-like, NUDIX hydrolase domain, NUDIX hydrolase, conserved site	atnudt17, NUDT17: nudix hydrolase homolog 17	Nudix hydrolase 4 IPR000086 NUDIX hydrolase domain	NUDT17	Nudix hydrolase 17, mitochondrial
Nitab4.5_0004479g0020.1	182	1	0	0	0	3.107	2.89	2.514	0	0	0	4.163	4.434	4.465	0	2.837	0	4.354	#DIV/0!	0.00156007	0	-1.517	-	-	-	-	IPR014733, IPR009009	Barwin-like endoglucanase, RlpA-like double-psi beta-barrel domain	0	Ripening-related protein 3 IPR009009 Barwin-related endoglucanase	-	Kiwellin
Nitab4.5_0004111g0010.1	459	2	0.22	0	0.812	5.654	5.795	5.431	0	0	0	4.178	4.791	3.36	0.344	5.627	0	4.11	0.228965	0.0238893	0.344	1.517	-	-	GO:0008152, GO:0016758	-	IPR002213	UDP-glucuronosyl/UDP-glucosyltransferase	UGT74F1: UDP-glycosyltransferase 74 F1	UDP-glucose glucosyltransferase IPR002213 UDP-glucuronosyl_UDP-glucosyltransferase	UGT74E2	UDP-glycosyltransferase 74E2
Nitab4.5_0001046g0030.1	212	6	1.554	0.144	1.212	4.146	4.351	4.265	2.501	1.088	1.624	1.906	2.731	3.573	0.97	4.254	1.738	2.737	0.264158	0.0352105	-0.768	1.517	-	-	-	-	-	-	unknown protein similar to AT4G14746.1	Neurogenic locus notch protein-like	-	-
Nitab4.5_0027463g0010.1	222	2	0	0	0	2.645	2.722	1.918	0	0	0	1.507	1.226	0	0	2.428	0	0.911	#DIV/0!	0.0455048	0	1.517	-	-	GO:0005515	-	IPR004045, IPR012336, IPR004046, IPR010987	Glutathione S-transferase, N-terminal, Thioredoxin-like fold, Glutathione S-transferase, C-terminal, Glutathione S-transferase, C-terminal-like	ATGSTU8, GSTU8: glutathione S-transferase TAU 8	Glutathione S-transferase IPR004046 Glutathione S-transferase, C-terminal	-	Glutathione transferase GST 23
Nitab4.5_0003844g0020.1	330	7	3.043	2.541	1.926	1.931	2.019	1.333	2.521	2.253	2.647	0.123	0.461	0.155	2.503	1.761	2.474	0.246	0.93528	0.00326981	0.029	1.515	-	-	-	-	-	-	unknown protein similar to AT5G27710.1	Os07g0673000 protein (Fragment)	-	-
Nitab4.5_0000464g0120.1	627	19	3.217	2.942	3.043	5.524	5.716	6.202	2.85	2.92	3.075	6.786	7.591	7.611	3.068	5.814	2.948	7.329	0.317391	0.0110122	0.12	-1.515	-	-	GO:0005524, GO:0005945, GO:0006096, GO:0047334, GO:0003872	KEGG:00051+2.7.1.90, MetaCyc:PWY-1042, MetaCyc:PWY-6531, KEGG:00010+2.7.1.11, KEGG:00030+2.7.1.11, KEGG:00051+2.7.1.11, KEGG:00052+2.7.1.11, KEGG:00680+2.7.1.11, MetaCyc:PWY-1861, MetaCyc:PWY-5484, Reactome:REACT_474, UniPathway:UPA00109	IPR011183, IPR000023, IPR013981	Pyrophosphate-dependent phosphofructokinase PfpB, Phosphofructokinase domain, Pyrophosphate-dependent phosphofructokinase, alpha-helical	Phosphofructokinase family protein	Diphosphate--fructose-6-phosphate 1-phosphotransferase IPR011183 Pyrophosphate-dependent phosphofructokinase PfpB	PFP-ALPHA	Pyrophosphate--fructose 6-phosphate 1-phosphotransferase subunit alpha
Nitab4.5_0000990g0020.1	136	1	0	0	0	0.184	0.276	0	0	0	0	1.886	1.785	1.329	0	0.153	0	1.667	#DIV/0!	0.00133474	0	-1.514	-	-	GO:0000786, GO:0003677, GO:0006334, GO:0046982	-	IPR000164, IPR007125, IPR009072	Histone H3, Histone core, Histone-fold	Histone superfamily protein	Histone H3 IPR000164 Histone H3	B34	Histone H3.2
Nitab4.5_0002348g0030.1	448	1	0.595	0	1.053	2.397	2.57	2.316	0.7	0.962	0.634	1.336	1.403	0	0.549	2.427	0.765	0.913	0.537725	0.03075	-0.216	1.514	-	-	GO:0016772, GO:0004674, GO:0006468, GO:0005524, GO:0004672, GO:0007165	0	IPR011009, IPR008271, IPR017441, IPR002290, IPR000719, IPR020636, IPR004041, IPR018451	Protein kinase-like domain, Serine/threonine-protein kinase, active site, Protein kinase, ATP binding site, Serine/threonine- / dual specificity protein kinase, catalytic domain, Protein kinase domain, Calcium/calmodulin-dependent/calcium-dependent protein kinase, NAF domain, NAF/FISL domain	CIPK10, PKS2, SIP1, SNRK3.8: SOS3-interacting protein 1	CBL-interacting protein kinase 22 IPR002290 Serine_threonine protein kinase	CIPK2	CBL-interacting protein kinase 2
Nitab4.5_0000945g0040.1	66	2	0.233	0	1.201	2.104	2.604	2.182	1.134	1.492	1.519	1.356	0.885	0.112	0.478	2.297	1.382	0.784	0.0803761	0.0185588	-0.904	1.513	-	-	-	-	IPR023393	START-like domain	0	0	STH-2	Pathogenesis-related protein STH-2
Nitab4.5_0001099g0050.1	577	7	6.988	6.949	7.096	2.396	2.265	1.64	7.454	7.622	7.095	0.785	0.905	0.074	7.011	2.1	7.39	0.588	0.0786489	0.0122923	-0.379	1.512	-	-	-	-	-	-	ATEGY3, EGY3: ethylene-dependent gravitropism-deficient and yellow-green-like 3	Peptidase M50 family	EGY3	Probable zinc metallopeptidase EGY3, chloroplastic
Nitab4.5_0000245g0120.1	318	9	1.539	0	0.816	3.204	2.73	3.32	0.409	1.24	0.331	1.216	2.141	1.363	0.785	3.084	0.66	1.573	0.825535	0.0111773	0.125	1.511	-	-	, GO:0005198	Reactome:REACT_22258	IPR016763, IPR008962, IPR000535	Vesicle-associated membrane protein, PapD-like, MSP domain	VAP27-2: vamp/synaptobrevin-associated protein 27-2	Vesicle-associated membrane protein-associated protein A IPR016763 Vesicle-associated membrane protein	PVA22	Vesicle-associated protein 2-2
Nitab4.5_0000716g0230.1	162	3	0.779	0.933	0.368	1.63	1.036	1.28	1.407	2.232	2.71	3.103	1.967	3.405	0.693	1.315	2.116	2.825	0.0268145	0.0326279	-1.423	-1.51	-	-	GO:0004864, GO:0009966, GO:0043666	-	IPR007062	Protein phosphatase inhibitor 2 (IPP-2)	phosphoprotein phosphatase inhibitors	Peptidyl-prolyl cis-trans isomerase (Fragment)	I-2	Protein phosphatase inhibitor 2
Nitab4.5_0007099g0020.1	154	2	5.24	4.35	4.209	5.78	6.118	5.78	5.9	5.299	5.408	4.407	4.666	4.078	4.6	5.893	5.535	4.384	0.0655978	0.00178352	-0.935	1.509	-	-	-	-	-	-	unknown protein similar to AT5G41810.2	Avr9_Cf-9 rapidly elicited protein 194	-	-
Nitab4.5_0009309g0010.1	272	1	0	0	0	1.794	2.481	1.951	0	0	0	0.734	0.963	0	0	2.075	0	0.566	#DIV/0!	0.0134031	0	1.509	-	-	GO:0030001, GO:0046872	-	IPR006121	Heavy metal-associated domain, HMA	Heavy metal transport/detoxification superfamily protein	Heavy metal-associated domain containing protein expressed IPR006121 Heavy metal transport_detoxification protein	HIPP32	Heavy metal-associated isoprenylated plant protein 32
Nitab4.5_0003950g0040.1	243	4	0	0	0	6.799	7.032	6.087	2.113	0	1.147	4.905	5.986	4.501	0	6.639	1.087	5.13	0.149801	0.0456984	-1.087	1.509	-	-	GO:0003723, GO:0033897	-	IPR001568, IPR018188	Ribonuclease T2-like, Ribonuclease T2, active site	RNS1, ATRNS1: ribonuclease 1	Ribonuclease T2 IPR001568 Ribonuclease T2	RNALX	Intracellular ribonuclease LX
Nitab4.5_0000915g0100.1	168	2	2.998	2.405	1.856	7.552	7.543	7.04	2.589	2.193	3.108	6.177	5.987	5.445	2.42	7.378	2.63	5.87	0.645104	0.00551799	-0.21	1.508	-	-	GO:0009269	-	IPR004864, IPR013990, IPR013783	Late embryogenesis abundant protein, LEA-14, Water stress and hypersensitive response domain, Immunoglobulin-like fold	LEA14, LSR3: Late embryogenesis abundant protein	Late embryogenesis abundant protein (Fragment) IPR013990 Water Stress and Hypersensitive response	-	Desiccation protectant protein Lea14 homolog
Nitab4.5_0003443g0080.1	115	1	0	0	0	0	0.782	0	0	0	0	1.625	1.639	2.041	0	0.261	0	1.769	#DIV/0!	0.00686354	0	-1.508	-	-	-	-	-	-	unknown protein similar to AT1G71740.1	Unknown Protein	-	-
Nitab4.5_0008106g0010.1	492	11	0	0	0	2.208	2.805	2.344	0	0	0	1.157	1.215	0.463	0	2.452	0	0.945	#DIV/0!	0.00750705	0	1.507	-	-	-	-	-	-	SEC5A: exocyst complex component sec5	Exocyst complex component 2	SEC5A	Exocyst complex component SEC5A
Nitab4.5_0002245g0080.1	484	5	1.543	1.598	1.966	2.048	2.073	1.922	1.612	1.504	1.23	0.908	0.236	0.38	1.703	2.014	1.449	0.508	0.220372	0.00198413	0.254	1.506	-	-	-	-	-	-	unknown protein similar to AT1G10790.1	Hydroxyproline-rich glycoprotein-like	-	-
Nitab4.5_0000252g0160.1	593	10	0	0	0	1.451	1.777	0.847	0	0	0	2.626	2.796	3.17	0	1.358	0	2.864	#DIV/0!	0.00890255	0	-1.506	-	-	GO:0008272, GO:0015116, GO:0016021, GO:0008271	-	IPR002645, IPR011547, IPR018045	STAS domain, Sulphate transporter, Sulphate anion transporter, conserved site	SULTR3;1, AST12: sulfate transporter 3;1	Sulfate transporter IPR001902 Sulphate anion transporter	SULTR3;1	Sulfate transporter 3.1
Nitab4.5_0000342g0310.1	444	7	0	0	0	2.143	2.641	1.497	0	0	0	0.632	1.132	0	0	2.094	0	0.588	#DIV/0!	0.031895	0	1.506	-	-	GO:0016020, GO:0016760, GO:0030244	-	IPR005150	Cellulose synthase	0	Cellulose synthase-4 IPR005150 Cellulose synthase	CSLG3	Cellulose synthase-like protein G3
Nitab4.5_0000917g0010.1	218	3	0	0	0	3.145	3.631	2.989	0	0	0	1.934	2.055	1.262	0	3.255	0	1.75	#DIV/0!	0.00863962	0	1.505	-	-	-	-	-	-	-	Dof zinc finger protein 2 IPR003851 Zinc finger, Dof-type	DOF2.5	Dof zinc finger protein DOF2.5
Nitab4.5_0002282g0090.1	97	2	3.667	3.589	3.76	2.517	2.218	2.369	4.51	4.337	4.129	0.738	1.042	0.813	3.672	2.368	4.325	0.864	0.00564737	0.000280191	-0.653	1.504	-	-	-	-	-	-	unknown protein similar to AT4G23493.1	0	-	-
Nitab4.5_0000038g0160.1	460	5	4.71	4.892	5.037	4.07	4.092	4.366	5.02	4.671	4.643	2.324	2.844	2.849	4.88	4.176	4.778	2.672	0.54473	0.00162827	0.102	1.504	-	-	GO:0006814, GO:0008508, GO:0016020	-	IPR002657	Bile acid:sodium symporter	Sodium Bile acid symporter family	Bile acid sodium symporter family protein IPR002657 Bile acid:sodium symporter	BASS3	Probable sodium/metabolite cotransporter BASS3, chloroplastic
Nitab4.5_0015866g0010.1	335	5	7.095	5.909	5.408	7.374	7.63	7.331	7.393	6.886	7.408	6.217	6.535	5.071	6.137	7.445	7.229	5.941	0.10791	0.0296323	-1.092	1.504	-	-	-	-	IPR013989	Development/cell death domain	DCD (Development and Cell Death) domain protein	Genomic DNA chromosome 5 P1 clone MJC20 IPR013089 Kelch related	-	B2 protein
Nitab4.5_0000617g0220.1	185	1	0.258	0	0	1.469	2.1	1.319	0	0	0	0.026	0.351	0	0.086	1.629	0	0.126	0.373901	0.00473266	0.086	1.503	-	-	GO:0005515	-	IPR001611	Leucine-rich repeat	0	LRR receptor-like serine_threonine-protein kinase, RLP	EIX2	Receptor-like protein EIX2
Nitab4.5_0011529g0020.1	276	4	1.743	1.999	2.553	5.155	5.187	5.004	1.697	2.159	1.993	3.613	4.155	3.071	2.099	5.115	1.95	3.613	0.616965	0.00913943	0.149	1.502	AUX/IAA	transcriptional regulator	GO:0046983, GO:0005634, GO:0006355	0	IPR011525, IPR003311	Aux/IAA-ARF-dimerisation, AUX/IAA protein	PAP1, IAA26: phytochrome-associated protein 1	Auxin response factor 9 IPR003311 AUX_IAA protein	IAA26	Auxin-responsive protein IAA26
Nitab4.5_0010244g0030.1	791	20	3.929	2.16	3.724	2.912	3.259	3.316	3.801	2.581	3.226	1.657	2.048	1.279	3.271	3.162	3.203	1.661	0.922579	0.00418726	0.068	1.501	-	-	GO:0005524, GO:0006457, GO:0006950, GO:0051082	-	IPR001404, IPR003594, IPR020568, IPR020575, IPR019805	Heat shock protein Hsp90 family, Histidine kinase-like ATPase, ATP-binding domain, Ribosomal protein S5 domain 2-type fold, Heat shock protein Hsp90, N-terminal, Heat shock protein Hsp90, conserved site	Hsp89.1, AtHsp90.6, AtHsp90-6: HEAT SHOCK PROTEIN 89.1	Chaperone protein htpG IPR001404 Heat shock protein Hsp90	HSP90-6	Heat shock protein 90-6, mitochondrial
Nitab4.5_0000516g0130.1	124	3	1.786	2.912	0.813	3.154	2.694	2.988	3.118	1.714	3.005	3.902	4.563	4.872	1.837	2.945	2.612	4.446	0.362716	0.00899782	-0.775	-1.501	-	-	-	-	IPR008406	Dormancyauxin associated	dormancy-associated protein-like 1	Auxin-repressed protein IPR008406 Dormancyauxin associated	DRMH1	Dormancy-associated protein homolog 1
Nitab4.5_0001797g0010.1	233	8	5.395	6.119	5.337	4.562	5.307	5.771	4.732	4.552	6.495	6.387	6.641	7.114	5.617	5.213	5.26	6.714	0.62153	0.0218418	0.357	-1.501	-	-	GO:0003746, GO:0005853, GO:0006414	Reactome:REACT_17015, Reactome:REACT_71	IPR010987, IPR014038, IPR014717, IPR001326	Glutathione S-transferase, C-terminal-like, Translation elongation factor EF1B, beta/delta subunit, guanine nucleotide exchange, Translation elongation factor EF1B/ribosomal protein S6, Translation elongation factor EF1B, beta/delta chains, conserved site	Translation elongation factor EF1B/ribosomal protein S6 family protein	Elongation factor 1-beta IPR014038 Translation elongation factor EF1B, beta and delta chains, guanine nucleotide exchange	-	Elongation factor 1-delta
Nitab4.5_0002764g0060.1	235	2	6.875	7.024	7.015	8.905	8.707	9.021	6.796	6.694	6.887	7.863	7.711	6.562	6.971	8.878	6.792	7.378	0.0721211	0.0235365	0.179	1.5	-	-	GO:0006950	-	IPR003496	ABA/WDS induced protein	0	ASR4 (Fragment) IPR003496 ABA_WDS induced protein	ASR2	Abscisic stress-ripening protein 2
Nitab4.5_0003978g0020.1	108	1	0	0	0	0	0	0	0	0	0	1.76	1.638	1.098	0	0	0	1.499	#DIV/0!	0.00180819	0	-1.499	-	-	GO:0003676, GO:0000166	-	IPR000504, IPR012677	RNA recognition motif domain, Nucleotide-binding, alpha-beta plait	CCR1, ATGRP8, GR-RBP8, GRP8: cold, circadian rhythm, and RNA binding 1	RNA-binding glycine-rich protein-1b IPR015465 RNA recognition motif, glycine rich protein	-	Glycine-rich RNA-binding protein
Nitab4.5_0000340g0070.1	507	12	3.015	3.136	3.673	2.521	3.535	3.232	4.017	2.98	3.501	1.912	1.885	0.995	3.275	3.096	3.499	1.597	0.567692	0.0244071	-0.224	1.499	-	-	GO:0016831, GO:0019752, GO:0030170, GO:0003824	-	IPR002129, IPR015421, IPR015424	Pyridoxal phosphate-dependent decarboxylase, Pyridoxal phosphate-dependent transferase, major region, subdomain 1, Pyridoxal phosphate-dependent transferase	DPL1, ATDPL1: dihydrosphingosine phosphate lyase	Sphingosine-1-phosphate lyase IPR002129 Pyridoxal phosphate-dependent decarboxylase	DPL1	Sphingosine-1-phosphate lyase
Nitab4.5_0000232g0240.1	471	8	0.317	0.323	0	0.504	0.171	0.248	0.422	0.474	0.288	1.974	1.768	1.673	0.213	0.307	0.395	1.805	0.20593	0.000367801	-0.182	-1.498	-	-	-	-	IPR026749	Transmembrane protein 135	unknown protein similar to AT1G34630.1	Os03g0190900 protein (Fragment)	tmem-135	Transmembrane protein 135 homolog
Nitab4.5_0006695g0060.1	505	5	3.461	3.29	3.694	1.849	2.377	1.801	4.522	3.505	3.777	0.935	0.201	0.395	3.482	2.009	3.935	0.511	0.236707	0.0064056	-0.453	1.498	-	-	-	-	-	-	PPH, CRN1: pheophytinase	Hydrolase alpha_beta fold family protein IPR000073 Alpha_beta hydrolase fold-1	PPH	Pheophytinase, chloroplastic
Nitab4.5_0000974g0060.1	248	1	0.607	1.955	0	8.677	7.339	7.972	1.76	1.746	3.265	9.551	9.396	9.534	0.854	7.996	2.257	9.494	0.14123	0.0183852	-1.403	-1.498	LOB	TF	0	0	IPR004883	Lateral organ boundaries, LOB	LBD41: LOB domain-containing protein 41	LOB domain protein 42 IPR004883 Lateral organ boundaries, LOB	LBD41	LOB domain-containing protein 41
Nitab4.5_0003515g0030.1	204	1	2.35	1.872	2.264	3.155	3.647	3.783	1.384	0.237	0.697	2.035	2.476	1.587	2.162	3.529	0.772	2.032	0.0188782	0.00946566	1.39	1.497	-	-	-	-	IPR008480	Protein of unknown function DUF761, plant	unknown protein similar to AT1G52140.1	Avr9_Cf-9 rapidly elicited protein 146	-	-
Nitab4.5_0000069g0230.1	199	5	1.517	1.028	0.157	4.287	4.668	4.214	0.615	0	0.7	3.222	3.228	2.226	0.901	4.389	0.438	2.892	0.366827	0.0143463	0.463	1.497	-	-	-	-	-	-	unknown protein similar to AT5G11680.1	Arabinogalactan protein	SPAC29B12.11c	UPF0664 stress-induced protein C29B12.11c
Nitab4.5_0002076g0140.1	447	2	0.08	0	1.173	1.254	1.692	1.543	0	0	0	0	0	0	0.418	1.496	0	0	0.331595	0.000311587	0.418	1.496	-	-	, GO:0006352, GO:0006355, GO:0008270	Reactome:REACT_1788	IPR013763, IPR013137, IPR000812	Cyclin-like, Zinc finger, TFIIB-type, Transcription factor TFIIB	zinc ion binding;transcription regulators	Zinc ion binding protein	PTF2	Plant-specific TFIIB-related protein PTF2
Nitab4.5_0005132g0010.1	171	2	0	0	0	2.524	2.715	1.978	0	0	0	1.209	1.521	0	0	2.406	0	0.91	#DIV/0!	0.0436135	0	1.496	-	-	-	-	IPR001229	Mannose-binding lectin	0	Myrosinase-binding protein-like At3g16440 IPR001229 Mannose-binding lectin	RTM1	Inactive protein RESTRICTED TEV MOVEMENT 1
Nitab4.5_0000165g0100.1	751	8	3.297	2.609	3.805	1.968	1.942	1.874	3.963	3.905	3.905	0.506	0.72	0.074	3.237	1.928	3.925	0.433	0.118768	0.00146977	-0.688	1.495	-	-	GO:0005524, GO:0000166, GO:0017111	-	IPR027417, IPR019489, IPR013093, IPR003959, IPR001270, IPR003593, IPR028299, IPR018368	P-loop containing nucleoside triphosphate hydrolase, Clp ATPase, C-terminal, ATPase, AAA-2, ATPase, AAA-type, core, ClpA/B family, AAA+ ATPase domain, ClpA/B, conserved site 2, ClpA/B, conserved site 1	HSP98.7, CLPB-M, CLPB4: casein lytic proteinase B4	ATP-dependent chaperone ClpB IPR017730 Chaperonin ClpB	CLPB4	Chaperone protein ClpB4, mitochondrial
Nitab4.5_0000244g0370.1	303	5	0	0	0	2.539	2.8	2.502	0	0	0	1.147	1.756	0.461	0	2.614	0	1.121	#DIV/0!	0.0179957	0	1.493	-	-	GO:0004553, GO:0005975, GO:0005618, GO:0006073, GO:0016762, GO:0048046	-	IPR016455, IPR013320, IPR000757, IPR008263, IPR008985, IPR010713	Xyloglucan endotransglucosylase/hydrolase, Concanavalin A-like lectin/glucanase, subgroup, Glycoside hydrolase, family 16, Glycoside hydrolase, family 16, active site, Concanavalin A-like lectin/glucanases superfamily, Xyloglucan endo-transglycosylase, C-terminal	TCH4, XTH22: Xyloglucan endotransglucosylase/hydrolase family protein	Xyloglucan endotransglucosylase_hydrolase 3 IPR016455 Xyloglucan endotransglucosylase_hydrolase	XTH22	Xyloglucan endotransglucosylase/hydrolase protein 22
Nitab4.5_0001291g0100.1	138	4	2.543	0	0	1.906	2.855	2.129	0	0	0	1.238	0.248	0.926	0.848	2.297	0	0.804	0.373901	0.0218206	0.848	1.493	-	-	-	-	-	-	-	Prephenate dehydrogenase family protein-binding domain	TYRAAT1	Arogenate dehydrogenase 1, chloroplastic
Nitab4.5_0001239g0170.1	499	1	4.813	2.374	3.319	3.081	3.869	3.361	5.223	5.325	5.352	1.89	2.484	1.46	3.502	3.437	5.3	1.945	0.0647659	0.0165416	-1.798	1.492	-	-	GO:0005524, GO:0000166, GO:0017111	-	IPR003960, IPR025753, IPR003593, IPR003959, IPR027417	ATPase, AAA-type, conserved site, AAA-type ATPase, N-terminal domain, AAA+ ATPase domain, ATPase, AAA-type, core, P-loop containing nucleoside triphosphate hydrolase	P-loop containing nucleoside triphosphate hydrolases superfamily protein	Cell division AAA ATPase family protein IPR003959 ATPase, AAA-type, core	At3g28510	AAA-ATPase At3g28510
Nitab4.5_0000745g0210.1	111	2	4.982	4.762	4.318	3.177	3.739	3.576	4.785	4.455	4.76	5.323	4.698	4.945	4.688	3.497	4.667	4.988	0.930379	0.00378132	0.021	-1.491	-	-	-	-	IPR013097, IPR011008	Stress responsive alpha-beta barrel, Dimeric alpha-beta barrel	ATHS1, HS1: heat stable protein 1	Stress responsive A_B barrel domain family protein IPR013097 Stress responsive alpha-beta barrel	HS1	Stress-response A/B barrel domain-containing protein HS1
Nitab4.5_0005664g0050.1	725	9	3.362	2.792	3.319	1.696	2.069	1.718	3.421	3.101	3.374	0.351	0.51	0.154	3.158	1.828	3.299	0.338	0.536237	0.000719218	-0.141	1.49	-	-	GO:0003723, GO:0005488	-	IPR001313, IPR011989, IPR016024	Pumilio RNA-binding repeat, Armadillo-like helical, Armadillo-type fold	APUM5, PUM5: pumilio 5	Pumilio-like protein IPR011989 Armadillo-like helical	APUM5	Pumilio homolog 5
Nitab4.5_0000368g0130.1	564	6	0	0	0	1.587	2.236	1.825	0	0	0	0.172	0.872	0.131	0	1.882	0	0.392	#DIV/0!	0.00822239	0	1.49	-	-	-	-	-	-	unknown protein similar to AT2G24100.1	Transcription regulatory protein SNF5	-	-
Nitab4.5_0000872g0040.1	1150	14	0.422	0.891	1.22	3.114	4.016	3.327	1.413	0.879	1.843	2.022	2.377	1.59	0.844	3.486	1.378	1.997	0.214642	0.0137196	-0.534	1.489	-	-	GO:2000028	-	IPR026211	GIGANTEA	GI, FB: gigantea protein (GI)	Tomato GIGANTEA 2	GI	Protein GIGANTEA
Nitab4.5_0002553g0030.1	235	3	6.46	6.273	6.931	2.7	2.781	2.877	6.549	6.57	6.19	1.876	1.443	0.572	6.555	2.786	6.436	1.297	0.635964	0.0183165	0.119	1.489	Orphans	transcriptional regulator	GO:0005622, GO:0008270	0	IPR000315	Zinc finger, B-box	STO: B-box zinc finger family protein	Zinc finger protein CONSTANS-LIKE 1 IPR000315 Zinc finger, B-box	BBX24	B-box zinc finger protein 24
Nitab4.5_0000110g0010.1	108	1	0.393	0	0	2.966	2.709	2.86	0	0	0	2.279	0.633	1.154	0.131	2.845	0	1.356	0.373901	0.0387236	0.131	1.489	-	-	-	-	-	-	-	-	-	-
Nitab4.5_0001498g0050.1	1196	26	0.036	0	0	1.649	2.003	1.308	0	0	0	0	0.003	0.492	0.012	1.653	0	0.165	0.373901	0.00453435	0.012	1.488	-	-	GO:0005488	-	IPR011989, IPR016024, IPR026827, IPR022716	Armadillo-like helical, Armadillo-type fold, Proteasome component ECM29/Translational activator GCN1, Domain of unknown function DUF3554	ILA: ILITYHIA	Translational activator gcn1 IPR011989 Armadillo-like helical	ILA	Protein ILITYHIA
Nitab4.5_0001988g0030.1	747	14	0	0	0	5.141	5.676	5.211	0	0	0	3.96	4.133	3.473	0	5.343	0	3.855	#DIV/0!	0.00457451	0	1.488	ARF	TF	GO:0003677, GO:0005634, GO:0006355, GO:0009725, GO:0046983	0	IPR015300, IPR003340, IPR010525, IPR003311, IPR011525	DNA-binding pseudobarrel domain, B3 DNA binding domain, Auxin response factor, AUX/IAA protein, Aux/IAA-ARF-dimerisation	MP, ARF5, IAA24: Transcriptional factor B3 family protein / auxin-responsive factor AUX/IAA-related	Auxin response factor 5 IPR010525 Auxin response factor	ARF5	Auxin response factor 5
Nitab4.5_0001492g0030.1	216	5	3.623	3.201	3.609	3.28	3.662	2.605	3.64	3.553	3.284	1.716	1.979	1.388	3.478	3.182	3.492	1.694	0.937244	0.0135476	-0.014	1.488	-	-	GO:0008171	-	IPR002935	O-methyltransferase, family 3	S-adenosyl-L-methionine-dependent methyltransferases superfamily protein	Caffeoyl-CoA O-methyltransferase IPR002935 O-methyltransferase, family 3	At4g26220	Probable caffeoyl-CoA O-methyltransferase At4g26220
Nitab4.5_0007034g0010.1	350	2	5.385	4.88	5.717	2.836	2.98	2.834	6.162	6.243	6.134	1.88	1.891	0.419	5.327	2.884	6.18	1.396	0.0255478	0.0389166	-0.853	1.488	-	-	GO:0003677, GO:0005634	-	IPR001739, IPR016177	Methyl-CpG DNA binding, DNA-binding domain	MBD11, ATMBD11: methyl-CPG-binding domain 11	Methyl binding domain protein (Fragment) IPR001739 Methyl-CpG DNA binding	MBD11	Methyl-CpG-binding domain-containing protein 11
Nitab4.5_0011577g0010.1	295	3	0	0	0	3.502	4.101	3.595	0	0	0	2.342	2.535	1.862	0	3.733	0	2.246	#DIV/0!	0.00554563	0	1.487	-	-	-	-	-	-	Leucine-rich repeat (LRR) family protein	LRR receptor-like serine_threonine-protein kinase, RLP	At4g06744	Uncharacterized protein At4g06744
Nitab4.5_0000649g0240.1	409	2	0	0	0	2.092	2.416	1.064	0	0	0	0.235	0.882	0	0	1.857	0	0.372	#DIV/0!	0.0376882	0	1.485	-	-	GO:0050660, GO:0008762, GO:0016491, GO:0055114, GO:0003824, GO:0016614	KEGG:00520+1.3.1.98, KEGG:00550+1.3.1.98, MetaCyc:PWY-6386, MetaCyc:PWY-6387, UniPathway:UPA00219	IPR016169, IPR006094, IPR016166, IPR012951	CO dehydrogenase flavoprotein-like, FAD-binding, subdomain 2, FAD linked oxidase, N-terminal, FAD-binding, type 2, Berberine/berberine-like	FAD-binding Berberine family protein	FAD-binding domain-containing protein IPR006094 FAD linked oxidase, N-terminal	FAD-OXR	Berberine bridge enzyme-like 22
Nitab4.5_0002286g0050.1	321	8	2.521	1.313	2.224	2.521	3.482	2.421	3.051	1.921	2.468	1.189	2.079	0.7	2.019	2.808	2.48	1.323	0.398965	0.0478063	-0.461	1.485	-	-	-	-	IPR012913, IPR009011	Glucosidase II beta subunit-like, Mannose-6-phosphate receptor binding domain	unknown protein similar to AT5G35080.1	Endoplasmic reticulum lectin 1 IPR012913 Glucosidase II beta subunit-like	OS9	Protein OS-9 homolog
Nitab4.5_0000883g0080.1	2073	14	0.685	0.438	0	1.408	1.715	1.625	0.316	0	1.025	0	0.296	0	0.374	1.583	0.447	0.099	0.851207	0.000381422	-0.073	1.484	-	-	GO:0016772, GO:0004672, GO:0005524, GO:0006468, GO:0004674	0	IPR011009, IPR013227, IPR003609, IPR002290, IPR008271, IPR000719, IPR001480, IPR017441, IPR001245, IPR013320	Protein kinase-like domain, PAN-2 domain, Apple-like, Serine/threonine- / dual specificity protein kinase, catalytic domain, Serine/threonine-protein kinase, active site, Protein kinase domain, Bulb-type lectin domain, Protein kinase, ATP binding site, Serine-threonine/tyrosine-protein kinase catalytic domain, Concanavalin A-like lectin/glucanase, subgroup	0	Receptor-like kinase IPR002290 Serine_threonine protein kinase	SD25	G-type lectin S-receptor-like serine/threonine-protein kinase SD2-5
Nitab4.5_0000635g0010.1	308	1	0.141	1.302	0.077	5.232	5.353	4.993	0	0	0.547	3.956	3.659	3.508	0.507	5.192	0.182	3.708	0.49999	0.000921588	0.325	1.484	-	-	-	-	IPR017451	F-box associated interaction domain	0	F-box family protein IPR006527 F-box associated	At3g23880	F-box/kelch-repeat protein At3g23880
Nitab4.5_0000468g0230.1	528	2	0	0	0	5.341	5.569	4.494	0	0	0	3.624	4.023	3.307	0	5.135	0	3.651	#DIV/0!	0.0185891	0	1.484	-	-	-	-	IPR009291	Vacuolar protein sorting-associated protein 62	Plant protein of unknown function (DUF946)	Vacuolar sorting protein IPR009291 Protein of unknown function DUF946, plant	-	-
Nitab4.5_0000626g0010.1	83	2	0.435	0.84	1.909	2.293	2.627	2.46	0.229	0	0.157	4.021	3.568	4.24	1.061	2.46	0.129	3.943	0.104043	0.00252888	0.932	-1.483	-	-	-	-	-	-	AGP14, ATAGP14: arabinogalactan protein 14	0	AGP14	Arabinogalactan protein 14
Nitab4.5_0002210g0100.1	92	1	3.823	4.135	3.1	3.648	3.867	4.166	4.898	4.574	4.713	5.117	5.405	5.608	3.686	3.894	4.728	5.376	0.0313325	0.00200761	-1.042	-1.482	-	-	GO:0005787, GO:0006465, GO:0008233, GO:0016021	KEGG:00310+3.4.-.-, KEGG:00550+3.4.-.-, KEGG:00780+3.4.-.-	IPR009542	Microsomal signal peptidase 12kDa subunit	Microsomal signal peptidase 12 kDa subunit (SPC12)	Signal peptidase complex subunit 1 IPR009542 Microsomal signal peptidase 12 kDa subunit	At2g22425	Probable signal peptidase complex subunit 1
Nitab4.5_0001748g0050.1	606	5	0.056	0	0	1.459	1.465	0.768	0	0	0.255	2.387	2.561	3.191	0.019	1.231	0.085	2.713	0.488392	0.0116321	-0.066	-1.482	-	-	GO:0016021, GO:0055085	-	IPR004695	Voltage-dependent anion channel	SLAH3: SLAC1 homologue 3	C4-dicarboxylate transporter_malic acid transport family protein IPR004695 C4-dicarboxylate transporter_malic acid transport protein	SLAH3	S-type anion channel SLAH3
Nitab4.5_0001127g0100.1	361	8	3.868	2.108	3.034	1.898	2.436	1.695	3.096	3.028	3.528	1.016	0.569	0	3.003	2.01	3.217	0.528	0.707996	0.0157717	-0.214	1.482	-	-	GO:0004386, GO:0003700, GO:0005634, GO:0006355	-	IPR007502, IPR002487, IPR027417	Helicase-associated domain, Transcription factor, K-box, P-loop containing nucleoside triphosphate hydrolase	MEE29: helicase domain-containing protein	ATP-dependent RNA helicase IPR011709 Region of unknown function DUF1605	MEE29	Probable pre-mRNA-splicing factor ATP-dependent RNA helicase DEAH6
Nitab4.5_0002788g0090.1	495	1	5.119	4.954	5.398	4.299	4.25	4.542	2.513	2.554	2.721	2.711	2.755	3.182	5.157	4.364	2.596	2.883	5.92887e-05	0.00107414	2.561	1.481	-	-	, GO:0004616, GO:0006098, GO:0055114, GO:0050661, GO:0016491, GO:0016616, GO:0050662	KEGG:00030+1.1.1.44, KEGG:00480+1.1.1.44, UniPathway:UPA00115	IPR012284, IPR016040, IPR006115, IPR006114, IPR013328, IPR006113, IPR008927	Fibritin/6-phosphogluconate dehydrogenase, C-terminal extension, NAD(P)-binding domain, 6-phosphogluconate dehydrogenase, NADP-binding, 6-phosphogluconate dehydrogenase, C-terminal, Dehydrogenase, multihelical, 6-phosphogluconate dehydrogenase, decarboxylating, 6-phosphogluconate dehydrogenase, C-terminal-like	6-phosphogluconate dehydrogenase family protein	6-phosphogluconate dehydrogenase decarboxylating IPR006113 6-phosphogluconate dehydrogenase, decarboxylating	PGD3	6-phosphogluconate dehydrogenase, decarboxylating 3, chloroplastic
Nitab4.5_0002470g0030.1	185	2	8.079	7.25	7.599	9.81	9.578	10.067	6.85	6.105	6.199	8.496	8.698	7.817	7.642	9.818	6.385	8.337	0.0199699	0.00797458	1.257	1.481	-	-	-	-	IPR010987, IPR012336, IPR004046	Glutathione S-transferase, C-terminal-like, Thioredoxin-like fold, Glutathione S-transferase, C-terminal	ATGSTF8, ATGSTF5, GST6, GSTF8: glutathione S-transferase phi 8	Glutathione S-transferase IPR004046 Glutathione S-transferase, C-terminal	-	Glutathione S-transferase
Nitab4.5_0009682g0010.1	1046	9	0	0	0	1.535	2.515	1.288	0	0	0	0.163	0.731	0	0	1.779	0	0.298	#DIV/0!	0.0271984	0	1.481	-	-	GO:0004672, GO:0005524, GO:0006468, GO:0004674, GO:0048544, GO:0016772	0	IPR001480, IPR000719, IPR002290, IPR022126, IPR001245, IPR003609, IPR013227, IPR000858, IPR021820, IPR011009	Bulb-type lectin domain, Protein kinase domain, Serine/threonine- / dual specificity protein kinase, catalytic domain, S-locus, receptor kinase, Serine-threonine/tyrosine-protein kinase catalytic domain, Apple-like, PAN-2 domain, S-locus glycoprotein, S-locus receptor kinase, C-terminal, Protein kinase-like domain	ARK3, RK3: receptor kinase 3	Serine_threonine kinase receptor IPR002290 Serine_threonine protein kinase	SD18	Receptor-like serine/threonine-protein kinase SD1-8
Nitab4.5_0000119g0310.1	819	8	2.727	2.405	3.649	2.295	2.869	2.038	2.819	3.146	2.508	1.217	1.542	0	2.927	2.401	2.825	0.92	0.817129	0.0490161	0.102	1.481	-	-	GO:0005975, GO:0042132, GO:0042578,	KEGG:00010+3.1.3.11, KEGG:00030+3.1.3.11, KEGG:00051+3.1.3.11, KEGG:00680+3.1.3.11, KEGG:00710+3.1.3.11, MetaCyc:PWY-5484, Reactome:REACT_474, UniPathway:UPA00138	IPR000146, IPR028343, IPR020548	Fructose-1,6-bisphosphatase class 1/Sedoheputulose-1,7-bisphosphatase, Fructose-1,6-bisphosphatase, Fructose-1,6-bisphosphatase, active site	HCEF1: high cyclic electron flow 1	Fructose-1 6-bisphosphatase class 1 IPR000146 Fructose-1,6-bisphosphatase	FBP	Fructose-1,6-bisphosphatase, chloroplastic
Nitab4.5_0006117g0030.1	633	2	2.867	1.602	2.934	1.981	2.056	2.503	3.343	3.717	3.63	0.848	1.252	0	2.467	2.18	3.563	0.7	0.0706723	0.0213966	-1.096	1.48	-	-	-	-	-	-	-	Unknown Protein	-	-
Nitab4.5_0000668g0090.1	125	1	0	0	0	2.739	2.8	3.01	0	0	0	1.168	1.554	1.391	0	2.85	0	1.371	#DIV/0!	0.000439135	0	1.479	-	-	-	-	-	-	ARL: ARGOS-like	ARGOS	ARGOS	Protein AUXIN-REGULATED GENE INVOLVED IN ORGAN SIZE
Nitab4.5_0000867g0070.1	60	2	1.622	1.918	0.501	3.02	2.888	3.176	1.767	1.576	1.085	1.63	1.806	1.211	1.347	3.028	1.476	1.549	0.800186	0.00162432	-0.129	1.479	-	-	-	-	-	-	-	Unknown Protein	SMAP1	Small acidic protein 1
Nitab4.5_0010823g0010.1	1028	12	4.983	4.806	5.01	1.645	2.063	2.044	5.405	5.257	5.57	0.605	0.604	0.104	4.933	1.917	5.411	0.438	0.0125154	0.00235299	-0.478	1.479	-	-	GO:0005985, GO:0046524, GO:0009058	KEGG:00500+2.4.1.14, MetaCyc:PWY-7238, UniPathway:UPA00371, KEGG:00500+2.4.1.13, MetaCyc:PWY-3801, MetaCyc:PWY-3821, MetaCyc:PWY-621	IPR012819, IPR000368, IPR006380, IPR001296	Sucrose phosphate synthase, plant, Sucrose synthase, Sucrose-phosphate synthase, Glycosyl transferase, family 1	ATSPS1F, SPS1F: sucrose phosphate synthase 1F	Sucrose phosphate synthase IPR012819 Sucrose phosphate synthase, plant	SPS	Probable sucrose-phosphate synthase
Nitab4.5_0002892g0020.1	157	2	0	0	0	1.882	2.284	2.411	0	0	0	0.203	0.909	1.026	0	2.192	0	0.713	#DIV/0!	0.00809281	0	1.479	-	-	-	-	IPR024489	Organ specific protein	0	Organ-specific protein S2	-	Organ-specific protein S2
Nitab4.5_0002458g0130.1	381	12	1.287	2.137	1.44	2.16	3.022	2.646	4.032	4.188	3.671	3.859	4.565	3.843	1.621	2.61	3.964	4.089	0.00150979	0.0127386	-2.343	-1.479	-	-	GO:0004672, GO:0005524, GO:0006468, GO:0016772, GO:0004674	0	IPR000719, IPR011009, IPR008271, IPR017441, IPR002290	Protein kinase domain, Protein kinase-like domain, Serine/threonine-protein kinase, active site, Protein kinase, ATP binding site, Serine/threonine- / dual specificity protein kinase, catalytic domain	BIN2, DWF12, UCU1, ATSK21, SK21: Protein kinase superfamily protein	Glycogen synthase kinase IPR002290 Serine_threonine protein kinase	ASK7	Shaggy-related protein kinase eta
Nitab4.5_0000528g0010.1	296	3	0	0	0	2.655	2.709	2.311	0	0	0	1.317	1.542	0.38	0	2.558	0	1.079	#DIV/0!	0.0172178	0	1.479	bHLH	TF	GO:0046983	0	IPR011598	Myc-type, basic helix-loop-helix (bHLH) domain	basic helix-loop-helix (bHLH) DNA-binding superfamily protein	BHLH transcription factor IPR011598 Helix-loop-helix DNA-binding	BHLH25	Transcription factor bHLH25
Nitab4.5_0008127g0020.1	87	2	0	0	0	1.419	1.711	1.304	0	0	0	0	0	0	0	1.478	0	0	#DIV/0!	0.00025904	0	1.478	-	-	-	-	-	-	-	-	-	-
Nitab4.5_0004873g0070.1	195	4	2.577	1.997	2.612	2.877	2.753	2.882	1.729	2.135	1.595	1.132	1.83	1.115	2.396	2.837	1.819	1.359	0.088753	0.00348767	0.577	1.478	-	-	GO:0005198, GO:0016226, GO:0051536	-	IPR000361, IPR016092	FeS cluster biogenesis, FeS cluster insertion protein	Iron-sulphur cluster biosynthesis family protein	Iron-sulfur cluster insertion protein ErpA IPR016092 FeS cluster insertion	At5g03905	Iron-sulfur assembly protein IscA-like 2, mitochondrial
Nitab4.5_0006656g0060.1	331	3	2.049	0	0	2.276	3.299	3.034	3.165	2.884	3.901	1.491	1.597	1.086	0.683	2.87	3.317	1.392	0.0243548	0.0126471	-2.634	1.478	WRKY	TF	GO:0003700, GO:0006355, GO:0043565	0	IPR003657	DNA-binding WRKY	0	WRKY transcription factor-30 IPR003657 DNA-binding WRKY	WRKY41	Probable WRKY transcription factor 41
Nitab4.5_0009008g0010.1	1050	3	0	0	0	1.653	2.501	1.524	0	0	0	0.55	0.685	0.01	0	1.893	0	0.415	#DIV/0!	0.0161223	0	1.478	-	-	GO:0043531, GO:0006952	-	IPR002182, IPR000767, IPR027417	NB-ARC, Disease resistance protein, P-loop containing nucleoside triphosphate hydrolase	0	Cc-nbs-lrr, resistance protein	R1A-6	Putative late blight resistance protein homolog R1A-6
Nitab4.5_0001961g0040.1	726	7	1.481	0.402	1.663	3.077	3.198	3.471	1.65	1.507	1.88	1.864	2.179	1.273	1.182	3.249	1.679	1.772	0.290358	0.00702145	-0.497	1.477	-	-	GO:0004143, GO:0007205, GO:0035556, GO:0003951, GO:0008152	KEGG:00561+2.7.1.107, KEGG:00564+2.7.1.107, MetaCyc:PWY-7039, Reactome:REACT_14797, Reactome:REACT_604	IPR000756, IPR001206, IPR002219, IPR016064	Diacylglycerol kinase, accessory domain, Diacylglycerol kinase, catalytic domain, Protein kinase C-like, phorbol ester/diacylglycerol binding, ATP-NAD kinase-like domain	DGK1, ATDGK1: diacylglycerol kinase1	Diacylglycerol kinase 1 IPR000756 Diacylglycerol kinase accessory region	DGK1	Diacylglycerol kinase 1
Nitab4.5_0000105g0120.1	392	4	0.639	1.277	1.512	1.796	1.71	2.438	0.641	0.698	0.251	0	0.995	0.519	1.143	1.981	0.53	0.505	0.107449	0.0159379	0.613	1.476	-	-	GO:0003824, GO:0004722, GO:0006470	-	IPR001932, IPR000222, IPR015655	Protein phosphatase 2C (PP2C)-like domain, Protein phosphatase 2C, manganese/magnesium aspartate binding site, Protein phosphatase 2C	Protein phosphatase 2C family protein	Protein phosphatase 2c-like protein IPR015655 Protein phosphatase 2C	Os04g0584300	Probable protein phosphatase 2C 43
Nitab4.5_0000650g0270.1	587	12	3.669	3.029	3.187	1.327	1.355	1.742	2.083	0	0.502	0	0	0	3.295	1.475	0.862	0	0.0207146	0.000386486	2.433	1.475	-	-	GO:0045454, GO:0016853, GO:0005783, GO:0006662, GO:0015035	-	IPR013766, IPR017937, IPR012336, IPR005788, IPR005792, IPR005746	Thioredoxin domain, Thioredoxin, conserved site, Thioredoxin-like fold, Disulphide isomerase, Protein disulphide isomerase, Thioredoxin	ATPDIL1-4, PDI2, ATPDI2, PDIL1-4: PDI-like 1-4	Protein disulfide isomerase L-2 IPR005792 Protein disulphide isomerase	PDIL1-4	Protein disulfide isomerase-like 1-4
Nitab4.5_0003914g0030.1	327	6	0.662	0.581	0.055	1.17	1.458	1.165	0.295	0.161	0	2.553	2.771	2.891	0.433	1.264	0.152	2.739	0.249513	0.000440657	0.281	-1.475	-	-	GO:0005515	-	IPR019775, IPR001680, IPR020472, IPR017986, IPR015943	WD40 repeat, conserved site, WD40 repeat, G-protein beta WD-40 repeat, WD40-repeat-containing domain, WD40/YVTN repeat-like-containing domain	MSI2, MSI02, NFC02, NFC2: Transducin family protein / WD-40 repeat family protein	Histone-binding protein RBBP7 IPR020472 G-protein beta WD-40 repeat, region	MSI2	WD-40 repeat-containing protein MSI2
Nitab4.5_0005658g0030.1	177	1	2.921	1.424	2.456	1.943	1.903	1.685	4.077	3.976	4.04	1.106	0	0	2.267	1.844	4.031	0.369	0.0164165	0.0174007	-1.764	1.475	-	-	GO:0005509	-	IPR002048, IPR011992, IPR018247	EF-hand domain, EF-hand domain pair, EF-Hand 1, calcium-binding site	MSS3: Calcium-binding EF-hand family protein	Calmodulin-like protein IPR011992 EF-Hand type	CML5	Calmodulin-like protein 5
Nitab4.5_0001031g0010.1	290	1	1.479	0.949	0.651	1.439	1.845	1.312	3.455	1.948	2.799	0	0.174	0	1.026	1.532	2.734	0.058	0.026716	0.0009931	-1.708	1.474	-	-	-	-	-	-	unknown protein similar to AT3G27250.1	Unknown Protein	-	-
Nitab4.5_0006535g0020.1	1046	12	1.607	1.295	1.256	2.504	2.742	2.109	1.754	1.664	1.876	0.966	1.306	0.662	1.386	2.452	1.765	0.978	0.0406056	0.00491698	-0.379	1.474	-	-	GO:0004672, GO:0005524, GO:0006468, GO:0016772, GO:0004674	0	IPR000719, IPR011009, IPR017441, IPR002290, IPR013320, IPR008271, IPR001245	Protein kinase domain, Protein kinase-like domain, Protein kinase, ATP binding site, Serine/threonine- / dual specificity protein kinase, catalytic domain, Concanavalin A-like lectin/glucanase, subgroup, Serine/threonine-protein kinase, active site, Serine-threonine/tyrosine-protein kinase catalytic domain	Protein kinase superfamily protein	Serine_threonine-protein kinase-like protein IPR002290 Serine_threonine protein kinase	ATG1C	Serine/threonine-protein kinase ATG1c
Nitab4.5_0005137g0020.1	639	6	0.01	0.383	1.079	1.776	2.021	1.514	0.873	0.705	0.977	0	0.611	0.28	0.491	1.77	0.852	0.297	0.326471	0.00301993	-0.361	1.473	-	-	-	-	-	-	unknown protein similar to AT3G12590.1	Genomic DNA chromosome 3 P1 clone MMF12	-	-
Nitab4.5_0000354g0080.1	106	3	3.168	0.922	2.866	1.756	2.351	1.868	3.335	1.392	2.646	0.844	0.422	0.288	2.319	1.991	2.458	0.518	0.88535	0.00400909	-0.139	1.473	-	-	GO:0005672, GO:0006367	-	IPR003194, IPR009088, IPR015872, IPR015871, IPR009083	Transcription initiation factor IIA, gamma subunit, Transcription factor IIA, beta-barrel, Transcription initiation factor IIA, gamma subunit, N-terminal, Transcription initiation factor IIA, gamma subunit, C-terminal, Transcription factor IIA, helical	transcription initiation factor IIA gamma chain / TFIIA-gamma (TFIIA-S)	Transcription initiation factor IIA subunit 2 IPR003194 Transcription initiation factor IIA, gamma subunit	TFIIA-S	Transcription initiation factor IIA subunit 2
Nitab4.5_0007855g0050.1	177	3	3.514	4.351	3.481	4.23	3.741	4.532	5.112	4.878	5.241	5.319	5.906	5.694	3.782	4.168	5.077	5.64	0.0130315	0.00687241	-1.295	-1.472	-	-	-	-	IPR024286	Domain of unknown function DUF3700	ATAILP1, AILP1: Aluminium induced protein with YGL and LRDR motifs	Aluminum-induced protein-like protein	TSJT1	Stem-specific protein TSJT1
Nitab4.5_0004430g0080.1	549	5	3.918	4.406	4.141	2.044	2.278	2.909	3.527	3.248	3.434	1.196	0.778	0.84	4.155	2.41	3.403	0.938	0.00996345	0.00703446	0.752	1.472	-	-	GO:0005215, GO:0006857, GO:0016020, GO:0006810	Reactome:REACT_15518, Reactome:REACT_19419	IPR018456, IPR000109, IPR016196	PTR2 family proton/oligopeptide symporter, conserved site, Proton-dependent oligopeptide transporter family, Major facilitator superfamily domain, general substrate transporter	NRT1.1, CHL1-1, NRT1, B-1, ATNRT1, CHL1: nitrate transporter 1.1	Nitrate transporter IPR000109 TGF-beta receptor, type I_II extracellular region	NPF6.3	Protein NRT1/ PTR FAMILY 6.3
Nitab4.5_0005226g0010.1	520	2	3.88	3.337	3.084	3.366	3.74	3.516	3.928	3.793	3.984	2.381	2.563	1.263	3.434	3.541	3.902	2.069	0.124748	0.0249358	-0.468	1.472	-	-	GO:0005506, GO:0016705, GO:0020037, GO:0055114	Reactome:REACT_13433	IPR001128, IPR002401, IPR017972	Cytochrome P450, Cytochrome P450, E-class, group I, Cytochrome P450, conserved site	CYP81K2: cytochrome P450, family 81, subfamily K, polypeptide 2	Cytochrome P450	CYP81E1	Isoflavone 2'-hydroxylase
Nitab4.5_0001836g0040.1	81	2	2.131	0.894	1.424	1.582	1.722	1.806	0.814	1.278	1.564	0.127	0.569	0	1.483	1.703	1.219	0.232	0.562991	0.00133728	0.264	1.471	-	-	-	-	-	-	-	-	-	-
Nitab4.5_0001286g0050.1	147	4	1.174	0	0.764	2.864	2.997	3.491	1.676	0	1.542	0.785	2.249	1.904	0.646	3.117	1.073	1.646	0.540476	0.0377642	-0.427	1.471	-	-	-	-	IPR003854	Gibberellin regulated protein	Gibberellin-regulated family protein	Gibberellin-regulated protein 2 IPR003854 Gibberellin regulated protein	SN2	Snakin-2
Nitab4.5_0000126g0060.1	464	1	0	0	0	1.724	1.98	1.577	0.06	0.199	0.768	0.198	0.672	0	0	1.76	0.342	0.29	0.189121	0.0031508	-0.342	1.47	-	-	GO:0004672, GO:0005524, GO:0006468, GO:0016772, GO:0007165, GO:0004674	0	IPR000719, IPR011009, IPR004041, IPR008271, IPR020636, IPR017441, IPR002290, IPR018451	Protein kinase domain, Protein kinase-like domain, NAF domain, Serine/threonine-protein kinase, active site, Calcium/calmodulin-dependent/calcium-dependent protein kinase, Protein kinase, ATP binding site, Serine/threonine- / dual specificity protein kinase, catalytic domain, NAF/FISL domain	CIPK10, PKS2, SIP1, SNRK3.8: SOS3-interacting protein 1	CBL-interacting protein kinase 22 IPR002290 Serine_threonine protein kinase	CIPK2	CBL-interacting protein kinase 2
Nitab4.5_0013777g0010.1	789	2	2.672	2.252	2.932	5.566	6.108	5.872	2.9	2.899	2.977	4.395	4.915	3.827	2.619	5.849	2.925	4.379	0.199571	0.0138627	-0.306	1.47	-	-	GO:0005516	-	IPR012417	Calmodulin-binding domain, plant	0	Pathogen-induced calmodulin-binding protein (Fragment) IPR012417 Calmodulin-binding, plant	PICBP	Calmodulin binding protein PICBP
Nitab4.5_0001361g0050.1	86	1	0	0	0	6.049	4.804	5.498	0	0	0	7.185	6.879	6.697	0	5.45	0	6.92	#DIV/0!	0.0191793	0	-1.47	-	-	-	-	-	-	-	Unknown Protein	-	-
Nitab4.5_0001616g0120.1	781	5	0	0	0	2.685	2.907	2.327	0	0	0	3.966	4.171	4.19	0	2.64	0	4.109	#DIV/0!	0.00132062	0	-1.469	-	-	GO:0008375, GO:0016020	-	IPR003406	Glycosyl transferase, family 14	Core-2/I-branching beta-1,6-N-acetylglucosaminyltransferase family protein	Os03g0731050 protein (Fragment) IPR004949 Protein of unknown function DUF266, plant	BC10	Glycosyltransferase BC10
Nitab4.5_0001754g0010.1	160	3	9.578	9.126	8.295	3.27	3.136	2.618	9.583	8.389	9.692	1.256	1.701	1.662	8.999	3.008	9.221	1.539	0.713182	0.00386779	-0.222	1.469	-	-	-	-	IPR009489	PAR1	PAR1 protein	PAR-1c protein IPR009489 PAR1	-	-
Nitab4.5_0002675g0010.1	471	3	0	0	0	1.174	2.083	2.011	0	0	0	0	0.16	0.702	0	1.756	0	0.287	#DIV/0!	0.0152268	0	1.469	-	-	GO:0008152, GO:0016758	-	IPR002213	UDP-glucuronosyl/UDP-glucosyltransferase	0	Glucosyltransferase-12 IPR002213 UDP-glucuronosyl_UDP-glucosyltransferase	UGT709C2	7-deoxyloganetic acid glucosyltransferase
Nitab4.5_0001393g0090.1	277	10	4.713	4.248	4.912	2.037	1.94	2.096	4.996	5.173	4.539	3.48	3.469	3.526	4.625	2.024	4.903	3.492	0.365168	7.23447e-06	-0.278	-1.468	-	-	0	KEGG:00473+5.1.1.1, UniPathway:UPA00042	IPR011078, IPR001608	Uncharacterised protein family UPF0001, Alanine racemase, N-terminal	Predicted pyridoxal phosphate-dependent enzyme, YBL036C type	Proline synthetase co-transcribed bacterial homolog protein IPR011078 Predicted pyridoxal phosphate-dependent enzyme, YBL036C type	Plpbp	Pyridoxal phosphate homeostasis protein
Nitab4.5_0005580g0030.1	194	4	0	0	0	1.349	1.865	1.636	0	0.477	0.154	0.447	0	0	0	1.617	0.21	0.149	0.20886	0.00224117	-0.21	1.468	-	-	GO:0046983, GO:0003676	-	IPR008906, IPR012337	HAT dimerisation domain, C-terminal, Ribonuclease H-like domain	0	HAT family dimerisation domain containing protein IPR008906 HAT dimerisation	Os05g0583200	Zinc finger BED domain-containing protein RICESLEEPER 3
Nitab4.5_0004338g0040.1	588	10	0.211	0.852	1.081	1.937	2.433	1.802	0.541	0.858	0.443	0.923	0.721	0.124	0.715	2.057	0.614	0.589	0.745087	0.00877811	0.101	1.468	-	-	GO:0004435, GO:0006629, GO:0007165, GO:0035556, GO:0005509, , GO:0005515, GO:0008081	KEGG:00562+3.1.4.11, MetaCyc:PWY-6351, MetaCyc:PWY-6367, MetaCyc:PWY-7039	IPR001711, IPR001192, IPR011992, IPR000909, IPR015359, IPR000008, IPR017946	Phospholipase C, phosphatidylinositol-specific, Y domain, Phosphoinositide phospholipase C, EF-hand domain pair, Phospholipase C, phosphatidylinositol-specific , X domain, Phospholipase C, phosphoinositol-specific, EF-hand-like, C2 domain, PLC-like phosphodiesterase, TIM beta/alpha-barrel domain	ATPLC2, PLC2: phospholipase C 2	1-phosphatidylinositol-4 5-bisphosphate phosphodiesterase IPR017946 PLC-like phosphodiesterase, TIM beta_alpha-barrel domain	PLC2	Phosphoinositide phospholipase C 2
Nitab4.5_0002183g0040.1	138	1	2.534	0.679	1.382	6.086	6.007	5.918	2.711	2.599	3.111	5.021	5.071	3.512	1.532	6.003	2.807	4.535	0.08602	0.0459804	-1.275	1.468	-	-	-	-	-	-	unknown protein similar to AT2G27180.1	Unknown Protein	-	-
Nitab4.5_0006460g0010.1	951	2	0	0	0	1.523	2.294	1.581	0	0	0	0.191	0.804	0	0	1.799	0	0.332	#DIV/0!	0.0133481	0	1.467	-	-	GO:0004672, GO:0005524, GO:0006468, GO:0005515, GO:0016772	0	IPR000719, IPR003591, IPR001611, IPR013210, IPR011009	Protein kinase domain, Leucine-rich repeat, typical subtype, Leucine-rich repeat, Leucine-rich repeat-containing N-terminal, type 2, Protein kinase-like domain	Leucine-rich receptor-like protein kinase family protein	Receptor like kinase, RLK	At2g25790	Probably inactive leucine-rich repeat receptor-like protein kinase At2g25790
Nitab4.5_0017025g0010.1	136	4	2.004	0.878	1.742	2.636	3.573	2.889	2.238	2.476	2.454	1.946	1.948	0.805	1.541	3.033	2.389	1.566	0.0717545	0.0360976	-0.848	1.467	-	-	-	-	-	-	-	-	-	-
Nitab4.5_0001019g0010.1	318	2	3.955	3.727	4.215	2.999	3.162	3.257	3.415	3.468	2.978	4.422	4.459	4.931	3.966	3.139	3.287	4.604	0.0317875	0.00124991	0.679	-1.465	-	-	-	-	-	-	unknown protein similar to AT4G28100.1	Uncharacterized GPI-anchored protein At4g28100	At4g28100	Uncharacterized GPI-anchored protein At4g28100
Nitab4.5_0001580g0040.1	172	2	0	0	0	5.81	5.844	5.385	0	0	0	3.971	4.583	4.093	0	5.68	0	4.216	#DIV/0!	0.00355862	0	1.464	-	-	GO:0005509	-	IPR011992, IPR018247, IPR002048	EF-hand domain pair, EF-Hand 1, calcium-binding site, EF-hand domain	0	EF hand family protein IPR011992 EF-Hand type	CMD1	Calmodulin
Nitab4.5_0002322g0130.1	210	2	0.664	0	0.816	2.313	1.36	1.842	1.688	1.151	1.305	3.148	3.274	3.481	0.493	1.838	1.381	3.301	0.0403747	0.00741853	-0.888	-1.463	-	-	-	-	-	-	serine-rich protein-related	Serine-rich protein	-	-
Nitab4.5_0003603g0040.1	246	5	3.854	0.709	2.401	5.906	5.862	6.17	4.249	5.073	5.577	4.871	4.796	3.883	2.321	5.98	4.966	4.517	0.0553547	0.0116181	-2.645	1.463	-	-	GO:0005576, GO:0019953	-	IPR009009, IPR014733, IPR007118, IPR005795, IPR007117, IPR007112	RlpA-like double-psi beta-barrel domain, Barwin-like endoglucanase, Expansin/Lol pI, Major pollen allergen Lol pI, Expansin, cellulose-binding-like domain, Expansin/pollen allergen, DPBB domain	ATEXLA1, EXPL1, ATEXPL1, ATHEXP BETA 2.1, EXLA1: expansin-like A1	Expansin-like protein IPR007112 Expansin 45, endoglucanase-like IPR007117 Pollen allergen_expansin, C-terminal	EXLA1	Expansin-like A1
Nitab4.5_0001203g0010.1	309	1	3.148	3.221	3.448	4.443	4.34	4.311	3.08	3	2.951	3.07	2.881	2.759	3.272	4.365	3.01	2.903	0.0553491	0.000122311	0.262	1.462	-	-	-	-	IPR013320, IPR010605	Concanavalin A-like lectin/glucanase, subgroup, Protein of unknown function DUF1191	Protein of unknown function (DUF1191)	Unknown Protein IPR010605 Protein of unknown function DUF1191	-	-
Nitab4.5_0000287g0140.1	322	3	3.134	2.567	2.197	3.152	2.723	3.262	2.721	3.03	3.73	4.53	4.712	4.281	2.633	3.046	3.16	4.508	0.2617	0.00210071	-0.527	-1.462	-	-	-	-	IPR004864	Late embryogenesis abundant protein, LEA-14	unknown protein similar to AT1G45688.1	Harpin-induced protein IPR010847 Harpin-induced 1	NHL13	NDR1/HIN1-like protein 13
Nitab4.5_0000314g0100.1	228	2	0	0	0	3.22	3.568	3.339	0	0	0	2.266	1.373	2.104	0	3.376	0	1.914	#DIV/0!	0.00756124	0	1.462	-	-	GO:0030145, GO:0045735	-	IPR001929, IPR019780, IPR011051, IPR006045, IPR014710	Germin, Germin, manganese binding site, RmlC-like cupin domain, Cupin 1, RmlC-like jelly roll fold	RmlC-like cupins superfamily protein	Germin-like protein 4 IPR014710 RmlC-like jelly roll fold	At5g39110	Germin-like protein subfamily 1 member 14
Nitab4.5_0005615g0050.1	333	2	0	0	0	0	0.404	0.608	0	0.217	0	1.644	1.744	2.005	0	0.337	0.072	1.798	0.373901	0.00218974	-0.072	-1.461	-	-	GO:0006629, GO:0006633, GO:0016021, GO:0016705, GO:0055114	KEGG:00053+1.14.-.-, KEGG:00073+1.14.-.-, KEGG:00100+1.14.-.-, KEGG:00130+1.14.-.-, KEGG:00253+1.14.-.-, KEGG:00361+1.14.-.-, KEGG:00363+1.14.-.-, KEGG:00380+1.14.-.-, KEGG:00522+1.14.-.-, KEGG:00600+1.14.-.-, KEGG:00624+1.14.-.-, KEGG:00625+1.14.-.-, KEGG:00627+1.14.-.-, KEGG:00780+1.14.-.-, KEGG:00903+1.14.-.-, KEGG:00904+1.14.-.-, KEGG:00905+1.14.-.-, KEGG:00906+1.14.-.-, KEGG:00940+1.14.-.-, …	IPR005804, IPR011388, IPR013866	Fatty acid desaturase, type 1, Sphingolipid delta4-desaturase, Sphingolipid delta4-desaturase, N-terminal	DES-1-LIKE: fatty acid desaturase family protein	Sphingolipid delta 4 desaturase IPR011388 Sphingolipid delta4-desaturase IPR006025 Peptidase M, neutral zinc metallopeptidases, zinc-binding site	Os02g0639600	Sphingolipid delta(4)-desaturase DES1-like
Nitab4.5_0003811g0120.1	87	2	2.003	1.818	1.724	1.376	1.208	1.111	2.363	2.014	2.075	1.941	3.122	3.017	1.849	1.232	2.15	2.693	0.0891128	0.0192002	-0.301	-1.461	-	-	-	-	-	-	unknown protein similar to AT4G39235.1	Unknown Protein	-	-
Nitab4.5_0000172g0480.1	664	2	1.708	1.387	1.258	2.339	2.454	2.144	1.733	1.625	2.173	0.75	1.249	0.558	1.451	2.312	1.844	0.853	0.141048	0.00290513	-0.393	1.459	-	-	GO:0005488	-	IPR018610, IPR016024	Protein of unknown function DUF2043, Armadillo-type fold	unknown protein similar to AT3G61800.1	ENTH_VHS domain-containing protein IPR018610 Protein of unknown function DUF2043	At3g61800	UV-stimulated scaffold protein A homolog
Nitab4.5_0010347g0030.1	279	2	4.151	3.736	2.843	4.527	4.303	3.986	4.794	4.069	4.273	2.847	3.115	2.477	3.577	4.272	4.379	2.813	0.143912	0.00384766	-0.802	1.459	C2H2	TF	GO:0046872, GO:0008270	0	IPR007087, IPR015880, IPR000058	Zinc finger, C2H2, Zinc finger, C2H2-like, Zinc finger, AN1-type	zinc finger (C2H2 type, AN1-like) family protein	AN1-type zinc finger protein 2B IPR000058 Zinc finger, AN1-type	SAP16	Zinc finger AN1 and C2H2 domain-containing stress-associated protein 16
Nitab4.5_0004824g0050.1	254	1	0	0	0	2.089	2.561	2.153	0	0	0	1.417	0.409	0.602	0	2.268	0	0.809	#DIV/0!	0.0130688	0	1.459	-	-	GO:0047134, GO:0055114	-	IPR013083, IPR011424	Zinc finger, RING/FYVE/PHD-type, C1-like	0	CHP-rich zinc finger protein-like IPR011424 C1-like	-	-
Nitab4.5_0011429g0030.1	189	1	2.179	3.025	1.233	0.855	1.926	2.385	1.569	1.517	1.448	0	0.79	0	2.146	1.722	1.511	0.263	0.288526	0.0496933	0.635	1.459	-	-	-	-	IPR013761	Sterile alpha motif/pointed domain	Sterile alpha motif (SAM) domain-containing protein	Jp18	-	-
Nitab4.5_0009611g0040.1	194	4	7.28	6.583	5.346	3.349	3.533	2.746	6.146	6.038	6.223	2.102	2.139	1.012	6.403	3.209	6.136	1.751	0.662428	0.029423	0.267	1.458	-	-	-	-	-	-	-	-	WRKY70	WRKY DNA-binding transcription factor 70
Nitab4.5_0003890g0030.1	229	2	3.14	2.96	2.456	1.376	0.638	0.492	3.18	3.088	3.154	2.162	2.626	2.089	2.852	0.835	3.141	2.292	0.234735	0.0105219	-0.289	-1.457	-	-	-	-	-	-	alpha/beta-Hydrolases superfamily protein	Homology to unknown gene	-	Uncharacterized 31.7 kDa protein in traX-finO intergenic region
Nitab4.5_0003488g0060.1	227	2	5.156	5.504	5.292	3.66	3.703	3.455	5.278	5.21	5.015	2.189	1.985	2.276	5.318	3.606	5.168	2.15	0.30825	0.000226311	0.15	1.456	-	-	0	KEGG:00564+3.1.1.4, KEGG:00565+3.1.1.4, KEGG:00590+3.1.1.4, KEGG:00591+3.1.1.4, KEGG:00592+3.1.1.4, MetaCyc:PWY-6803	IPR016090	Phospholipase A2 domain	Phospholipase A2 family protein	Phospholipase A22 IPR016090 Phospholipase A2	-	-
Nitab4.5_0001579g0060.1	688	8	4.108	3.152	4.143	1.745	1.292	1.33	4.612	4.872	4.911	0	0	0	3.801	1.456	4.798	0	0.0419218	0.000554792	-0.997	1.456	-	-	GO:0005524, GO:0006457, GO:0051082	-	IPR012725, IPR013126, IPR018181	Chaperone DnaK, Heat shock protein 70 family, Heat shock protein 70, conserved site	CPHSC70-2EAT SHOCK PROTEIN 70-2, HSC70-7, cpHsc70-2: chloroplast heat shock protein 70-2	Chaperone DnaK IPR012725 Chaperone DnaK	HSP70-7	Heat shock 70 kDa protein 7, chloroplastic
Nitab4.5_0001204g0100.1	343	3	0	0	0	5.642	5.748	5.668	1.342	0.056	1.134	4.573	4.507	3.61	0	5.686	0.844	4.23	0.101607	0.00956525	-0.844	1.456	NAC	TF	GO:0003677, GO:0006355	0	IPR003441	NAC domain	RD26, ANAC072: NAC (No Apical Meristem) domain transcriptional regulator superfamily protein	NAC domain protein IPR003441 protein	NAC072	NAC domain-containing protein 72
Nitab4.5_0008554g0030.1	233	1	0	0	0	0	0	0.408	0	0	0	1.854	0.879	2.044	0	0.136	0	1.592	#DIV/0!	0.0194956	0	-1.456	-	-	-	-	-	-	hydroxyproline-rich glycoprotein family protein	Unknown Protein	PELPK1	Protein PELPK1
Nitab4.5_0002416g0070.1	226	6	7.011	7.958	7.438	6.496	6.701	6.923	7.178	7.224	7.614	7.989	7.957	8.538	7.469	6.706	7.339	8.161	0.692791	0.00296241	0.13	-1.455	-	-	GO:0003746, GO:0005853, GO:0006414	Reactome:REACT_17015, Reactome:REACT_71	IPR010987, IPR014717, IPR001326, IPR014038	Glutathione S-transferase, C-terminal-like, Translation elongation factor EF1B/ribosomal protein S6, Translation elongation factor EF1B, beta/delta chains, conserved site, Translation elongation factor EF1B, beta/delta subunit, guanine nucleotide exchange	Glutathione S-transferase, C-terminal-like;Translation elongation factor EF1B/ribosomal protein S6	Elongation factor beta-1 IPR014038 Translation elongation factor EF1B, beta and delta chains, guanine nucleotide exchange	At5g12110	Elongation factor 1-beta 1
Nitab4.5_0012028g0010.1	389	12	1.176	0.487	1.732	2.366	2.388	2.531	1.689	1.523	1.696	1.33	1.2	0.389	1.132	2.428	1.636	0.973	0.238669	0.0082269	-0.504	1.455	-	-	-	-	IPR007751	Domain of unknown function DUF676, lipase-like	alpha/beta-Hydrolases superfamily protein	Serine esterase family protein IPR007751 Protein of unknown function DUF676, hydrolase-like	YOR059C	Putative lipase YOR059C
Nitab4.5_0001198g0010.1	544	11	2.049	1.23	1.803	2.369	2.892	2.628	2.328	2.115	2.238	1.342	1.923	0.259	1.694	2.63	2.227	1.175	0.100324	0.0463699	-0.533	1.455	-	-	GO:0003677, GO:0005634, GO:0045893, GO:0009522, GO:0009579, GO:0015979, GO:0016021, GO:0003824, GO:0006367	MetaCyc:PWY-101, MetaCyc:PWY-6785, Reactome:REACT_1675, Reactome:REACT_1788, Reactome:REACT_1892, Reactome:REACT_6185, Reactome:REACT_71, Reactome:REACT_769	IPR008851, IPR011991, IPR001280, IPR011039	Transcription initiation factor IIF, alpha subunit, Winged helix-turn-helix DNA-binding domain, Photosystem I PsaA/PsaB, Transcription Factor IIF, Rap30/Rap74, interaction	RAP74, ATRAP74: transcription activators;DNA binding;RNA polymerase II transcription factors;catalytics;transcription initiation factors	Transcription initiation factor IIF alpha subunit IPR008851 Transcription initiation factor IIF, alpha subunit	RAP74	Transcription initiation factor IIF subunit alpha
Nitab4.5_0001644g0020.1	495	9	2.587	2.375	3.44	2.032	2.643	2.041	3.172	3.125	3.073	0.925	1.374	0.055	2.801	2.239	3.123	0.785	0.379268	0.0291365	-0.322	1.454	-	-	GO:0004601, GO:0006979, GO:0020037, GO:0055114	-	IPR002007, IPR010255	Haem peroxidase, animal, Haem peroxidase	ALPHA DOX2: alpha dioxygenase	Alpha-dioxygenase 2 IPR002007 Haem peroxidase, animal	DOX2	Alpha-dioxygenase 2
Nitab4.5_0000380g0040.1	401	1	0	0	0	4.372	4.493	3.714	0	0	0	2.871	3.403	1.941	0	4.193	0	2.739	#DIV/0!	0.0414498	0	1.454	-	-	GO:0000151, GO:0004842, GO:0016567, GO:0005488	-	IPR003613, IPR016024, IPR013083, IPR011989	U box domain, Armadillo-type fold, Zinc finger, RING/FYVE/PHD-type, Armadillo-like helical	0	U-box domain-containing protein 24 IPR003613 U box domain	PUB24	E3 ubiquitin-protein ligase PUB24
Nitab4.5_0004186g0040.1	329	4	0	0	0	2.134	2.406	1.898	0	0	0	0.88	1.199	0	0	2.146	0	0.693	#DIV/0!	0.019937	0	1.453	-	-	-	-	IPR001229	Mannose-binding lectin	0	Myrosinase binding protein IPR001229 Mannose-binding lectin	-	Agglutinin
Nitab4.5_0007691g0010.1	220	3	3.718	2.805	1.105	2.507	2.649	1.82	3.788	3.733	4.447	1.337	1.28	0	2.543	2.325	3.989	0.872	0.144543	0.0453972	-1.446	1.453	WRKY	TF	GO:0003700, GO:0006355, GO:0043565	0	IPR003657	DNA-binding WRKY	WRKY51, ATWRKY51: WRKY DNA-binding protein 51	WRKY transcription factor 16 IPR003657 DNA-binding WRKY	WRKY51	Probable WRKY transcription factor 51
Nitab4.5_0003019g0010.1	599	5	1.369	0.505	1.241	2.352	2.26	1.79	0.127	0.438	0.479	3.502	3.835	3.42	1.038	2.134	0.348	3.586	0.0768008	0.00252561	0.69	-1.452	-	-	, GO:0005515	UniPathway:UPA00143	IPR027356, IPR000210, IPR011333, IPR013069	NPH3 domain, BTB/POZ-like, BTB/POZ fold, BTB/POZ	NPY2: Phototropic-responsive NPH3 family protein	Phototropic-responsive NPH3 family protein IPR004249 NPH3	NPY2	BTB/POZ domain-containing protein NPY2
Nitab4.5_0004092g0010.1	575	9	0	0	0.093	3.051	3.391	3.739	0	0	0	2.035	2.133	1.662	0.031	3.394	0	1.943	0.373901	0.00407998	0.031	1.451	-	-	-	-	-	-	unknown protein similar to AT1G71110.1	Unknown Protein	-	-
Nitab4.5_0010353g0030.1	791	20	3.344	2.648	4.181	2.942	2.655	2.445	3.385	2.697	3.212	1.333	1.458	0.903	3.391	2.681	3.098	1.231	0.58131	0.00281322	0.293	1.45	-	-	GO:0005524, GO:0006457, GO:0006950, GO:0051082	-	IPR001404, IPR019805, IPR003594, IPR020575, IPR020568	Heat shock protein Hsp90 family, Heat shock protein Hsp90, conserved site, Histidine kinase-like ATPase, ATP-binding domain, Heat shock protein Hsp90, N-terminal, Ribosomal protein S5 domain 2-type fold	Hsp89.1, AtHsp90.6, AtHsp90-6: HEAT SHOCK PROTEIN 89.1	Chaperone protein htpG IPR001404 Heat shock protein Hsp90	HSP90-6	Heat shock protein 90-6, mitochondrial
Nitab4.5_0003893g0040.1	337	3	2.296	1.521	1.956	2.209	2.277	2.334	0	0	0	1.055	0.348	1.07	1.924	2.274	0	0.824	0.00101362	0.00384908	1.924	1.45	-	-	, GO:0005524, GO:0046872, GO:0004637, GO:0009113, GO:0003824	KEGG:00230+6.3.4.13, MetaCyc:PWY-6121, MetaCyc:PWY-6122, MetaCyc:PWY-6277, UniPathway:UPA00074	IPR020561, IPR011761, IPR013816, IPR016185, IPR020562, IPR000115, IPR013815	Phosphoribosylglycinamide synthetase, ATP-grasp (A) domain, ATP-grasp fold, ATP-grasp fold, subdomain 2, Pre-ATP-grasp domain, Phosphoribosylglycinamide synthetase, N-terminal, Phosphoribosylglycinamide synthetase, ATP-grasp fold, subdomain 1	Glycinamide ribonucleotide (GAR) synthetase	Phosphoribosylamine--glycine ligase IPR000115 Phosphoribosylglycinamide synthetase	PUR2	Phosphoribosylamine--glycine ligase, chloroplastic
Nitab4.5_0013402g0010.1	674	2	1.732	1.46	1.521	3.11	3.393	3.043	2.111	2.332	2.909	1.811	2.154	1.233	1.571	3.182	2.451	1.733	0.025027	0.00744357	-0.88	1.449	-	-	-	-	IPR018610, IPR008942	Protein of unknown function DUF2043, ENTH/VHS	unknown protein similar to AT3G61800.1	ENTH_VHS domain-containing protein IPR018610 Protein of unknown function DUF2043	At3g61800	UV-stimulated scaffold protein A homolog
Nitab4.5_0001904g0070.1	296	1	0	0	0	1.484	2.555	1.291	0	0	0	0.467	0.519	0	0	1.777	0	0.328	#DIV/0!	0.0273739	0	1.449	-	-	GO:0030001, GO:0046872	-	IPR006121	Heavy metal-associated domain, HMA	HIPP20: Heavy metal transport/detoxification superfamily protein	Heavy metal-associated domain containing protein expressed IPR006121 Heavy metal transport_detoxification protein	HIPP20	Heavy metal-associated isoprenylated plant protein 20
Nitab4.5_0004126g0010.1	589	8	7.753	7.697	8.195	4.324	4.386	4.823	7.504	7.304	7.182	3.056	3.194	2.94	7.882	4.511	7.33	3.063	0.0395928	0.00112368	0.552	1.448	-	-	GO:0005737, GO:0042026, GO:0005524, GO:0044267, GO:0006457	-	IPR001844, IPR027409, IPR027413, IPR002423, IPR018370	Chaperonin Cpn60, GroEL-like apical domain, GroEL-like equatorial domain, Chaperonin Cpn60/TCP-1, Chaperonin Cpn60, conserved site	CPN60A, CH-CPN60A, SLP: chaperonin-60alpha	chaperonin IPR001844 Chaperonin Cpn60	-	RuBisCO large subunit-binding protein subunit alpha, chloroplastic
Nitab4.5_0004679g0060.1	147	1	4.369	4.504	4.395	1.9	2.083	1.427	4.768	4.409	4.259	3.328	3.09	3.334	4.423	1.803	4.479	3.251	0.738663	0.0023783	-0.056	-1.448	-	-	GO:0000785, GO:0003677, GO:0005634, GO:0006355, GO:0000786, GO:0006334	-	IPR000116, IPR005818, IPR011991, IPR017956, IPR020478	High mobility group, HMG-I/HMG-Y, Linker histone H1/H5, domain H15, Winged helix-turn-helix DNA-binding domain, AT hook, DNA-binding motif, AT hook-like	HMGA: high mobility group A	High mobility group family IPR017956 AT hook, DNA-binding, conserved site	HMGIY2	HMG-Y-related protein A
Nitab4.5_0001157g0010.1	254	2	5.032	4.793	3.278	2.892	3.139	3.145	5.399	4.491	4.781	1.112	1.888	1.833	4.368	3.059	4.89	1.611	0.440515	0.00535162	-0.522	1.448	GNAT	transcriptional regulator	GO:0008080	0	IPR016181, IPR000182	Acyl-CoA N-acyltransferase, GNAT domain	Acyl-CoA N-acyltransferases (NAT) superfamily protein	Ribosomal-protein-alanine N-acetyltransferase IPR000182 GCN5-related N-acetyltransferase	p20	Uncharacterized N-acetyltransferase p20
Nitab4.5_0001315g0250.1	95	4	6.269	5.147	5.533	6.558	6.29	6.519	4.962	6.051	6.211	8.475	7.346	7.892	5.65	6.456	5.742	7.904	0.866647	0.0125973	-0.092	-1.448	-	-	GO:0003735, GO:0005622, GO:0005840, GO:0006412	-	IPR001569, IPR018267, IPR011331, IPR011332	Ribosomal protein L37e, Ribosomal protein L37e, conserved site, Ribosomal protein L37ae/L37e, Zinc-binding ribosomal protein	Zinc-binding ribosomal protein family protein	Ribosomal protein L37 IPR001569 Ribosomal protein L37e	RPL37C	60S ribosomal protein L37-3
Nitab4.5_0011334g0010.1	491	10	3.791	4.271	3.621	2.803	2.215	2.858	3.884	2.206	3.627	0.845	1.391	1.301	3.894	2.626	3.239	1.179	0.30455	0.00557449	0.655	1.447	-	-	GO:0045454, GO:0005783, GO:0016853, GO:0006662, GO:0015035	-	IPR012336, IPR013766, IPR017937, IPR005792, IPR005746, IPR005788	Thioredoxin-like fold, Thioredoxin domain, Thioredoxin, conserved site, Protein disulphide isomerase, Thioredoxin, Disulphide isomerase	ATPDIL1-1, ATPDI5, PDI5, PDIL1-1: PDI-like 1-1	Protein disulfide isomerase IPR005792 Protein disulphide isomerase	PDI	Protein disulfide-isomerase
Nitab4.5_0006207g0030.1	301	7	2.605	3.027	2.26	3.532	3.432	3.736	2.43	2.177	2.629	2.127	2.226	2.008	2.631	3.567	2.412	2.121	0.443575	0.000189281	0.219	1.446	-	-	-	-	-	-	PEX22: peroxin 22	Genomic DNA chromosome 3 P1 clone MSD21	PEX22	Peroxisome biogenesis protein 22
Nitab4.5_0000440g0010.1	376	5	0	0	0	1.884	2.439	1.559	0	0	0	0.31	1.171	0.063	0	1.961	0	0.515	#DIV/0!	0.0267836	0	1.446	G2-like	TF	GO:0003677, GO:0003682	0	IPR009057, IPR006447, IPR017930, IPR001005	Homeodomain-like, Myb domain, plants, Myb domain, SANT/Myb domain	Homeodomain-like superfamily protein	Myb family transcription factor IPR006447 Myb-like DNA-binding region, SHAQKYF class	HHO5	Transcription factor HHO5
Nitab4.5_0006146g0010.1	165	4	3.159	2.891	4.762	2.075	2.868	1.901	3.569	3.633	3.167	0.991	0.892	0.628	3.604	2.282	3.456	0.837	0.818323	0.0103353	0.148	1.445	-	-	-	-	-	-	S-adenosyl-L-methionine-dependent methyltransferases superfamily protein	Menaquinone biosynthesis methyltransferase ubiE IPR013216 Methyltransferase type 11	At2g41040	Uncharacterized methyltransferase At2g41040, chloroplastic
Nitab4.5_0001957g0010.1	161	1	3.397	2.996	3.304	2.256	2.05	2.808	2.008	2.159	2.426	0.973	1.396	0.408	3.232	2.371	2.198	0.926	0.00385414	0.0166438	1.034	1.445	-	-	GO:0008375, GO:0016020	-	IPR003406	Glycosyl transferase, family 14	Core-2/I-branching beta-1,6-N-acetylglucosaminyltransferase family protein	AT5G22070 protein (Fragment) IPR004949 Protein of unknown function DUF266, plant	BC10	Glycosyltransferase BC10
Nitab4.5_0000296g0040.1	566	13	2.007	1.387	3.189	1.731	2.178	1.868	2.621	1.917	2.506	0.528	0.589	0.33	2.194	1.926	2.348	0.482	0.801408	0.000714779	-0.154	1.444	-	-	GO:0006457, GO:0005515	-	IPR023566, IPR001179, IPR013026, IPR019734, IPR011990	Peptidyl-prolyl cis-trans isomerase, FKBP-type, Peptidyl-prolyl cis-trans isomerase, FKBP-type, domain, Tetratricopeptide repeat-containing domain, Tetratricopeptide repeat, Tetratricopeptide-like helical	ROF2, ATFKBP65, FKBP65: FKBP-type peptidyl-prolyl cis-trans isomerase family protein	Peptidyl-prolyl cis-trans isomerase IPR001179 Peptidyl-prolyl cis-trans isomerase, FKBP-type	FKBP65	Peptidyl-prolyl cis-trans isomerase FKBP65
Nitab4.5_0004018g0020.1	378	9	2.118	2.302	2.412	1.542	2.307	1.428	0.575	0.153	1.152	0	0	0.944	2.277	1.759	0.627	0.315	0.00544781	0.026033	1.65	1.444	-	-	-	-	-	-	GONST1: golgi nucleotide sugar transporter 1	GDP-mannose transporter	GONST1	GDP-mannose transporter GONST1
Nitab4.5_0004920g0030.1	320	2	4.962	2.649	3.112	6.04	5.684	5.803	4.577	4.868	5.77	4.456	4.379	4.362	3.575	5.842	5.072	4.399	0.131888	0.000184969	-1.497	1.443	-	-	-	-	IPR008978, IPR002068	HSP20-like chaperone, Alpha crystallin/Hsp20 domain	HSP20-like chaperones superfamily protein	class I heat shock protein IPR002068 Heat shock protein Hsp20	HSP18.2	18.2 kDa class I heat shock protein
Nitab4.5_0000335g0130.1	844	16	1.084	0.924	1.245	1.968	2.657	2.249	1.275	1.067	0.923	0.491	0.774	1.279	1.084	2.291	1.088	0.848	0.978254	0.00910568	-0.004	1.443	-	-	GO:0005515	-	IPR023214, IPR014720, IPR004274	HAD-like domain, Double-stranded RNA-binding domain, NLI interacting factor	CPL2: carboxyl-terminal domain (ctd) phosphatase-like 2	RNA polymerase II C-terminal domain phosphatase-like 2 IPR004274 NLI interacting factor	CPL2	RNA polymerase II C-terminal domain phosphatase-like 2
Nitab4.5_0006324g0020.1	1115	13	1.545	1.819	1.984	4.077	4.098	4.192	0.648	1.617	0.967	2.821	3.17	2.05	1.783	4.122	1.077	2.68	0.0869889	0.0123164	0.706	1.442	-	-	GO:0008234, GO:0006508	-	IPR013128, IPR025661, IPR000095, IPR000118, IPR000668, IPR000169, IPR025660, IPR013201	Peptidase C1A, papain, Cysteine peptidase, asparagine active site, CRIB domain, Granulin, Peptidase C1A, papain C-terminal, Cysteine peptidase, cysteine active site, Cysteine peptidase, histidine active site, Proteinase inhibitor I29, cathepsin propeptide	XBCP3: xylem bark cysteine peptidase 3	Cathepsin B-like cysteine proteinase IPR013128 Peptidase C1A, papain	Os04g0650000	Oryzain alpha chain
Nitab4.5_0000135g0030.1	808	3	0.997	0	1.526	2.661	3.435	2.711	0.162	1.011	0.736	1.739	2.053	0.69	0.841	2.936	0.636	1.494	0.710057	0.0403077	0.205	1.442	-	-	-	-	IPR007656	Zein-binding domain	0	IFA-binding protein IPR007656 Protein of unknown function DUF593	MYOB2	Myosin-binding protein 2
Nitab4.5_0005860g0020.1	235	2	0.665	1.04	0.076	3.982	4.061	4.078	0	0.093	0	2.436	2.55	2.814	0.594	4.041	0.031	2.6	0.116997	0.00024014	0.563	1.441	-	-	-	-	IPR008496	Protein of unknown function DUF778	RTE1: Protein of unknown function (DUF778)	Transmembrane protein 222 (Fragment) IPR008496 Protein of unknown function DUF778	RTE1	Protein REVERSION-TO-ETHYLENE SENSITIVITY1
Nitab4.5_0001612g0020.1	1108	2	0	0.001	0	1.358	1.938	1.189	0	0	0	0	0.017	0.146	0	1.495	0	0.054	0.373901	0.00339182	0	1.441	-	-	GO:0004672, GO:0005524, GO:0006468, GO:0004674, GO:0005515, GO:0016772	0	IPR013320, IPR000719, IPR008271, IPR013210, IPR002290, IPR001611, IPR003591, IPR011009	Concanavalin A-like lectin/glucanase, subgroup, Protein kinase domain, Serine/threonine-protein kinase, active site, Leucine-rich repeat-containing N-terminal, type 2, Serine/threonine- / dual specificity protein kinase, catalytic domain, Leucine-rich repeat, Leucine-rich repeat, typical subtype, Protein kinase-like domain	Leucine-rich receptor-like protein kinase family protein	Receptor like kinase, RLK	At1g17230	Leucine-rich repeat receptor-like serine/threonine-protein kinase At1g17230
Nitab4.5_0007754g0020.1	528	16	0.552	0.195	1.074	3.491	3.72	3.418	1.566	1.561	1.784	2.251	2.882	1.172	0.607	3.543	1.637	2.102	0.0178731	0.0468567	-1.03	1.441	-	-	GO:0004672, GO:0006468, GO:0004674, GO:0005524, GO:0016772	0	IPR001245, IPR008271, IPR002290, IPR000719, IPR011009	Serine-threonine/tyrosine-protein kinase catalytic domain, Serine/threonine-protein kinase, active site, Serine/threonine- / dual specificity protein kinase, catalytic domain, Protein kinase domain, Protein kinase-like domain	ACT-like protein tyrosine kinase family protein	Serine_threonine_tyrosine kinase IPR015783 ATMRK serine_threonine protein kinase-like	STY46	Serine/threonine-protein kinase STY46
Nitab4.5_0002806g0040.1	116	4	1.758	1.48	1.043	0.3	0	0.033	2.243	2.25	2.094	1.897	1.272	1.484	1.427	0.111	2.196	1.551	0.0230003	0.00222885	-0.769	-1.44	-	-	-	-	-	-	-	-	-	-
Nitab4.5_0000482g0050.1	619	10	1.126	0.984	0.286	2.18	3.261	2.242	1.214	1.077	2.019	0.779	1.55	1.035	0.799	2.561	1.437	1.121	0.179022	0.0260746	-0.638	1.44	-	-	GO:0004672, GO:0005524, GO:0006468, GO:0016772, GO:0016998, GO:0004674	0	IPR000719, IPR011009, IPR018392, IPR013320, IPR001245, IPR008271, IPR002290	Protein kinase domain, Protein kinase-like domain, LysM domain, Concanavalin A-like lectin/glucanase, subgroup, Serine-threonine/tyrosine-protein kinase catalytic domain, Serine/threonine-protein kinase, active site, Serine/threonine- / dual specificity protein kinase, catalytic domain	CERK1, LYSM RLK1: chitin elicitor receptor kinase 1	Receptor-like protein kinase At5g59670 IPR002290 Serine_threonine protein kinase	LYK3	LysM domain receptor-like kinase 3
Nitab4.5_0005359g0030.1	712	4	4.614	3.775	4.795	1.634	1.818	2.198	2.983	3.269	2.648	0.456	0.876	0	4.395	1.883	2.967	0.444	0.016868	0.00892647	1.428	1.439	-	-	-	-	-	-	-	Late elongated hypocotyl and circadian clock associated-1-like	LHY	Protein LHY
Nitab4.5_0004653g0030.1	192	2	0	0	0	0	0.024	0	0	0	0	0.717	1.598	2.027	0	0.008	0	1.447	#DIV/0!	0.0202623	0	-1.439	-	-	GO:0030001, GO:0046872	-	IPR006121	Heavy metal-associated domain, HMA	ATFP6, HIPP26, FP6: farnesylated protein 6	Metal ion binding protein IPR006121 Heavy metal transport_detoxification protein	HIPP26	Heavy metal-associated isoprenylated plant protein 26
Nitab4.5_0000718g0320.1	379	5	2.058	1.579	2.714	3.323	3.285	3.205	2.113	2.814	2.504	1.847	2.045	1.606	2.117	3.271	2.477	1.833	0.404315	0.000398096	-0.36	1.438	-	-	GO:0016788, GO:0003824, GO:0008152	-	IPR007312, IPR017850	Phosphoesterase, Alkaline-phosphatase-like, core domain	NPC2: non-specific phospholipase C2	Phosphoesterase family protein IPR007312 Phosphoesterase	NPC2	Non-specific phospholipase C2
Nitab4.5_0000389g0020.1	204	1	4.543	3.91	5.554	0.957	1.425	1.417	4.532	3.854	3.446	2.761	2.417	2.935	4.669	1.266	3.944	2.704	0.275192	0.00269005	0.725	-1.438	-	-	-	-	IPR007608	Senescence regulator S40	Protein of unknown function, DUF584	Arabidopsis thaliana genomic DNA chromosome 5 P1 clone MOK16 IPR007608 Protein of unknown function DUF584	-	-
Nitab4.5_0003487g0100.1	125	3	4.954	5.799	4.915	1.031	0.98	1.637	6.57	5.884	6.65	2.344	2.626	2.993	5.223	1.216	6.368	2.654	0.0385313	0.00702773	-1.145	-1.438	-	-	-	-	IPR008406	Dormancyauxin associated	dormancy-associated protein-like 1	Auxin-repressed protein IPR008406 Dormancyauxin associated	DRMH1	Dormancy-associated protein homolog 1
Nitab4.5_0008474g0010.1	236	1	1.918	2.738	0.502	8.186	6.976	7.515	2.938	2.767	3.178	8.941	8.945	9.103	1.719	7.559	2.961	8.996	0.134775	0.0153499	-1.242	-1.437	LOB	TF	0	0	IPR004883	Lateral organ boundaries, LOB	LBD41: LOB domain-containing protein 41	LOB domain protein 42 IPR004883 Lateral organ boundaries, LOB	LBD41	LOB domain-containing protein 41
Nitab4.5_0006282g0030.1	538	4	0.873	0.164	1.584	2.454	3.217	2.755	0.705	0.779	1.093	1.058	1.886	1.174	0.874	2.809	0.859	1.373	0.974235	0.0135643	0.015	1.436	-	-	GO:0005515	-	IPR002110, IPR020683, IPR027002, IPR027001, IPR026961	Ankyrin repeat, Ankyrin repeat-containing domain, Ankyrin repeat-containing protein At2g01680, Caskin/Ankyrin repeat-containing protein, PGG domain	0	Genomic DNA chromosome 5 P1 clone MUK11	NPR4	Ankyrin repeat-containing protein NPR4
Nitab4.5_0001861g0090.1	981	8	1.817	1.358	2.048	2.09	2.23	2.036	1.739	1.108	1.069	0.758	0.832	0.461	1.741	2.119	1.306	0.684	0.216414	0.000352353	0.435	1.435	HB	TF	GO:0003677, GO:0003700, GO:0006355, GO:0043565	0	IPR009057, IPR006563, IPR001356, IPR008422	Homeodomain-like, POX domain, Homeobox domain, Homeobox KN domain	BLH3: BEL1-like homeodomain 3	BEL1-like homeodomain protein 3 IPR006563 POX	BLH3	BEL1-like homeodomain protein 3
Nitab4.5_0001444g0040.1	888	17	2.847	2.149	2.506	5.402	5.949	5.058	2.107	2.47	2.421	3.891	4.194	4.016	2.501	5.469	2.333	4.034	0.508006	0.00632957	0.168	1.435	-	-	GO:0004176, GO:0004252, GO:0006508, GO:0005524, GO:0000166, GO:0017111, GO:0030163, GO:0006515	-	IPR020568, IPR027417, IPR014721, IPR008269, IPR015947, IPR003959, IPR004815, IPR003593, IPR008268, IPR027065, IPR003111, IPR027501	Ribosomal protein S5 domain 2-type fold, P-loop containing nucleoside triphosphate hydrolase, Ribosomal protein S5 domain 2-type fold, subgroup, Peptidase S16, Lon C-terminal, PUA-like domain, ATPase, AAA-type, core, Lon protease, bacterial/eukaryotic-type, AAA+ ATPase domain, Peptidase S16, active site, Lon protease, Peptidase S16, lon N-terminal, Lon protease homologue 2, peroxisomal	LON2: lon protease 2	ATP-dependent protease La IPR004815 Peptidase S16, ATP-dependent protease La	-	Lon protease homolog 2, peroxisomal
Nitab4.5_0000314g0030.1	228	2	0	0	0	2.313	3.453	2.797	0	0	0	1.686	0.769	1.802	0	2.854	0	1.419	#DIV/0!	0.0365996	0	1.435	-	-	GO:0030145, GO:0045735	-	IPR001929, IPR019780, IPR011051, IPR014710, IPR006045	Germin, Germin, manganese binding site, RmlC-like cupin domain, RmlC-like jelly roll fold, Cupin 1	GLP2A, ATGER2, GER2: germin-like protein 2	Germin-like protein 4 IPR014710 RmlC-like jelly roll fold	GLP5A	Germin-like protein subfamily 1 member 20
Nitab4.5_0000151g0360.1	247	3	4.774	4.941	4.757	0.827	0.489	0.518	3.974	4.27	4.574	2.115	2.034	1.988	4.824	0.611	4.273	2.045	0.0393721	0.000232452	0.551	-1.434	-	-	GO:0005215, GO:0006810, GO:0016020	-	IPR022357, IPR023271, IPR000425	Major intrinsic protein, conserved site, Aquaporin-like, Major intrinsic protein	TIP4;1: tonoplast intrinsic protein 4;1	Aquaporin-like protein IPR012269 Aquaporin	TIP4-1	Aquaporin TIP4-1
Nitab4.5_0005036g0010.1	410	6	6.066	6.184	6.536	0.065	0.283	0.276	6.124	5.925	5.797	1.458	1.624	1.845	6.262	0.208	5.949	1.642	0.139503	0.000418878	0.313	-1.434	-	-	GO:0008289	-	IPR002913, IPR023393	START domain, START-like domain	CP5: Polyketide cyclase/dehydrase and lipid transport superfamily protein	Membrane related protein IPR002913 Lipid-binding START	Stard7	StAR-related lipid transfer protein 7, mitochondrial
Nitab4.5_0001337g0010.1	316	2	0	0	0	0.979	1.557	1.765	0	0	0	0	0	0	0	1.434	0	0	#DIV/0!	0.00365983	0	1.434	-	-	-	-	IPR004873	BURP domain	RD22, ATRD22: BURP domain-containing protein	BURP domain-containing protein IPR004873 BURP	RD22	BURP domain protein RD22
Nitab4.5_0002745g0030.1	220	1	5.048	3.026	3.447	1.018	1.484	1.176	0	0.248	0.428	2.412	2.518	3.049	3.84	1.226	0.225	2.66	0.00452541	0.00393983	3.615	-1.434	-	-	-	-	IPR001938, IPR017949	Thaumatin, Thaumatin, conserved site	ATOSM34, OSM34: osmotin 34	Osmotin-like protein (Fragment) IPR001938 Thaumatin, pathogenesis-related	tlp	Thaumatin-like protein
Nitab4.5_0000014g0100.1	276	4	3.198	2.646	2.187	3.247	3.258	2.748	3.773	3.756	4.277	1.71	1.972	1.27	2.677	3.084	3.935	1.651	0.0205338	0.00565599	-1.258	1.433	NAC	TF	GO:0003677, GO:0006355	0	IPR003441	NAC domain	NAP, ANAC029, ATNAP: NAC-like, activated by AP3/PI	NAC domain transcription factor protein	NAP2	NAC domain-containing protein 2
Nitab4.5_0011186g0030.1	130	3	4.906	5.074	5.104	3.857	3.803	4.301	5.59	4.781	5.219	5.128	5.706	5.422	5.028	3.987	5.197	5.419	0.523858	0.00337237	-0.169	-1.432	-	-	-	-	IPR019401, IPR016668	Zinc finger, CHCC-type, NADH dehydrogenase [ubiquinone] (complex I), iron-sulphur protein 6, mitochondria	NADH-ubiquinone oxidoreductase-related	NADH dehydrogenase IPR019401 Zinc finger, CHCC-type	At3g03070	NADH dehydrogenase [ubiquinone] iron-sulfur protein 6, mitochondrial
Nitab4.5_0001241g0110.1	300	4	2.772	2.456	2.152	2.179	2.501	1.997	1.241	1.499	1.437	0.516	0.639	1.226	2.46	2.226	1.392	0.794	0.00543058	0.00560198	1.068	1.432	-	-	GO:0003857, GO:0006631, GO:0055114, GO:0070403, GO:0016491, GO:0016616, GO:0050662	KEGG:00062+4.2.1.17+1.1.1.35, KEGG:00071+4.2.1.17+1.1.1.35, KEGG:00120+1.1.1.35, KEGG:00280+4.2.1.17+1.1.1.35, KEGG:00281+4.2.1.17+1.1.1.35, KEGG:00310+4.2.1.17+1.1.1.35, KEGG:00360+4.2.1.17, KEGG:00362+4.2.1.17, KEGG:00380+4.2.1.17+1.1.1.35, KEGG:00410+4.2.1.17, KEGG:00592+4.2.1.17, KEGG:00623+1.1.1.35, KEGG:00627+4.2.1.17, KEGG:00640+4.2.1.17, KEGG:00650+4.2.1.17+1.1.1.35, KEGG:00720+1.1.1.35, …	IPR022694, IPR006108, IPR013328, IPR006176, IPR008927, IPR016040, IPR006180	3-hydroxyacyl-CoA dehydrogenase, 3-hydroxyacyl-CoA dehydrogenase, C-terminal, Dehydrogenase, multihelical, 3-hydroxyacyl-CoA dehydrogenase, NAD binding, 6-phosphogluconate dehydrogenase, C-terminal-like, NAD(P)-binding domain, 3-hydroxyacyl-CoA dehydrogenase, conserved site	3-hydroxyacyl-CoA dehydrogenase family protein	Fatty acid oxidation complex subunit alpha IPR006176 3-hydroxyacyl-CoA dehydrogenase, NAD binding	hbdA	3-hydroxybutyryl-CoA dehydrogenase
Nitab4.5_0000348g0100.1	390	10	1.637	1.254	1.12	3.683	3.944	3.75	2.868	2.157	2.904	2.433	2.795	1.851	1.337	3.792	2.643	2.36	0.0105853	0.00743069	-1.306	1.432	-	-	GO:0006952, GO:0016021	-	IPR004326	Mlo-related protein	MLO1, ATMLO1: Seven transmembrane MLO family protein	MLO-like protein 7 IPR004326 Mlo-related protein	MLO1	MLO-like protein 1
Nitab4.5_0008840g0010.1	329	3	0	0	0	3.689	3.664	2.994	0	0	0	2.117	2.405	1.528	0	3.449	0	2.017	#DIV/0!	0.0141189	0	1.432	NAC	TF	GO:0003677, GO:0006355	0	IPR003441	NAC domain	ANAC100, ATNAC5, NAC100: NAC domain containing protein 100	NAC domain protein IPR003441 protein	NAC100	NAC domain-containing protein 100
Nitab4.5_0003141g0010.1	130	3	0	0	0	4.369	5.011	4.162	0	0	0	3.62	3.178	2.446	0	4.514	0	3.082	#DIV/0!	0.0284767	0	1.432	-	-	-	-	-	-	-	Unknown Protein	-	-
Nitab4.5_0013611g0010.1	163	5	0	0	0	6.882	6.861	6.851	1.542	0	0	4.734	6.289	5.275	0	6.865	0.514	5.433	0.373901	0.0348016	-0.514	1.432	-	-	GO:0008061	-	IPR001002, IPR014729, IPR018371	Chitin-binding, type 1, Rossmann-like alpha/beta/alpha sandwich fold, Chitin-binding, type 1, conserved site	PECT1: phosphorylethanolamine cytidylyltransferase 1	Chitinase IPR001002 Chitin-binding, type 1	PECT1	Ethanolamine-phosphate cytidylyltransferase
Nitab4.5_0001632g0040.1	618	7	1.367	0.557	2.163	1.917	2.717	1.889	1.133	1.399	1.608	1.048	1.178	0	1.362	2.174	1.38	0.742	0.972607	0.0360306	-0.018	1.432	-	-	GO:0003950	-	IPR012317, IPR022003, IPR004170	Poly(ADP-ribose) polymerase, catalytic domain, RST domain of plant C-terminal, WWE domain	0	Poly polymerase catalytic domain containing protein expressed IPR004170 WWE domain	RCD1	Inactive poly [ADP-ribose] polymerase RCD1
Nitab4.5_0002972g0050.1	372	5	3.14	2.607	3.415	2.107	2.158	1.785	3.318	2.708	3.152	0.741	1.018	0	3.054	2.017	3.059	0.586	0.986624	0.0117482	-0.005	1.431	-	-	GO:0042254	-	IPR018023, IPR019783, IPR002140, IPR018978	Ribosome maturation protein SBDS, conserved site, Ribosome maturation protein SBDS, N-terminal, Ribosome maturation protein SBDS, Ribosome maturation protein SBDS, C-terminal	sequence-specific DNA binding transcription factors	Ribosome maturation protein SBDS IPR002140 Ribosome maturation protein SBDS	SBDS	Ribosome maturation protein SBDS
Nitab4.5_0000615g0030.1	439	6	1.215	1.276	0	2.113	2.281	1.974	0.254	0.652	0.607	0.961	1.086	0.029	0.83	2.123	0.504	0.692	0.494502	0.0143061	0.326	1.431	-	-	, GO:0016884	KEGG:00253+6.3.5.-	IPR023631, IPR000120	Amidase signature domain, Amidase	Amidase family protein	Glutamyl-tRNA(Gln) amidotransferase subunit A IPR000120 Amidase signature enzyme	At4g34880	Probable amidase At4g34880
Nitab4.5_0000895g0130.1	263	3	0	0	0	2.5	3.467	2.432	0	0	0	1.026	1.915	1.17	0	2.8	0	1.37	#DIV/0!	0.0299358	0	1.43	MYB	TF	GO:0003677, GO:0003682	0	IPR009057, IPR001005, IPR017930	Homeodomain-like, SANT/Myb domain, Myb domain	AtMYB78, MYB78: myb domain protein 78	MYB transcription factor IPR015495 Myb transcription factor	MYB78	Transcription factor MYB78
Nitab4.5_0002308g0030.1	306	1	4.522	4.645	4.262	7.076	6.684	6.749	5.072	3.608	4.063	5.342	5.366	5.518	4.476	6.836	4.248	5.409	0.635963	0.000429704	0.228	1.427	-	-	GO:0003824, GO:0008152, GO:0042823	KEGG:00196+4.-.-.-, KEGG:00750+4.-.-.-, KEGG:00860+4.-.-.-, UniPathway:UPA00245	IPR011060, IPR001852, IPR013785	Ribulose-phosphate binding barrel, Vitamin B6 biosynthesis protein, Aldolase-type TIM barrel	A37, ATPDX1.2, PDX1.2: pyridoxine biosynthesis 1.2	Pyridoxal biosynthesis lyase pdxS IPR001852 Vitamin B6 biosynthesis protein	PDX12	Pyridoxal 5'-phosphate synthase-like subunit PDX1.2
Nitab4.5_0011435g0010.1	243	4	0	0	0	1.885	1.172	1.223	0	0	0	0	0	0	0	1.427	0	0	#DIV/0!	0.00341603	0	1.427	-	-	-	-	IPR024438	Staygreen protein	unknown protein similar to AT4G11910.1	Senescence-inducible chloroplast stay-green protein	SGR	Protein STAY-GREEN homolog, chloroplastic
Nitab4.5_0005207g0030.1	81	3	3.124	4.305	2.946	4.873	4.887	4.443	4.121	1.875	2.47	2.925	3.283	3.714	3.459	4.734	2.822	3.307	0.468696	0.00620293	0.637	1.427	-	-	GO:0015078, GO:0015991, GO:0033180	-	IPR004907	ATPase, V1 complex, subunit C	DET3, ATVHA-C: vacuolar ATP synthase subunit C (VATC) / V-ATPase C subunit / vacuolar proton pump C subunit (DET3)	V-type proton ATPase subunit C IPR004907 ATPase, V1 complex, subunit C	VHA-C	V-type proton ATPase subunit C
Nitab4.5_0002727g0040.1	1400	21	1.301	1.505	1.863	1.742	2.036	1.787	1.304	1.483	1.708	0.392	0.718	0.177	1.557	1.855	1.498	0.429	0.787859	0.0014302	0.059	1.426	-	-	GO:0005488, GO:0005515	-	IPR016024, IPR021133, IPR011989, IPR000357, IPR024395	Armadillo-type fold, HEAT, type 2, Armadillo-like helical, HEAT, CLASP N-terminal domain	ATCLASP, CLASP: CLIP-associated protein	CLIP-associating protein 1-like IPR011989 Armadillo-like helical	CLASP	CLIP-associated protein
Nitab4.5_0000031g0350.1	72	2	0	0	0	0	0.426	0.174	0	0	0	1.886	1.706	1.282	0	0.2	0	1.625	#DIV/0!	0.00281315	0	-1.425	-	-	-	-	-	-	-	-	-	-
Nitab4.5_0002755g0020.1	796	17	0.554	0.093	0.164	1.789	2.614	1.781	0.831	0.557	1.046	0.589	0.911	0.411	0.271	2.062	0.811	0.637	0.054871	0.0103773	-0.54	1.425	-	-	GO:0003824, GO:0008152, GO:0005515, GO:0005543	-	IPR001736, IPR025202, IPR001849, IPR011993, IPR015679	Phospholipase D/Transphosphatidylase, Phospholipase D-like domain, Pleckstrin homology domain, Pleckstrin homology-like domain, Phospholipase D family	PLDP1, PLDZ1, PLDZETA1, PLD ZETA 1: phospholipase D P1	Phospholipase D IPR016555 Phospholipase D, eukaryota	PLDZETA1	Phospholipase D zeta 1
Nitab4.5_0010479g0010.1	240	2	0	0	0	1.467	1.853	0.952	0	0	0	0	0	0	0	1.424	0	0	#DIV/0!	0.00548367	0	1.424	-	-	GO:0005506, GO:0016705, GO:0020037, GO:0055114	Reactome:REACT_13433	IPR001128, IPR017972	Cytochrome P450, Cytochrome P450, conserved site	CYP82C2: cytochrome P450, family 82, subfamily C, polypeptide 2	Cytochrome P450	CYP82A4	Cytochrome P450 82A4
Nitab4.5_0002842g0040.1	322	6	1.361	0	1.412	1.299	2.013	1.124	1.215	0.591	0.931	0	0.172	0	0.924	1.479	0.912	0.057	0.981869	0.00691048	0.012	1.422	-	-	GO:0003676, GO:0008270	-	IPR014898, IPR003604	Zinc finger, C2H2, LYAR-type, Zinc finger, U1-type	zinc ion binding	Cell growth-regulating nucleolar protein IPR014898 Zinc finger, C2H2, LYAR-type	UBA1C	UBP1-associated proteins 1C
Nitab4.5_0000420g0030.1	194	5	0.848	1.005	0.745	1.801	1.402	1.058	2.947	0.698	0.209	0	0	0	0.866	1.421	1.285	0	0.646807	0.00270618	-0.419	1.421	-	-	-	-	IPR008978, IPR007052, IPR007699, IPR015120	HSP20-like chaperone, CS domain, SGS, Siah interacting protein, N-terminal	SGS domain-containing protein	Calcyclin-binding protein IPR007699 SGS	CACYBP	Calcyclin-binding protein
Nitab4.5_0006603g0020.1	497	14	2.762	1.829	3.486	4.64	5.143	4.701	3.535	3.743	4.05	3.908	3.398	2.915	2.692	4.828	3.776	3.407	0.0972111	0.0122732	-1.084	1.421	-	-	-	-	-	-	myosin heavy chain-related	BRI1-KD interacting protein 129 (Fragment)	LanB1	Laminin subunit beta-1
Nitab4.5_0003436g0110.1	448	1	2.268	1.35	2.597	1.647	1.744	1.499	2.759	2.564	2.331	0.121	0.515	0	2.072	1.63	2.552	0.212	0.289398	0.00115509	-0.48	1.418	-	-	-	-	-	-	PRLI-interacting factor, putative	PRLI-interacting factor A (Fragment)	-	-
Nitab4.5_0002338g0020.1	648	7	0	0	0	1.751	1.784	1.444	0	0	0	3.201	3.582	2.447	0	1.659	0	3.077	#DIV/0!	0.0155861	0	-1.418	-	-	GO:0005737, GO:0008734, GO:0009435, GO:0055114, GO:0016491	KEGG:00250+1.4.3.16, KEGG:00760+1.4.3.16, MetaCyc:PWY-5316, UniPathway:UPA00253	IPR003953, IPR005288, IPR015939, IPR027477, IPR013027	FAD binding domain, L-aspartate oxidase, Fumarate reductase/succinate dehydrogenase flavoprotein-like, C-terminal, Succinate dehydrogenase/fumarate reductase flavoprotein, catalytic domain, FAD-dependent pyridine nucleotide-disulphide oxidoreductase	AO: L-aspartate oxidase	L-aspartate oxidase IPR005288 L-aspartate oxidase	AO	L-aspartate oxidase, chloroplastic
Nitab4.5_0001014g0160.1	98	1	0	0	0	5.141	3.646	4.577	0	0	0	5.788	6.011	5.821	0	4.455	0	5.873	#DIV/0!	0.0324617	0	-1.418	-	-	-	-	-	-	unknown protein similar to AT5G66985.1	Unknown Protein	-	-
Nitab4.5_0003424g0020.1	2841	21	0	0.18	0.289	1.782	1.972	1.753	0	0	0.292	0.477	0.425	0.357	0.156	1.836	0.097	0.419	0.670538	5.13578e-05	0.059	1.417	-	-	GO:0005488	-	IPR011989, IPR000409, IPR013320, IPR023362, IPR008985, IPR016024	Armadillo-like helical, BEACH domain, Concanavalin A-like lectin/glucanase, subgroup, PH-BEACH domain, Concanavalin A-like lectin/glucanases superfamily, Armadillo-type fold	SPI: Beige/BEACH domain ;WD domain, G-beta repeat protein	Beige_BEACH domain containing protein IPR000409 Beige_BEACH	SPI	Protein SPIRRIG
Nitab4.5_0000575g0200.1	571	12	4.331	4.008	2.84	4.262	4.67	4.504	3.553	2.898	3.659	2.984	3.436	2.767	3.726	4.479	3.37	3.062	0.524456	0.00352456	0.356	1.417	-	-	GO:0045454, GO:0016853, GO:0005783, GO:0006662, GO:0015035	-	IPR012336, IPR013766, IPR005788, IPR005792, IPR017937, IPR005746	Thioredoxin-like fold, Thioredoxin domain, Disulphide isomerase, Protein disulphide isomerase, Thioredoxin, conserved site, Thioredoxin	ATPDIL1-3, PDI1, ATPDI1, PDIL1-3: PDI-like 1-3	Protein disulfide isomerase L-2 IPR005792 Protein disulphide isomerase	PDIL1-3	Protein disulfide isomerase-like 1-3
Nitab4.5_0000155g0030.1	202	4	2.922	2.378	2.235	2.412	2.728	2.041	3.027	3.037	3.113	4.418	3.701	3.314	2.511	2.394	3.059	3.811	0.0604544	0.0202105	-0.548	-1.417	-	-	-	-	-	-	unknown protein similar to AT1G56420.1	Homology to unknown gene	-	-
Nitab4.5_0005255g0010.1	234	1	2.801	1.247	1.28	6.565	7.138	5.961	2.791	1.497	3.138	5.158	5.472	4.784	1.776	6.555	2.475	5.138	0.383764	0.0227957	-0.699	1.417	-	-	-	-	-	-	-	-	-	-
Nitab4.5_0002932g0060.1	143	6	0.902	1.328	0.714	1.456	1.531	1.26	1.223	0.731	0.277	0	0	0	0.981	1.416	0.744	0	0.508857	6.22779e-05	0.237	1.416	-	-	-	-	-	-	-	-	-	-
Nitab4.5_0012853g0010.1	646	6	0.308	0	0.788	1.733	2.232	2.049	0.024	0.415	0.714	0.641	1.004	0.128	0.366	2.005	0.384	0.591	0.953179	0.00848732	-0.018	1.414	-	-	GO:0003677, GO:0003700, GO:0006355, GO:0043565	-	IPR006563, IPR009057, IPR001356, IPR008422	POX domain, Homeodomain-like, Homeobox domain, Homeobox KN domain	BLH7: BEL1-like homeodomain 7	BEL1-like homeodomain protein 6 IPR006563 POX	BLH7	BEL1-like homeodomain protein 7
Nitab4.5_0008390g0030.1	1667	9	0	0	0	1.723	2.708	1.976	0	0	0.242	0.732	0.932	0.503	0	2.136	0.081	0.722	0.373901	0.0115766	-0.081	1.414	-	-	GO:0006952, GO:0043531	-	IPR000767, IPR027417, IPR002182	Disease resistance protein, P-loop containing nucleoside triphosphate hydrolase, NB-ARC	0	Cc-nbs-lrr, resistance protein	R1B-17	Putative late blight resistance protein homolog R1B-17
Nitab4.5_0007666g0030.1	455	7	1.896	1.53	2.149	0.615	1.802	1.824	2.137	2.103	2.33	0	0	0	1.859	1.414	2.19	0	0.160975	0.0240216	-0.331	1.414	-	-	GO:0046983	-	IPR011598	Myc-type, basic helix-loop-helix (bHLH) domain	basic helix-loop-helix (bHLH) DNA-binding superfamily protein	BHLH transcription factor-like protein IPR011598 Helix-loop-helix DNA-binding	BHLH123	Transcription factor bHLH123
Nitab4.5_0000390g0100.1	497	2	1.606	1.95	1.636	3.394	3.454	3.779	1.894	1.61	1.671	2.33	2.549	1.51	1.73	3.542	1.725	2.129	0.969616	0.0139348	0.005	1.413	-	-	GO:0005506, GO:0016705, GO:0020037, GO:0055114	Reactome:REACT_13433	IPR001128, IPR017972, IPR002401	Cytochrome P450, Cytochrome P450, conserved site, Cytochrome P450, E-class, group I	CYP71B34: cytochrome P450, family 71, subfamily B, polypeptide 34	Cytochrome P450	CYP71D55	Premnaspirodiene oxygenase
Nitab4.5_0004172g0090.1	381	9	1.3	1.775	2.348	2.65	2.839	2.677	1.181	1.436	1.059	1.508	1.292	1.133	1.808	2.722	1.225	1.311	0.145452	0.000336554	0.583	1.411	-	-	GO:0003779, GO:0007010, GO:0000902	Reactome:REACT_18266	IPR006599, IPR018106, IPR013912, IPR016098, IPR013992, IPR001837, IPR017901	CARP motif, CAP, conserved site, Adenylate cyclase-associated CAP, C-terminal, Cyclase-associated protein CAP/septum formation inhibitor MinC, C-terminal, Adenylate cyclase-associated CAP, N-terminal, Adenylate cyclase-associated CAP, C-CAP/cofactor C-like domain	ATCAP1, CAP 1, CAP1: cyclase associated protein 1	Adenylyl cyclase-associated protein IPR001837 Adenylate cyclase-associated CAP	CAP1	Cyclase-associated protein 1
Nitab4.5_0005567g0020.1	2031	7	1.871	1.066	2.485	2.434	2.778	2.375	1.752	1.717	2.041	1.08	1.308	0.966	1.807	2.529	1.837	1.118	0.948104	0.000932894	-0.03	1.411	SWI/SNF-SWI3	transcriptional regulator	GO:0005515, GO:0016491, GO:0055114, GO:0003677, GO:0005634, GO:0006351	0	IPR007526, IPR002937, IPR011991, IPR009057, IPR017923	SWIRM domain, Amine oxidase, Winged helix-turn-helix DNA-binding domain, Homeodomain-like, Transcription factor IIS, N-terminal	LDL3: LSD1-like 3	Amine oxidase IPR002937 Amine oxidase	LDL3	Lysine-specific histone demethylase 1 homolog 3
Nitab4.5_0000488g0030.1	305	2	3.62	2.652	3.79	1.754	1.663	1.742	0	0	0	0.674	0.252	0	3.354	1.72	0	0.309	0.000695483	0.0020765	3.354	1.411	-	-	-	-	IPR006904	Protein of unknown function DUF716, TMEM45	Family of unknown function (DUF716)	Plant viral-response family protein IPR006904 Protein of unknown function DUF716	tmem45b	Transmembrane protein 45B
Nitab4.5_0000426g0080.1	326	7	2.713	3.016	2.893	1.78	1.79	1.705	1.493	2.394	2.271	0.637	0.411	0	2.874	1.759	2.053	0.349	0.0498359	0.00170814	0.821	1.41	-	-	GO:0000105, GO:0004636, GO:0004635,	KEGG:00340+3.6.1.31, UniPathway:UPA00031, KEGG:00340+3.5.4.19	IPR008179, IPR002496, IPR021130	Phosphoribosyl-ATP pyrophosphohydrolase, Phosphoribosyl-AMP cyclohydrolase domain, Phosphoribosyl-ATP pyrophosphohydrolase-like	AT-IE, HISN2: histidine biosynthesis bifunctional protein (HISIE)	Phosphoribosyl-AMP cyclohydrolase IPR002496 Phosphoribosyl-AMP cyclohydrolase	HISN2	Histidine biosynthesis bifunctional protein hisIE, chloroplastic
Nitab4.5_0000007g0050.1	731	6	0	0	0	0.905	1.939	1.616	0	0	0	0	0.232	0	0	1.487	0	0.077	#DIV/0!	0.0110464	0	1.41	-	-	-	-	IPR005069, IPR025322, IPR003388	Nucleotide-diphospho-sugar transferase, Protein of unknown function DUF4228, plant, Reticulon	Nucleotide-diphospho-sugar transferase family protein	Glycosyltransferase-like protein IPR003388 Reticulon	RAY1	Beta-arabinofuranosyltransferase RAY1
Nitab4.5_0000522g0240.1	342	3	3.93	1.766	2.204	4.203	4.815	4.912	3.48	3.565	3.788	3.196	3.929	2.575	2.633	4.643	3.611	3.233	0.216532	0.0350415	-0.978	1.41	WRKY	TF	GO:0003700, GO:0006355, GO:0043565	0	IPR003657	DNA-binding WRKY	WRKY41, AtWRKY41: WRKY family transcription factor	WRKY transcription factor IPR003657 DNA-binding WRKY	WRKY41	Probable WRKY transcription factor 41
Nitab4.5_0001915g0040.1	583	3	0.754	0.447	0	2.892	3.407	2.897	0	0	0	1.726	1.619	1.622	0.401	3.065	0	1.656	0.141429	0.00127359	0.401	1.409	-	-	GO:0005515	-	IPR001810	F-box domain	0	F-box family protein IPR001810 Cyclin-like F-box	At3g18150	Putative F-box/LRR-repeat protein At3g18150
Nitab4.5_0007297g0030.1	523	16	2.12	2.256	1.837	0.229	0.513	0.764	3.179	2.173	3.002	2.304	1.158	2.267	2.071	0.502	2.784	1.91	0.0992593	0.0257509	-0.713	-1.408	-	-	GO:0004177, GO:0030145, GO:0009987	-	IPR007865, IPR000994	Aminopeptidase P N-terminal domain, Peptidase M24, structural domain	Metallopeptidase M24 family protein	Xaa-Pro dipeptidase IPR000994 Peptidase M24, structural domain	PEPD	Xaa-Pro dipeptidase
Nitab4.5_0002568g0030.1	341	5	0.295	0	0	6.405	6.675	6.385	0.948	1.099	2.211	5.303	5.689	4.247	0.098	6.488	1.42	5.08	0.0322658	0.033085	-1.322	1.408	WRKY	TF	GO:0003700, GO:0006355, GO:0043565	0	IPR003657	DNA-binding WRKY	WRKY40, ATWRKY40: WRKY DNA-binding protein 40	WRKY transcription factor 2 IPR003657 DNA-binding WRKY	WRKY40	Probable WRKY transcription factor 40
Nitab4.5_0005837g0010.1	543	2	2.422	1.439	1.292	3.21	3.141	3.218	1.513	1.772	2.696	4.385	4.374	5.032	1.717	3.19	1.994	4.597	0.613557	0.00300952	-0.277	-1.407	-	-	-	-	IPR010658, IPR016196	Nodulin-like, Major facilitator superfamily domain, general substrate transporter	Major facilitator superfamily protein	Nodulin family protein IPR010658 Nodulin-like	NFD4	Protein NUCLEAR FUSION DEFECTIVE 4
Nitab4.5_0000058g0170.1	1181	3	3.485	3.395	3.324	5.918	5.718	5.861	3.508	3.397	3.816	4.61	4.542	4.127	3.401	5.832	3.574	4.426	0.266934	0.000975702	-0.173	1.406	-	-	-	-	IPR021102	Peptide-N4-(N-acetyl-beta-glucosaminyl)asparagine amidase A	Peptide-N4-(N-acetyl-beta-glucosaminyl)asparagine amidase A protein	Peptide-N4-(N-acetyl-beta-glucosaminyl)asparagine amidase A	-	Peptide-N4-(N-acetyl-beta-glucosaminyl)asparagine amidase A
Nitab4.5_0000144g0110.1	546	1	5.19	5.302	4.974	1.735	1.556	2.094	5.047	4.973	4.99	3.322	3.111	3.169	5.155	1.795	5.003	3.201	0.198858	0.00117364	0.152	-1.406	-	-	-	-	IPR003590, IPR025265	Leucine-rich repeat, ribonuclease inhibitor subtype, WPP domain	RANGAP2: RAN GTPase activating protein 2	Ran GTPase activating protein (Fragment) IPR003590 Leucine-rich repeat, ribonuclease inhibitor subtype	RANGAP2	RAN GTPase-activating protein 2
Nitab4.5_0000106g0250.1	642	4	0	0	0	1.512	2.174	1.675	0	0	0	0	0.643	0.5	0	1.787	0	0.381	#DIV/0!	0.00725347	0	1.406	-	-	-	-	-	-	glycosyltransferase family protein 2	Glycosyl transferase family 2 protein	-	-
Nitab4.5_0000786g0240.1	320	1	7.211	5.471	5.446	4.088	3.47	3.873	7.217	7.771	7.707	5.254	5.1	5.289	6.043	3.81	7.565	5.215	0.067036	0.00179572	-1.522	-1.405	-	-	-	-	IPR006766	Phosphate-induced protein 1	EXO: Phosphate-responsive 1 family protein	Phi-1 protein (Fragment) IPR006766 Phosphate-induced protein 1 conserved region	EXO	Protein EXORDIUM
Nitab4.5_0004074g0010.1	483	8	0.63	0	1.296	1.492	1.719	1.506	1.007	0.779	1.018	0.204	0.301	0	0.642	1.572	0.935	0.168	0.486511	0.000259826	-0.293	1.404	-	-	GO:0016779	-	IPR002934	Nucleotidyl transferase domain	Nucleotidyltransferase family protein	Poly(A) RNA polymerase IPR002934 Nucleotidyltransferase	HESO1	Protein HESO1
Nitab4.5_0000525g0220.1	233	6	4.743	3.498	4.227	3.76	3.718	4.427	3.162	2.739	3.301	5.256	5.276	5.585	4.156	3.969	3.067	5.373	0.0524268	0.00516926	1.089	-1.404	-	-	GO:0003723, GO:0003735, GO:0005840, GO:0006412, GO:0015935	-	IPR020934, IPR002222, IPR005713, IPR023575	Ribosomal protein S19 conserved site, Ribosomal protein S19/S15, Ribosomal protein S19A/S15e, Ribosomal protein S19, superfamily	Ribosomal protein S19 family protein	30S ribosomal protein S19 IPR005713 Ribosomal protein S15, eukaryotic_archaeal	RPS15	40S ribosomal protein S15
Nitab4.5_0004794g0010.1	547	8	0	0	0	2.826	3.777	2.565	0	0	0	1.594	1.98	1.383	0	3.056	0	1.652	#DIV/0!	0.0262166	0	1.404	-	-	GO:0008152, GO:0010333, GO:0016829, GO:0000287	-	IPR001906, IPR005630, IPR008930, IPR008949	Terpene synthase, N-terminal domain, Terpene synthase, metal-binding domain, Terpenoid cyclases/protein prenyltransferase alpha-alpha toroid, Terpenoid synthase	0	Alpha-humulene_(-)-(E)-beta-caryophyllene synthase IPR005630 Terpene synthase, metal-binding domain	EAS3	5-epi-aristolochene synthase
Nitab4.5_0008009g0010.1	405	9	0	0	0	3.196	2.979	2.636	0	0	0	1.589	1.717	1.296	0	2.937	0	1.534	#DIV/0!	0.0023932	0	1.403	-	-	-	-	IPR007751	Domain of unknown function DUF676, lipase-like	alpha/beta-Hydrolases superfamily protein	Potential lipid particle serine esterase IPR007751 Protein of unknown function DUF676, hydrolase-like	ROG1	Putative lipase ROG1
Nitab4.5_0000224g0070.1	1023	1	0	0	0	3.758	3.936	3.337	0	0	0	2.338	2.487	1.999	0	3.677	0	2.274	#DIV/0!	0.00359559	0	1.403	-	-	GO:0006812, GO:0016021, GO:0019829, GO:0005388, GO:0005524, GO:0016020, GO:0070588, GO:0000166, GO:0046872	-	IPR023299, IPR004014, IPR023298, IPR023214, IPR001757, IPR006068, IPR006408, IPR018303, IPR008250	P-type ATPase, cytoplasmic domain N, Cation-transporting P-type ATPase, N-terminal, P-type ATPase, transmembrane domain, HAD-like domain, Cation-transporting P-type ATPase, Cation-transporting P-type ATPase, C-terminal, Calcium-transporting P-type ATPase, subfamily IIB, P-type ATPase, phosphorylation site, P-type ATPase, A domain	ATPase E1-E2 type family protein / haloacid dehalogenase-like hydrolase family protein	Calcium-transporting ATPase 1 IPR006408 ATPase, P-type, calcium-transporting, PMCA-type	ACA13	Putative calcium-transporting ATPase 13, plasma membrane-type
Nitab4.5_0001591g0020.1	464	4	2.538	2.259	3.519	2.572	2.901	3.317	2.363	2.961	2.293	1.774	1.956	0.85	2.772	2.93	2.539	1.527	0.622111	0.0256176	0.233	1.403	WRKY	TF	GO:0003700, GO:0006355, GO:0043565	0	IPR003657	DNA-binding WRKY	WRKY4: WRKY DNA-binding protein 4	WRKY transcription factor-c IPR003657 DNA-binding WRKY	WRKY4	Probable WRKY transcription factor 4
Nitab4.5_0000759g0100.1	114	4	2.736	2.104	3.114	1.892	2.841	1.94	3.501	2.088	2.36	3.856	4.145	2.879	2.651	2.224	2.65	3.627	0.997613	0.0463579	0.001	-1.403	-	-	-	-	IPR027141, IPR006649, IPR010920, IPR001163	U6 snRNA-associated Sm-like protein LSm4/Small nuclear ribonucleoprotein Sm D1/D3, Ribonucleoprotein LSM domain, eukaryotic/archaea-type, Like-Sm (LSM) domain, Ribonucleoprotein LSM domain	Small nuclear ribonucleoprotein family protein	Small nuclear ribonucleoprotein Sm D1 IPR006649 Like-Sm ribonucleoprotein, eukaryotic and archaea-type, core	SMD1B	Small nuclear ribonucleoprotein SmD1b
Nitab4.5_0001651g0150.1	142	1	0.144	0.632	0.224	4.467	4.437	3.965	0	0	0	5.45	5.701	5.924	0.334	4.29	0	5.692	0.0920434	0.00273605	0.334	-1.402	-	-	GO:0046982, GO:0000786, GO:0003677, GO:0005634, GO:0006334	-	IPR009072, IPR002119, IPR007125	Histone-fold, Histone H2A, Histone core	HTA5, H2AXA, G-H2AX, GAMMA-H2AX: Histone superfamily protein	Histone H2A IPR002119 Histone H2A	HIS2A	Histone H2AX
Nitab4.5_0006192g0020.1	773	19	3.374	3.439	3.427	2.595	2.842	3.186	3.587	3.585	3.941	1.225	1.787	1.404	3.413	2.874	3.704	1.472	0.0723832	0.00417585	-0.291	1.402	LUG	transcriptional regulator	GO:0005515	0	IPR017986, IPR006594, IPR019775, IPR001680, IPR013720, IPR015943	WD40-repeat-containing domain, LisH dimerisation motif, WD40 repeat, conserved site, WD40 repeat, LisH dimerisation motif, subgroup, WD40/YVTN repeat-like-containing domain	LUH: LEUNIG_homolog	WD-40 repeat family protein IPR017986 WD40 repeat, region	LUH	Transcriptional corepressor LEUNIG_HOMOLOG
Nitab4.5_0000255g0340.1	439	5	0	0	0	4.264	4.633	4.045	0	0	0	3.059	3.477	2.199	0	4.314	0	2.912	#DIV/0!	0.0274922	0	1.402	-	-	GO:0004672, GO:0006468, GO:0016772, GO:0005524, GO:0004674	0	IPR001245, IPR013320, IPR011009, IPR000719, IPR008271	Serine-threonine/tyrosine-protein kinase catalytic domain, Concanavalin A-like lectin/glucanase, subgroup, Protein kinase-like domain, Protein kinase domain, Serine/threonine-protein kinase, active site	Protein kinase superfamily protein	ATP binding _ serine-threonine kinase IPR001245 Tyrosine protein kinase	RIPK	Serine/threonine-protein kinase RIPK
Nitab4.5_0004643g0040.1	392	4	2.329	2.106	2.495	2.449	1.857	2.566	2.386	2.126	2.362	1.158	1.117	0.396	2.31	2.291	2.291	0.89	0.900323	0.013328	0.019	1.401	-	-	GO:0004722, GO:0006470, GO:0003824	-	IPR000222, IPR015655, IPR001932	Protein phosphatase 2C, manganese/magnesium aspartate binding site, Protein phosphatase 2C, Protein phosphatase 2C (PP2C)-like domain	Protein phosphatase 2C family protein	Protein phosphatase 2c-like protein IPR015655 Protein phosphatase 2C	Os04g0584300	Probable protein phosphatase 2C 43
Nitab4.5_0003321g0070.1	165	4	3.846	4.258	3.905	1.923	1.967	2.046	4.032	4.149	4.152	3.496	3.09	3.547	4.003	1.979	4.111	3.378	0.467186	0.00071684	-0.108	-1.399	-	-	GO:0005634	-	IPR004023	Mago nashi protein	MEE63, MAGO, HAP1: mago nashi family protein	Mago nashi-like protein 2 IPR004023 Mago nashi protein	MAGO2	Protein mago nashi homolog 2
Nitab4.5_0002750g0080.1	301	6	1.27	1.226	1.624	1.596	1.753	0.943	1.186	1.547	1.452	0.013	0.086	0	1.373	1.431	1.395	0.033	0.90243	0.00498247	-0.022	1.398	-	-	GO:0003676, GO:0008270	-	IPR015880, IPR004345, IPR003604	Zinc finger, C2H2-like, TB2/DP1/HVA22-related protein, Zinc finger, U1-type	0	Receptor expression-enhancing protein 2 IPR004345 TB2_DP1 and HVA22 related protein	HVA22A	HVA22-like protein a
Nitab4.5_0002310g0010.1	508	3	1.834	1.115	0.39	3.381	3.728	2.874	1.384	0.829	1.442	1.995	2.484	1.312	1.113	3.328	1.218	1.93	0.830244	0.0293413	-0.105	1.398	-	-	-	-	IPR006740	Protein of unknown function DUF604	Protein of unknown function (DUF604)	Glycosyltransferase-like protein IPR006740 Protein of unknown function DUF604	-	-
Nitab4.5_0000314g0060.1	228	2	0	0	0	4.321	4.594	4.07	0	0	0	3.391	2.619	2.781	0	4.328	0	2.931	#DIV/0!	0.0074835	0	1.397	-	-	GO:0030145, GO:0045735	-	IPR001929, IPR006045, IPR019780, IPR011051, IPR014710	Germin, Cupin 1, Germin, manganese binding site, RmlC-like cupin domain, RmlC-like jelly roll fold	RmlC-like cupins superfamily protein	Germin-like protein 4 IPR014710 RmlC-like jelly roll fold	At5g39130	Germin-like protein subfamily 1 member 16
Nitab4.5_0000459g0090.1	2469	21	0	0.093	0.396	2.143	2.426	2.27	0	0	0.441	0.782	0.913	0.959	0.163	2.28	0.147	0.884	0.936762	0.000138707	0.016	1.396	-	-	-	-	IPR000409, IPR023362, IPR013320, IPR011989, IPR008985	BEACH domain, PH-BEACH domain, Concanavalin A-like lectin/glucanase, subgroup, Armadillo-like helical, Concanavalin A-like lectin/glucanases superfamily	SPI: Beige/BEACH domain ;WD domain, G-beta repeat protein	Beige_BEACH domain containing protein IPR000409 Beige_BEACH	SPI	Protein SPIRRIG
Nitab4.5_0009965g0010.1	678	8	3.856	3.439	3.365	6.87	6.905	6.873	3.44	1.646	3.024	5.615	5.935	4.91	3.554	6.883	2.703	5.487	0.205786	0.00997354	0.851	1.396	-	-	-	-	IPR013126, IPR018181	Heat shock protein 70 family, Heat shock protein 70, conserved site	BIP, BIP2: Heat shock protein 70 (Hsp 70) family protein	Heat shock protein IPR013126 Heat shock protein 70	BIP4	Luminal-binding protein 4
Nitab4.5_0000550g0010.1	445	1	0	0.456	0	3.091	2.877	2.932	0	0	0	2.204	1.66	0.849	0.152	2.967	0	1.571	0.373901	0.024918	0.152	1.396	-	-	-	-	IPR004158	Protein of unknown function DUF247, plant	0	CM0545.450.nc protein IPR004158 Protein of unknown function DUF247, plant	At3g47200	UPF0481 protein At3g47200
Nitab4.5_0000524g0040.1	685	5	1.238	0.033	1.177	2.217	2.352	2.112	1.658	1.725	1.465	0.943	1.55	0	0.816	2.227	1.616	0.831	0.115832	0.03767	-0.8	1.396	-	-	-	-	-	-	unknown protein similar to AT1G24560.1	Unknown Protein	At3g49055	Uncharacterized protein At3g49055
Nitab4.5_0002533g0060.1	978	15	1.671	1.428	1.918	3.205	3.991	3.487	1.618	2.062	2.119	2.253	2.312	1.934	1.672	3.561	1.933	2.166	0.286891	0.00568186	-0.261	1.395	CAMTA	TF	GO:0005515, GO:0003677, GO:0005634	0	IPR000048, IPR027417, IPR005559, IPR020683, IPR002110	IQ motif, EF-hand binding site, P-loop containing nucleoside triphosphate hydrolase, CG-1 DNA-binding domain, Ankyrin repeat-containing domain, Ankyrin repeat	EICBP.B, CAMTA1: ethylene induced calmodulin binding protein	Calmodulin-binding transcription activator 2 IPR005559 CG-1	CAMTA1	Calmodulin-binding transcription activator 1
Nitab4.5_0011709g0020.1	140	3	4.146	3.805	4.192	3.494	3.569	3.554	3.219	3.853	3.311	2.472	2.655	1.308	4.048	3.539	3.461	2.145	0.065068	0.0299375	0.587	1.394	-	-	GO:0006662, GO:0015035, GO:0045454	-	IPR012336, IPR005746, IPR013766, IPR017937	Thioredoxin-like fold, Thioredoxin, Thioredoxin domain, Thioredoxin, conserved site	ATTRX2, ATH2, ATTRXH2, TRXH2, TRX2: thioredoxin 2	Thioredoxin H IPR015467 Thioredoxin, core	TRX2	Thioredoxin H2
Nitab4.5_0007427g0020.1	234	3	0	0	0	0.939	1.644	2.292	0	0	0	0.687	0	0.005	0	1.625	0	0.231	#DIV/0!	0.036867	0	1.394	-	-	-	-	-	-	hydroxyproline-rich glycoprotein family protein	Unknown Protein	PELPK1	Protein PELPK1
Nitab4.5_0000252g0110.1	1775	3	0	0	0.544	2.079	2.875	2.052	0.234	0.46	0.757	1.039	1.388	0.399	0.181	2.335	0.484	0.942	0.269835	0.0244622	-0.303	1.393	-	-	-	-	IPR011684	KIP1-like	kinase interacting (KIP1-like) family protein	Kinase interacting family protein IPR011684 KIP1-like	NET1D	Protein NETWORKED 1D
Nitab4.5_0001921g0030.1	137	3	4.954	3.42	3.239	3.753	2.974	3.413	4.863	5.624	5.803	4.764	4.535	5.016	3.871	3.38	5.43	4.772	0.0645009	0.00627639	-1.559	-1.392	-	-	-	-	IPR006766	Phosphate-induced protein 1	EXO: Phosphate-responsive 1 family protein	Phi-1 protein (Fragment) IPR006766 Phosphate-induced protein 1 conserved region	EXO	Protein EXORDIUM
Nitab4.5_0000698g0030.1	85	2	0.166	0	0	5.557	5.491	5.255	0.143	0	0	4.363	4.59	3.173	0.055	5.434	0.048	4.042	0.921449	0.0361566	0.007	1.392	-	-	-	-	-	-	-	Unknown Protein	-	-
Nitab4.5_0007061g0030.1	760	2	0.393	0	0.086	2.91	3.327	2.925	0	0	0	1.709	1.911	1.37	0.16	3.054	0	1.663	0.251718	0.00263589	0.16	1.391	-	-	GO:0043531, GO:0006952	-	IPR002182, IPR000767, IPR027417	NB-ARC, Disease resistance protein, P-loop containing nucleoside triphosphate hydrolase	0	0	R1B-12	Putative late blight resistance protein homolog R1B-12
Nitab4.5_0005924g0050.1	188	5	4.676	4.317	3.589	3.815	4.313	5.016	4.204	3.187	3.971	5.851	5.666	5.798	4.194	4.381	3.787	5.772	0.411246	0.0169307	0.407	-1.391	-	-	GO:0003735, GO:0005622, GO:0005840, GO:0006412	-	IPR000039, IPR021131	Ribosomal protein L18e, Ribosomal protein L18e/L15P	RPL18: ribosomal protein L18	Ribosomal protein L18 IPR000039 Ribosomal protein L18e	RPL18B	60S ribosomal protein L18-2
Nitab4.5_0011248g0010.1	83	2	4.246	4.203	2.76	5.399	5.132	4.897	2.48	1.798	2.709	4.226	3.137	3.9	3.736	5.143	2.329	3.754	0.0657611	0.0171855	1.407	1.389	-	-	-	-	-	-	-	Unknown Protein	-	-
Nitab4.5_0008924g0010.1	376	3	0	0	0	1.792	2.153	2.214	0.1	0	0.498	0.409	0.635	0.95	0	2.053	0.199	0.665	0.26019	0.00247242	-0.199	1.388	MYB	TF	GO:0003677, GO:0003682	0	IPR017930, IPR009057, IPR001005	Myb domain, Homeodomain-like, SANT/Myb domain	ATMYB102, ATM4, MYB102: MYB-like 102	MYB transcription factor IPR015495 Myb transcription factor	MYB102	Transcription factor MYB102
Nitab4.5_0019872g0010.1	357	1	0	0	0	3.902	2.729	3.31	0	1.089	0	4.818	4.874	4.411	0	3.313	0.363	4.701	0.373901	0.01973	-0.363	-1.388	-	-	GO:0005515	-	IPR001810, IPR006652, IPR015916	F-box domain, Kelch repeat type 1, Galactose oxidase, beta-propeller	Galactose oxidase/kelch repeat superfamily protein	Kelch repeat-containing F-box family protein IPR015915 Kelch-type beta propeller	At1g80440	F-box/kelch-repeat protein At1g80440
Nitab4.5_0001618g0020.1	94	1	0.999	0	0	4.059	3.641	3.603	1.763	0	0.817	5.263	5.051	5.149	0.333	3.767	0.86	5.154	0.435365	0.000938536	-0.527	-1.387	-	-	-	-	-	-	-	Unknown Protein	-	-
Nitab4.5_0008420g0010.1	674	15	1.661	1.664	2.196	3.074	3.613	3.175	1.639	1.65	1.501	1.933	1.768	1.999	1.84	3.287	1.597	1.9	0.256411	0.00149697	0.243	1.387	-	-	GO:0005515	-	IPR014720, IPR004274, IPR023214	Double-stranded RNA-binding domain, NLI interacting factor, HAD-like domain	CPL2: carboxyl-terminal domain (ctd) phosphatase-like 2	RNA polymerase II C-terminal domain phosphatase-like 2 IPR004274 NLI interacting factor	CPL2	RNA polymerase II C-terminal domain phosphatase-like 2
Nitab4.5_0003246g0130.1	488	3	0	0.056	0	2.28	2.404	2.263	0	0	0	3.653	3.674	3.777	0.019	2.316	0	3.702	0.373901	1.90629e-05	0.019	-1.386	-	-	GO:0008152, GO:0016758	-	IPR002213	UDP-glucuronosyl/UDP-glucosyltransferase	GT72B1, UGT72B1: UDP-Glycosyltransferase superfamily protein	UDP-glucosyltransferase IPR002213 UDP-glucuronosyl_UDP-glucosyltransferase	AS	Hydroquinone glucosyltransferase
Nitab4.5_0005092g0020.1	469	8	3.429	2.036	4.24	5.271	5.787	5.114	4.922	4.549	4.597	4.198	4.253	3.564	3.235	5.391	4.69	4.005	0.0902925	0.00992682	-1.455	1.386	-	-	GO:0004185, GO:0006508	-	IPR018202, IPR001563	Peptidase S10, serine carboxypeptidase, active site, Peptidase S10, serine carboxypeptidase	scpl48: serine carboxypeptidase-like 48	Serine carboxypeptidase IPR001563 Peptidase S10, serine carboxypeptidase	SCPL48	Serine carboxypeptidase-like 48
Nitab4.5_0004522g0030.1	168	1	0	0	0	5.171	5.256	4.409	0	0	0	3.593	4.062	3.024	0	4.945	0	3.559	#DIV/0!	0.0263765	0	1.386	-	-	-	-	IPR003676	Auxin-induced protein, ARG7	SAUR-like auxin-responsive protein family	Auxin-induced SAUR-like protein IPR003676 Auxin responsive SAUR protein	SAUR71	Auxin-responsive protein SAUR71
Nitab4.5_0000420g0010.1	601	1	0.085	0	0	3.248	3.814	3.603	0.129	0	0.843	1.842	2.403	2.265	0.028	3.555	0.324	2.17	0.32493	0.00421823	-0.296	1.385	-	-	-	-	IPR004294	Carotenoid oxygenase	NCED5, ATNCED5: nine-cis-epoxycarotenoid dioxygenase 5	9-cis-epoxycarotenoid dioxygenase 5 IPR004294 Carotenoid oxygenase	NCED2	9-cis-epoxycarotenoid dioxygenase NCED2, chloroplastic
Nitab4.5_0005769g0080.1	234	3	0	0	0	6.666	6.926	6.346	0	0	0	4.959	5.843	4.982	0	6.646	0	5.261	#DIV/0!	0.0145709	0	1.385	MYB	TF	GO:0003682, GO:0003677	0	IPR001005, IPR009057, IPR017930	SANT/Myb domain, Homeodomain-like, Myb domain	AtMYB78, MYB78: myb domain protein 78	MYB transcription factor IPR015495 Myb transcription factor	MYB78	Transcription factor MYB78
Nitab4.5_0002114g0010.1	266	4	1.701	0.268	1.612	1.282	2.221	1.98	2.211	2.27	2.397	0.611	0.717	0	1.194	1.828	2.293	0.443	0.0781378	0.0182538	-1.099	1.385	-	-	GO:0005515	-	IPR000048	IQ motif, EF-hand binding site	0	Calmodulin binding protein IPR000048 IQ calmodulin-binding region	IQD1	Protein IQ-DOMAIN 1
Nitab4.5_0003285g0040.1	92	2	0	0	0	2.138	2.372	2.198	0	0	0	1.531	1.022	0	0	2.236	0	0.851	#DIV/0!	0.0384023	0	1.385	-	-	GO:0030001, GO:0046872	-	IPR006121	Heavy metal-associated domain, HMA	Copper transport protein family	Agenet domain-containing protein _ bromo-adjacent homology (BAH) domain-containing protein-like	HIPP06	Heavy metal-associated isoprenylated plant protein 6
Nitab4.5_0007871g0020.1	199	4	1.377	1.781	1.509	0.181	0	0	1.25	2.047	2.035	1.407	1.805	1.121	1.556	0.06	1.778	1.444	0.486224	0.00261667	-0.222	-1.384	-	-	-	-	-	-	DNA binding	AGAP001695-PA (Fragment)	-	-
Nitab4.5_0004502g0030.1	192	3	3.035	3.029	3.689	1.335	1.59	2.023	2.596	2.427	2.032	0	0.18	0.614	3.251	1.649	2.352	0.265	0.0309471	0.00695231	0.899	1.384	-	-	GO:0006869, GO:0008289	-	IPR000528, IPR016140	Plant lipid transfer protein/Par allergen, Bifunctional inhibitor/plant lipid transfer protein/seed storage helical domain	Bifunctional inhibitor/lipid-transfer protein/seed storage 2S albumin superfamily protein	Non-specific lipid-transfer protein IPR013770 Plant lipid transfer protein and hydrophobic protein, helical	YLS3	Protein YLS3
Nitab4.5_0006982g0010.1	982	2	2.722	2.15	2.568	4.187	4.352	4.175	3.009	2.588	3.032	3.034	3.306	2.221	2.48	4.238	2.877	2.854	0.151098	0.0138782	-0.397	1.384	-	-	GO:0016772, GO:0004672, GO:0005524, GO:0006468, GO:0004674, GO:0005515	0	IPR011009, IPR002290, IPR008271, IPR017441, IPR000719, IPR001611, IPR013210	Protein kinase-like domain, Serine/threonine- / dual specificity protein kinase, catalytic domain, Serine/threonine-protein kinase, active site, Protein kinase, ATP binding site, Protein kinase domain, Leucine-rich repeat, Leucine-rich repeat-containing N-terminal, type 2	LRR XI-23, RLK7: Leucine-rich receptor-like protein kinase family protein	Receptor like kinase, RLK	RLK7	Receptor-like protein kinase 7
Nitab4.5_0004012g0010.1	517	2	2.397	2.918	3.678	3.647	4.069	4.539	2.494	2.694	2.751	2.728	3.193	2.181	2.998	4.085	2.646	2.701	0.40753	0.0237582	0.352	1.384	-	-	GO:0005506, GO:0016705, GO:0020037, GO:0055114	Reactome:REACT_13433	IPR001128, IPR017972, IPR002401	Cytochrome P450, Cytochrome P450, conserved site, Cytochrome P450, E-class, group I	CYP82C4: cytochrome P450, family 82, subfamily C, polypeptide 4	Cytochrome P450	CYP82C4	Xanthotoxin 5-hydroxylase CYP82C4
Nitab4.5_0002108g0020.1	523	12	4.073	3.697	3.793	1.212	1.557	1.701	4.039	3.761	3.963	0.163	0.159	0	3.854	1.49	3.921	0.107	0.658807	0.000866529	-0.067	1.383	Orphans	transcriptional regulator	GO:0008270	0	IPR022087, IPR003903, IPR001781	Protein DA1 like, Ubiquitin interacting motif, Zinc finger, LIM-type	LIM domain-containing protein	Homeobox protein LIM-3 (Fragment) IPR001781 Zinc finger, LIM-type	DAR1	Protein DA1-related 1
Nitab4.5_0007983g0010.1	912	9	1.977	0.927	2.36	1.948	2.525	2.017	2.095	2.06	2.076	0.875	1.214	0.249	1.754	2.163	2.077	0.78	0.493723	0.0146437	-0.323	1.383	-	-	-	-	IPR014002, IPR007930, IPR008395	Tudor-like, plant, Protein of unknown function DUF724, Agenet-like domain	0	Agenet domain-containing protein IPR007930 Protein of unknown function DUF724	DUF3	DUF724 domain-containing protein 3
Nitab4.5_0000045g0110.1	270	5	5.613	5.663	5.347	6.89	6.827	6.971	5.707	4.747	5.217	5.474	5.363	5.705	5.541	6.896	5.224	5.514	0.341146	0.000222967	0.317	1.382	-	-	0	KEGG:00310+3.4.-.-, KEGG:00550+3.4.-.-, KEGG:00780+3.4.-.-	IPR008580	PPPDE putative peptidase domain	PPPDE putative thiol peptidase family protein	PPPDE peptidase domain containing 2a IPR008580 Protein of unknown function DUF862, eukaryotic	DESI1	Desumoylating isopeptidase 1
Nitab4.5_0004166g0050.1	1013	12	4.811	4.708	5.81	1.684	1.887	1.507	4.815	5.128	4.739	0.491	0.439	0.002	5.11	1.693	4.894	0.311	0.592252	0.00189764	0.216	1.382	-	-	GO:0005525, GO:0003743, GO:0005622, GO:0006413, GO:0003924	-	IPR004161, IPR000178, IPR005225, IPR000795, IPR027417, IPR009000, IPR023115, IPR015760	Translation elongation factor EFTu/EF1A, domain 2, Translation initiation factor aIF-2, bacterial-like, Small GTP-binding protein domain, Elongation factor, GTP-binding domain, P-loop containing nucleoside triphosphate hydrolase, Translation protein, beta-barrel domain, Translation initiation factor IF- 2, domain 3, Translation initiation factor IF- 2	FUG1: Translation initiation factor 2, small GTP-binding protein	Translation initiation factor IF-2 IPR000178 Initiation factor 2	At1g17220	Translation initiation factor IF-2, chloroplastic
Nitab4.5_0003432g0090.1	810	6	3.027	2.896	3.096	2.085	2.155	1.817	3.496	3.606	3.825	0.623	1.109	0.18	3.006	2.019	3.642	0.637	0.00491652	0.00859788	-0.636	1.382	-	-	GO:0016881	-	IPR000608, IPR016135	Ubiquitin-conjugating enzyme, E2, Ubiquitin-conjugating enzyme/RWD-like	UBC24, ATUBC24, PHO2: phosphate 2	Ubiquitin-conjugating enzyme 22 IPR000608 Ubiquitin-conjugating enzyme, E2	UBC24	Probable ubiquitin-conjugating enzyme E2 24
Nitab4.5_0018289g0010.1	238	5	4.721	3.79	3.802	5.351	5.996	4.887	4.988	4.689	4.571	4.242	4.526	3.319	4.104	5.411	4.749	4.029	0.124306	0.0466496	-0.645	1.382	-	-	-	-	-	-	pathogenesis-related family protein	Pathogenesis-related protein-like protein	-	Pathogen-related protein
Nitab4.5_0003067g0010.1	160	4	7.45	7.508	7.018	8.678	8.503	8.843	7.214	7.305	7.36	9.835	9.976	10.356	7.325	8.675	7.293	10.056	0.850019	0.00168502	0.032	-1.381	-	-	GO:0006633,	UniPathway:UPA00094	IPR009081, IPR003231, IPR006162	Acyl carrier protein-like, Acyl carrier protein (ACP), Phosphopantetheine attachment site	ACP5: acyl carrier protein 5	Acyl carrier protein	ACP1	Acyl carrier protein 1, chloroplastic
Nitab4.5_0000073g0420.1	369	4	0	0	0	2.291	2.47	2.382	0	0	0	0.791	1.454	0.754	0	2.381	0	1	#DIV/0!	0.00407053	0	1.381	-	-	GO:0005506, GO:0016705, GO:0020037, GO:0055114	Reactome:REACT_13433	IPR001128	Cytochrome P450	CYP716A1: cytochrome P450, family 716, subfamily A, polypeptide 1	Cytochrome P450	-	Beta-amyrin 28-monooxygenase
Nitab4.5_0011161g0010.1	343	10	2.708	1.909	1.912	3.735	4.654	3.926	1.739	0.893	1.725	2.678	3.098	2.397	2.177	4.105	1.452	2.724	0.133858	0.0162964	0.725	1.381	-	-	GO:0006457, GO:0051082	-	IPR001623, IPR008971, IPR002939, IPR018253	DnaJ domain, HSP40/DnaJ peptide-binding, Chaperone DnaJ, C-terminal, DnaJ domain, conserved site	ATERDJ3B, ERDJ3B: DNAJ heat shock family protein	DNAJ chaperone IPR003095 Heat shock protein DnaJ	ERDJ3B	DnaJ protein ERDJ3B
Nitab4.5_0006775g0100.1	355	9	2.019	2.195	1.96	1.798	1.814	1.623	2.369	2.124	2.122	0.488	0.45	0.158	2.058	1.745	2.205	0.365	0.245832	0.000336063	-0.147	1.38	-	-	GO:0003824, GO:0044237, GO:0050662, , GO:0005975, GO:0016857, GO:0003978, GO:0006012	KEGG:00052+5.1.3.2, KEGG:00520+5.1.3.2, MetaCyc:PWY-3821, MetaCyc:PWY-6317, MetaCyc:PWY-6397, MetaCyc:PWY-6527, UniPathway:UPA00214	IPR001509, IPR025308, IPR008089, IPR005886, IPR016040	NAD-dependent epimerase/dehydratase, UDP-glucose 4-epimerase C-terminal domain, Nucleotide sugar epimerase, UDP-glucose 4-epimerase GalE, NAD(P)-binding domain	UGE5: UDP-D-glucose/UDP-D-galactose 4-epimerase 5	UDP-glucose 4-epimerase IPR005886 UDP-glucose 4-epimerase	-	UDP-glucose 4-epimerase GEPI48
Nitab4.5_0000914g0190.1	592	1	0	0	0	1.811	2.113	1.618	0	0	0	0.36	0.557	0.482	0	1.847	0	0.467	#DIV/0!	0.000878517	0	1.38	-	-	GO:0000145, GO:0006887	-	IPR004140, IPR016159	Exocyst complex protein Exo70, Cullin repeat-like-containing domain	ATEXO70H2, EXO70H2: exocyst subunit exo70 family protein H2	Exocyst complex protein EXO70 IPR004140 Exo70 exocyst complex subunit	EXO70H1	Exocyst complex component EXO70H1
Nitab4.5_0000956g0010.1	235	2	0	0	0	1.44	2.083	2.02	0	0	0	0.578	0.825	0	0	1.848	0	0.468	#DIV/0!	0.0123636	0	1.38	MYB	TF	GO:0003677, GO:0003682	0	IPR017877, IPR009057, IPR001005, IPR017930	Myb-like domain, Homeodomain-like, SANT/Myb domain, Myb domain	ATMYB4, MYB4: myb domain protein 4	MYB transcription factor IPR017930 Myb-type HTH DNA-binding domain	MYB308	Myb-related protein 308
Nitab4.5_0000232g0080.1	668	5	4.874	4.303	4.327	4.449	4.781	4.831	4.479	4.307	4.234	3.486	3.617	2.82	4.501	4.687	4.34	3.308	0.465307	0.0073433	0.161	1.379	-	-	GO:0005515	-	IPR001611, IPR003591, IPR025875	Leucine-rich repeat, Leucine-rich repeat, typical subtype, Leucine rich repeat 4	Outer arm dynein light chain 1 protein	Phosphatase 1 regulatory subunit 7 IPR001611 Leucine-rich repeat	Dnaaf1	Dynein assembly factor 1, axonemal
Nitab4.5_0003991g0020.1	197	7	2.744	4.56	4.988	3.368	3.38	2.464	5.749	0	5.101	1.742	1.566	1.767	4.097	3.071	3.617	1.692	0.81686	0.0112453	0.48	1.379	-	-	-	-	IPR013210	Leucine-rich repeat-containing N-terminal, type 2	SERK1, ATSERK1: somatic embryogenesis receptor-like kinase 1	LRR receptor-like serine_threonine-protein kinase, RLP	LRR1	Leucine-rich repeat protein 1
Nitab4.5_0001003g0160.1	866	12	0	0	0	1.908	2.107	2.018	0	0	0	0.762	1.022	0.114	0	2.011	0	0.633	#DIV/0!	0.00752661	0	1.378	-	-	-	-	IPR022043	Chromatin assembly factor 1 subunit A	FAS1, NFB2	At1g65470_F5I14_33 (Fragment)	FAS1	Chromatin assembly factor 1 subunit FAS1
Nitab4.5_0002129g0110.1	1173	26	0.035	0	0.479	1.387	1.443	1.3	0.509	0.318	0.18	0	0	0	0.171	1.377	0.336	0	0.415949	4.9737e-06	-0.165	1.377	-	-	-	-	-	-	ATRNL, RNL, AtRLG1: RNAligase	RNA ligase isoform 2 (Fragment)	RNL	tRNA ligase 1
Nitab4.5_0018389g0010.1	306	1	4.565	4.589	4.129	6.608	6.454	6.353	4.584	3.363	3.891	5.098	5.049	5.139	4.428	6.472	3.946	5.095	0.277856	6.23663e-05	0.482	1.377	-	-	GO:0042823, GO:0003824, GO:0008152	KEGG:00196+4.-.-.-, KEGG:00750+4.-.-.-, KEGG:00860+4.-.-.-, UniPathway:UPA00245	IPR001852, IPR013785, IPR011060	Vitamin B6 biosynthesis protein, Aldolase-type TIM barrel, Ribulose-phosphate binding barrel	A37, ATPDX1.2, PDX1.2: pyridoxine biosynthesis 1.2	Pyridoxal biosynthesis lyase pdxS IPR001852 Vitamin B6 biosynthesis protein	PDX12	Pyridoxal 5'-phosphate synthase-like subunit PDX1.2
Nitab4.5_0003330g0070.1	329	1	3.454	3.252	3.51	2.315	2.69	2.47	3.128	2.799	2.577	0.987	1.452	0.902	3.405	2.491	2.834	1.114	0.0328289	0.00244206	0.571	1.377	AP2-EREBP	TF	GO:0003677, GO:0003700, GO:0006355	0	IPR016177, IPR001471	DNA-binding domain, AP2/ERF domain	0	Ethylene responsive transcription factor 2a IPR001471 Pathogenesis-related transcriptional factor and ERF, DNA-binding	ERF118	Ethylene-responsive transcription factor ERF118
Nitab4.5_0001356g0070.1	193	3	2.163	1.936	2.434	1.69	1.914	1.635	1.034	0.696	1.136	0.675	0.432	0	2.178	1.746	0.956	0.369	0.00336593	0.00305196	1.222	1.377	-	-	-	-	IPR007612, IPR025659	LURP1-like domain, Tubby C-terminal-like domain	0	GTP binding protein IPR007612 Protein of unknown function DUF567	At3g14260	Protein LURP-one-related 11
Nitab4.5_0006878g0030.1	1662	9	1.271	0.54	1.544	2.83	3.081	2.638	1.339	1.347	1.729	1.462	1.852	1.105	1.118	2.85	1.472	1.473	0.339621	0.00537889	-0.354	1.377	DDT	transcriptional regulator	GO:0005515, GO:0008270	0	IPR019787, IPR011011, IPR001965, IPR004022, IPR013083, IPR018501, IPR018500, IPR019786	Zinc finger, PHD-finger, Zinc finger, FYVE/PHD-type, Zinc finger, PHD-type, DDT domain, Zinc finger, RING/FYVE/PHD-type, DDT domain superfamily, DDT domain, subgroup, Zinc finger, PHD-type, conserved site	0	Chromodomain helicase DNA binding protein IPR019787 Zinc finger, PHD-finger	PTM	DDT domain-containing protein PTM
Nitab4.5_0000870g0050.1	527	7	0.256	1.454	0.99	2.965	2.725	3.234	0.609	0.62	0.005	1.977	1.364	1.457	0.9	2.975	0.411	1.599	0.292653	0.00464863	0.489	1.376	-	-	GO:0004185, GO:0006508	-	IPR001563, IPR018202	Peptidase S10, serine carboxypeptidase, Peptidase S10, serine carboxypeptidase, active site	scpl48: serine carboxypeptidase-like 48	Serine carboxypeptidase IPR001563 Peptidase S10, serine carboxypeptidase	SCPL48	Serine carboxypeptidase-like 48
Nitab4.5_0000760g0110.1	202	6	3.673	2.447	3.495	1.428	1.614	1.518	4.599	3.355	3.431	0	0.429	0.005	3.205	1.52	3.795	0.145	0.34791	0.000826219	-0.59	1.375	-	-	GO:0005742, GO:0045040, GO:0005515	-	IPR010547, IPR011990	Plant specific mitochondrial import receptor subunit TOM20, Tetratricopeptide-like helical	TOM20-3: translocase of outer membrane 20 kDa subunit 3	Mitochondrial import receptor subunit TOM20 IPR010547 Plant specific mitochondrial import receptor subunit TOM20	TOM20	Mitochondrial import receptor subunit TOM20
Nitab4.5_0000552g0070.1	538	2	0.805	0.175	0.475	3.994	4.089	3.605	2.695	1.914	2.208	5.256	5.024	5.534	0.485	3.896	2.273	5.271	0.00358487	0.00275788	-1.788	-1.375	-	-	GO:0016021, GO:0022857, GO:0055085, GO:0005215, GO:0006810, GO:0016020	-	IPR005828, IPR005829, IPR016196, IPR020846	General substrate transporter, Sugar transporter, conserved site, Major facilitator superfamily domain, general substrate transporter, Major facilitator superfamily domain	AtOCT4, 4-Oct: organic cation/carnitine transporter4	Solute carrier family 22 member 6 IPR016196 Major facilitator superfamily, general substrate transporter	2019-10-04	Organic cation/carnitine transporter 4
Nitab4.5_0001861g0020.1	459	2	0	0	0	1.946	2.736	2.385	0	0	0	0.708	1.101	1.133	0	2.356	0	0.981	#DIV/0!	0.00667918	0	1.375	-	-	GO:0016747	-	IPR023213, IPR003480	Chloramphenicol acetyltransferase-like domain, Transferase	HXXXD-type acyl-transferase family protein	Transferase family protein IPR003480 Transferase	HHT1	Omega-hydroxypalmitate O-feruloyl transferase
Nitab4.5_0000131g0160.1	706	8	0.937	0.49	1.214	1.385	2.075	1.608	1.054	0.365	0.745	0.354	0.595	0	0.88	1.69	0.721	0.316	0.612837	0.00676287	0.159	1.374	-	-	GO:0008318, GO:0018342, GO:0005515	-	IPR002088, IPR025875, IPR001611	Protein prenyltransferase, alpha subunit, Leucine rich repeat 4, Leucine-rich repeat	RAB geranylgeranyl transferase alpha subunit 1	Geranylgeranyl transferase type-2 subunit alpha IPR008940 Protein prenyltransferase	RGTA1	Geranylgeranyl transferase type-2 subunit alpha 1
Nitab4.5_0001473g0050.1	122	2	0	0	0	2.211	1.952	1.701	0	0	0	0.738	0.869	0.133	0	1.954	0	0.58	#DIV/0!	0.00705204	0	1.374	-	-	-	-	IPR007112, IPR009009, IPR014733	Expansin/pollen allergen, DPBB domain, RlpA-like double-psi beta-barrel domain, Barwin-like endoglucanase	0	Blight-associated protein P12 (Fragment) IPR007112 Expansin 45, endoglucanase-like	CjBAp12	EG45-like domain containing protein
Nitab4.5_0007591g0050.1	610	4	0	0	0	1.305	1.676	1.601	0	0	0	0	0.465	0	0	1.528	0	0.155	#DIV/0!	0.0020258	0	1.373	-	-	GO:0004672, GO:0005524, GO:0006468, GO:0016772, GO:0005515	0	IPR000719, IPR013210, IPR011009, IPR013320, IPR001245, IPR001611	Protein kinase domain, Leucine-rich repeat-containing N-terminal, type 2, Protein kinase-like domain, Concanavalin A-like lectin/glucanase, subgroup, Serine-threonine/tyrosine-protein kinase catalytic domain, Leucine-rich repeat	Leucine-rich repeat protein kinase family protein	Receptor like kinase, RLK	SERK4	LRR receptor kinase SERK2
Nitab4.5_0004905g0070.1	349	1	4.377	2.56	3.347	5.26	5.369	5.035	5.631	4.993	5.432	3.657	4.393	3.494	3.428	5.221	5.352	3.848	0.0262231	0.00945328	-1.924	1.373	-	-	GO:0016757	-	IPR002495	Glycosyl transferase, family 8	GATL10: galacturonosyltransferase-like 10	Glycosyltransferase IPR002495 Glycosyl transferase, family 8	GATL10	Probable galacturonosyltransferase-like 10
Nitab4.5_0000619g0080.1	259	4	1.444	0.996	1.079	2.628	2.877	2.921	1.364	1.169	0.785	1.579	1.616	1.116	1.173	2.809	1.106	1.437	0.774694	0.00176291	0.067	1.372	-	-	GO:0016491, GO:0016706, GO:0055114	-	IPR027450, IPR005123	Alpha-ketoglutarate-dependent dioxygenase AlkB-like, Oxoglutarate/iron-dependent dioxygenase	2-oxoglutarate (2OG) and Fe(II)-dependent oxygenase superfamily protein	Alkylated DNA repair protein alkB homolog 8	MIMI_L905	Uncharacterized protein L905
Nitab4.5_0013243g0020.1	686	12	0.016	0	0	4.152	5.035	4.291	0	0	0.139	2.998	3.455	2.908	0.005	4.493	0.046	3.121	0.428994	0.0130622	-0.041	1.372	ARF	TF	GO:0003677, GO:0005634, GO:0006355, GO:0009725	0	IPR015300, IPR010525, IPR003340	DNA-binding pseudobarrel domain, Auxin response factor, B3 DNA binding domain	ARF11: auxin response factor 11	Auxin response factor 14 IPR003340 Transcriptional factor B3	ARF11	Auxin response factor 11
Nitab4.5_0011229g0010.1	550	9	0	0	0	2.75	2.465	1.998	0	0	0	1.04	1.462	0.594	0	2.404	0	1.032	#DIV/0!	0.0145898	0	1.372	-	-	GO:0005515, GO:0005509, GO:0004435, GO:0006629, GO:0035556, GO:0007165, , GO:0008081	KEGG:00562+3.1.4.11, MetaCyc:PWY-6351, MetaCyc:PWY-6367, MetaCyc:PWY-7039	IPR000008, IPR011992, IPR001192, IPR001711, IPR000909, IPR015359, IPR017946	C2 domain, EF-hand domain pair, Phosphoinositide phospholipase C, Phospholipase C, phosphatidylinositol-specific, Y domain, Phospholipase C, phosphatidylinositol-specific , X domain, Phospholipase C, phosphoinositol-specific, EF-hand-like, PLC-like phosphodiesterase, TIM beta/alpha-barrel domain	Phosphoinositide-specific phospholipase C family protein	1-phosphatidylinositol-4 5-bisphosphate phosphodiesterase IPR017946 PLC-like phosphodiesterase, TIM beta_alpha-barrel domain	PLC6	Phosphoinositide phospholipase C 6
Nitab4.5_0000015g0210.1	666	7	4.445	3.817	3.794	6.94	7.115	7.063	3.561	2.221	3.367	5.797	6.181	5.027	4.019	7.039	3.05	5.668	0.107895	0.0162054	0.969	1.371	-	-	-	-	IPR018181, IPR013126	Heat shock protein 70, conserved site, Heat shock protein 70 family	BIP, BIP2: Heat shock protein 70 (Hsp 70) family protein	Heat shock protein IPR013126 Heat shock protein 70	BIP4	Luminal-binding protein 4
Nitab4.5_0000258g0330.1	185	2	6.174	5.461	6.389	1.319	1.552	1.501	5.814	6.225	5.689	0.123	0.137	0	6.008	1.457	5.909	0.087	0.775801	7.88727e-05	0.099	1.37	-	-	GO:0015986, GO:0046933	-	IPR026015, IPR000711	F1F0 ATP synthase OSCP/delta subunit, N-terminal domain, ATPase, F1 complex, OSCP/delta subunit	0	ATP synthase F1 delta subunit IPR000711 ATPase, F1 complex, OSCP_delta subunit	ATPD	ATP synthase subunit delta, chloroplastic
Nitab4.5_0005381g0030.1	881	2	3.619	3.445	2.56	4.808	5.054	5.02	3.547	2.616	3.763	3.535	3.978	3.265	3.208	4.961	3.308	3.592	0.844442	0.00349853	-0.1	1.369	-	-	GO:0005524, GO:0005515, GO:0004672, GO:0006468, GO:0016772, GO:0004674	0	IPR017441, IPR001611, IPR002290, IPR003591, IPR000719, IPR011009, IPR008271	Protein kinase, ATP binding site, Leucine-rich repeat, Serine/threonine- / dual specificity protein kinase, catalytic domain, Leucine-rich repeat, typical subtype, Protein kinase domain, Protein kinase-like domain, Serine/threonine-protein kinase, active site	Protein kinase family protein with leucine-rich repeat domain	Receptor like kinase, RLK	HSL2	LRR receptor-like serine/threonine-protein kinase HSL2
Nitab4.5_0001081g0060.1	421	3	0	0	0	2.326	2.607	2.997	0	0	0	1.383	1.579	0.861	0	2.643	0	1.274	#DIV/0!	0.00910282	0	1.369	MYB	TF	GO:0003677, GO:0003682	0	IPR009057, IPR017930, IPR001005	Homeodomain-like, Myb domain, SANT/Myb domain	MYB61, ATMYB61: myb domain protein 61	Myb-like transcription factor IPR015495 Myb transcription factor	MYB61	Transcription factor MYB61
Nitab4.5_0004287g0090.1	461	10	7.16	7.353	7.859	3.825	3.9	4.16	8.006	7.973	7.729	2.079	3.316	2.384	7.457	3.962	7.903	2.593	0.120082	0.0238231	-0.446	1.369	-	-	GO:0019288, GO:0055114	KEGG:00900+1.17.1.2, UniPathway:UPA00056, UniPathway:UPA00059	IPR003451	LytB protein	CLB6, ISPH, HDR: 4-hydroxy-3-methylbut-2-enyl diphosphate reductase	4-hydroxy-3-methylbut-2-enyl diphosphate reductase IPR003451 LytB protein	ISPH	4-hydroxy-3-methylbut-2-enyl diphosphate reductase, chloroplastic
Nitab4.5_0003722g0010.1	247	9	0	0	0	0.864	1.227	2.083	0	0	0	2.418	3.272	2.59	0	1.391	0	2.76	#DIV/0!	0.0372446	0	-1.369	-	-	GO:0016787	-	IPR003140	Phospholipase/carboxylesterase/thioesterase	alpha/beta-Hydrolases superfamily protein	Acyl-protein thioesterase 2 IPR003140 Phospholipase_carboxylesterase	Lypla2	Acyl-protein thioesterase 2
Nitab4.5_0000694g0060.1	1182	6	1.864	1.223	1.898	1.6	1.94	1.528	1.914	1.403	1.791	0.211	0.734	0.017	1.662	1.689	1.702	0.321	0.885888	0.00533781	-0.04	1.368	-	-	GO:0005524, GO:0004672, GO:0006468, GO:0016772, GO:0004674	0	IPR017441, IPR000719, IPR011009, IPR002290, IPR001245, IPR008271	Protein kinase, ATP binding site, Protein kinase domain, Protein kinase-like domain, Serine/threonine- / dual specificity protein kinase, catalytic domain, Serine-threonine/tyrosine-protein kinase catalytic domain, Serine/threonine-protein kinase, active site	Protein kinase superfamily protein	Receptor-like kinase IPR002290 Serine_threonine protein kinase	LRK10L-1.1	LEAF RUST 10 DISEASE-RESISTANCE LOCUS RECEPTOR-LIKE PROTEIN KINASE-like 1.1
Nitab4.5_0001662g0030.1	338	3	2.177	0.953	0.831	1.942	2.127	3.049	2.381	2.245	2.15	0.536	1.299	1.178	1.32	2.372	2.259	1.004	0.0971923	0.0302923	-0.939	1.368	-	-	GO:0016491, GO:0016706, GO:0055114, GO:0005506	-	IPR005123, IPR002283, IPR026992, IPR027443	Oxoglutarate/iron-dependent dioxygenase, Isopenicillin N synthase, Non-haem dioxygenase N-terminal domain, Isopenicillin N synthase-like	ATGA2OX2, GA2OX2: gibberellin 2-oxidase	Gibberellin 2-oxidase 2 IPR005123 Oxoglutarate and iron-dependent oxygenase	GA2OX1	Gibberellin 2-beta-dioxygenase 1
Nitab4.5_0003534g0060.1	622	4	0.203	0.453	0.785	1.587	2.758	2.15	0	0	0.47	0.862	1.004	0.527	0.48	2.165	0.157	0.798	0.232316	0.0202829	0.323	1.367	-	-	GO:0016772, GO:0004672, GO:0005524, GO:0006468, GO:0005515	0	IPR013320, IPR011009, IPR000719, IPR013210, IPR001611, IPR001245	Concanavalin A-like lectin/glucanase, subgroup, Protein kinase-like domain, Protein kinase domain, Leucine-rich repeat-containing N-terminal, type 2, Leucine-rich repeat, Serine-threonine/tyrosine-protein kinase catalytic domain	Leucine-rich repeat protein kinase family protein	Receptor like kinase, RLK	NIK2	Protein NSP-INTERACTING KINASE 2
Nitab4.5_0010567g0020.1	307	3	0	0.388	0.722	1.515	0.818	0.957	0.555	1.305	1.76	2.128	2.184	3.08	0.37	1.097	1.207	2.464	0.109974	0.0218095	-0.837	-1.367	-	-	-	-	IPR001938, IPR017949	Thaumatin, Thaumatin, conserved site	Pathogenesis-related thaumatin superfamily protein	Thaumatin-like protein IPR001938 Thaumatin, pathogenesis-related	TLP1	Thaumatin-like protein 1
Nitab4.5_0008803g0030.1	1309	13	6.923	5.846	4.929	6.46	6.328	6.191	5.423	4.998	5.489	5.181	5.113	4.586	5.899	6.326	5.303	4.96	0.374204	0.00255863	0.596	1.366	-	-	GO:0045454, GO:0047134, GO:0055114	-	IPR012336, IPR017937, IPR011424	Thioredoxin-like fold, Thioredoxin, conserved site, C1-like	DC1 domain-containing protein	Nucleoredoxin 1 IPR000866 Alkyl hydroperoxide reductase_ Thiol specific antioxidant_ Mal allergen	At1g60420	Probable nucleoredoxin 1
Nitab4.5_0008064g0030.1	328	5	0	0	0	1.828	1.155	1.38	0	0	0	0	0.046	0.217	0	1.454	0	0.088	#DIV/0!	0.00280274	0	1.366	-	-	GO:0006869, GO:0008289	-	IPR016140, IPR000528	Bifunctional inhibitor/plant lipid transfer protein/seed storage helical domain, Plant lipid transfer protein/Par allergen	Bifunctional inhibitor/lipid-transfer protein/seed storage 2S albumin superfamily protein	Non-specific lipid-transfer protein IPR013770 Plant lipid transfer protein and hydrophobic protein, helical	YLS3	Protein YLS3
Nitab4.5_0000342g0010.1	344	1	0	0	0	1.583	1.707	1.39	0	0	0	0.008	0.576	0	0	1.56	0	0.194	#DIV/0!	0.00298101	0	1.366	-	-	GO:0005515, GO:0008270	-	IPR001841, IPR013083	Zinc finger, RING-type, Zinc finger, RING/FYVE/PHD-type	RING/U-box superfamily protein	Ring H2 finger protein IPR018957 Zinc finger, C3HC4 RING-type	ATL16	RING-H2 finger protein ATL16
Nitab4.5_0001612g0090.1	350	6	2.651	2.898	2.808	2.547	2.367	2.482	1.641	1.512	1.37	1.127	1.234	0.938	2.786	2.465	1.508	1.1	0.000276014	0.000175026	1.278	1.365	-	-	GO:0005634, GO:0008270	-	IPR012935	Zinc finger, C3HC-like	ATILP1, ILP1: IAP-like protein 1	Zinc ion binding protein IPR012935 Zinc finger, C3HC-like	-	-
Nitab4.5_0008189g0010.1	478	2	0	0	0	4.947	5.32	4.328	0	0	0	5.904	6.454	6.33	0	4.865	0	6.23	#DIV/0!	0.0150099	0	-1.365	-	-	GO:0004497, GO:0005506, GO:0016705, GO:0020037, GO:0055114	Reactome:REACT_13433	IPR002403, IPR001128	Cytochrome P450, E-class, group IV, Cytochrome P450	AOS, CYP74A, DDE2: allene oxide synthase	Cytochrome P450	DES1	9-divinyl ether synthase
Nitab4.5_0000436g0080.1	381	7	1.631	1.702	2.001	3.053	3.393	2.893	1.397	1.109	1.745	1.579	2.191	1.478	1.778	3.113	1.417	1.749	0.169998	0.00695758	0.361	1.364	-	-	-	-	IPR008395, IPR014002	Agenet-like domain, Tudor-like, plant	Agenet domain-containing protein	Genomic DNA chromosome 5 P1 clone MJB21 IPR008395 Agenet	-	-
Nitab4.5_0007345g0040.1	95	4	1.144	1.038	0.384	0.203	0	0	1.108	0.551	1.023	0.885	1.34	2.071	0.855	0.068	0.894	1.432	0.901745	0.0179045	-0.039	-1.364	-	-	GO:0003735, GO:0005622, GO:0005840, GO:0006412	-	IPR000592, IPR023407, IPR011332	Ribosomal protein S27e, Ribosomal protein S27e, zinc-binding domain, Zinc-binding ribosomal protein	ARS27A, RS27A: ribosomal protein S27	Ribosomal protein S27 IPR000592 Ribosomal protein S27e	RPS27B	40S ribosomal protein S27-2
Nitab4.5_0002055g0010.1	357	1	1.662	0.039	2.049	0.936	1.83	1.458	1.108	1.518	1.71	0	0.135	0	1.25	1.408	1.445	0.045	0.775702	0.00660921	-0.195	1.363	-	-	-	-	IPR004853	Triose-phosphate transporter domain	ATPUP10, PUP10: purine permease 10	Purine permease family protein IPR004853 Protein of unknown function DUF250	PUP21	Purine permease 21
Nitab4.5_0002167g0060.1	305	1	2.025	2.544	0.623	5.825	4.905	5.359	3.082	5.113	5.369	6.788	6.763	6.625	1.731	5.363	4.521	6.726	0.0390727	0.00728944	-2.79	-1.363	-	-	-	-	IPR006502	Protein of unknown function DUF506, plant	Protein of unknown function (DUF506)	Plant-specific domain TIGR01615 family protein IPR006502 Protein of unknown function DUF506, plant	-	-
Nitab4.5_0012898g0020.1	501	6	1.291	1.107	1.892	1.353	1.358	2.236	1.297	1.702	1.629	0.335	0.522	0	1.43	1.649	1.543	0.286	0.69558	0.0146037	-0.113	1.363	-	-	GO:0016788, GO:0003824, GO:0008152	-	IPR007312, IPR017850	Phosphoesterase, Alkaline-phosphatase-like, core domain	NPC2: non-specific phospholipase C2	Phosphoesterase family protein IPR007312 Phosphoesterase	NPC2	Non-specific phospholipase C2
Nitab4.5_0009561g0010.1	100	2	0.36	0	0.38	1.546	0.815	0.354	0	0.432	0.295	2.281	1.836	2.689	0.247	0.905	0.242	2.268	0.981688	0.0327633	0.005	-1.363	-	-	-	-	-	-	-	Unknown Protein	-	-
Nitab4.5_0003187g0070.1	306	8	0	0.012	0	1.899	1.749	1.462	0	0	0	0.326	0.479	0.218	0.004	1.703	0	0.341	0.373901	0.000791905	0.004	1.362	-	-	GO:0004601, GO:0006979, GO:0020037, GO:0055114	-	IPR002016, IPR010255, IPR002207	Haem peroxidase, plant/fungal/bacterial, Haem peroxidase, Plant ascorbate peroxidase	APX3: ascorbate peroxidase 3	Ascorbate peroxidase IPR002207 Plant ascorbate peroxidase	APX3	L-ascorbate peroxidase 3
Nitab4.5_0010004g0040.1	234	1	3.686	1.876	2.725	5.239	5.392	4.978	5.357	4.41	4.843	3.849	4.124	3.55	2.762	5.203	4.87	3.841	0.0233459	0.00267055	-2.108	1.362	-	-	GO:0016757	-	IPR002495	Glycosyl transferase, family 8	GATL10: galacturonosyltransferase-like 10	Glycosyltransferase IPR002495 Glycosyl transferase, family 8	GATL10	Probable galacturonosyltransferase-like 10
Nitab4.5_0000550g0080.1	141	2	6.072	6.353	5.035	7.884	6.897	7.385	5.807	6.444	6.642	8.727	8.564	8.963	5.82	7.389	6.298	8.751	0.370034	0.0114181	-0.478	-1.362	-	-	-	-	-	-	-	Serine-rich protein	-	-
Nitab4.5_0002314g0090.1	356	2	2.477	2.236	2.39	0.829	1.068	1.22	2.081	2.325	1.884	2.194	2.432	2.574	2.368	1.039	2.097	2.4	0.136433	0.0010196	0.271	-1.361	-	-	GO:0005515, GO:0005488	-	IPR000225, IPR011989, IPR016024	Armadillo, Armadillo-like helical, Armadillo-type fold	ARM repeat superfamily protein	U-box domain-containing protein 4 IPR011989 Armadillo-like helical	PUB4	U-box domain-containing protein 4
Nitab4.5_0006300g0010.1	1171	2	0	0	0	4.366	4.769	4.807	0	0	0	3.245	3.44	3.175	0	4.648	0	3.287	#DIV/0!	0.00109558	0	1.361	-	-	GO:0005515, GO:0004674, GO:0006468, GO:0016772, GO:0004672, GO:0005524	0	IPR001611, IPR013210, IPR003591, IPR008271, IPR011009, IPR025875, IPR000719, IPR013320, IPR002290	Leucine-rich repeat, Leucine-rich repeat-containing N-terminal, type 2, Leucine-rich repeat, typical subtype, Serine/threonine-protein kinase, active site, Protein kinase-like domain, Leucine rich repeat 4, Protein kinase domain, Concanavalin A-like lectin/glucanase, subgroup, Serine/threonine- / dual specificity protein kinase, catalytic domain	FLS2: Leucine-rich receptor-like protein kinase family protein	Receptor like kinase, RLK	FLS2	LRR receptor-like serine/threonine-protein kinase FLS2
Nitab4.5_0004743g0090.1	123	2	0	0	0	1.287	1.475	0.8	0	0	0	2.439	2.747	2.457	0	1.187	0	2.548	#DIV/0!	0.00374644	0	-1.361	-	-	-	-	IPR006969	Stigma-specific protein Stig1	0	Stig1 (Fragment) IPR006969 Stigma-specific protein Stig1	-	-
[truncated: 2,927 more rows]

## Sheet: DEG nicotine genes
gene_name	prot_length	exon	ML_1	ML_2	ML_3	MR_1	MR_2	MR_3	CL_1	CL_2	CL_3	CR_1	CR_2	CR_3	ML	MR	CL	CR	pvalue(leaf)	pvalue(Root)	FC(Leaf)	FC(Root)	TF_family	TF	GO	pathways	IPR	IPR_desc	TAIR10_desc	tomato_desc	uniprot name	uniprot function	family
[truncated: 30 more rows]
