# Supplementary material for: Degradome, small RNAs and transcriptome sequencing of a high-nicotine cultivated tobacco uncovers miRNA’s function in nicotine biosynthesis
Source: Sci Rep. 2020 Jul 16;10:11751. doi: 10.1038/s41598-020-68691-y (PMC7366715; doi:10.1038/s41598-020-68691-y)
Supplement: Supplementary file 2 — Supplementary file2 (XLSX 1208 kb) [file 41598_2020_68691_MOESM2_ESM.xlsx]

## Sheet: all
Degradome, small RNAs and transcriptome sequencing of a high-nicotine cultivated tobacco uncovers miRNA’s function in nicotine biosynthesis
Jingjing Jin, Yalong Xu, Peng Lu, Qiansi Chen, Pingping Liu, Jinbang Wang, Jianfeng Zhang, Zefeng Li, Aiguo Yang, Fengxia Li, Peijian Cao
miRNAID	annotation	Seqid(chromosome)	startposition	endposition	strand	precursorsequence	maturesequence	YL_1	YL_2	YL_3	YR_1	YR_2	YR_3	ZL_1	ZL_2	ZL_3	ZR_1	ZR_2	ZR_3	YL	YR	ZL	ZR	Pvalue(leaf)	Pvalue(Root)	FC(leaf)	FC(Root)	annotation
miRNA-precursor_471	nta-miR399o-3p	Nitab4.5_0000832	273084	273197	-	AAUAGUGGUAGGGCUACUCUCUAUUGGCAUGCAGUUAUUUAUGUAGAGUGACUCCACUUCAUAACAUAUAUAUUUCAGCUGACACGCCAAAGGAGAGCUGCCCUGUUACUGUC	CGCCAAAGGAGAGCUGCCCUG	0	0	0	0	0.331635	1.03373	2.00121	2.02649	2.0851	2.46444	2.1081	2.15988	0	0.455123	2.0376	2.24414	1.32513e-07	0.00527506	-2.0376	-1.78902	nta-miR399o-3p
miRNA-precursor_473	nta-miR399o-5p	Nitab4.5_0000832	345756	345864	-	AAUAGUGAUAGGGCUACUCUCUAUUGGCAUGCAGUAAAUUAUGUAUAGUGACAACAUCACAUAUAUAUUUCAGCUGACAUGCCAAAGGAGAGCCGCCCUGUUACUGUC	GGGCUACUCUCUAUUGGCAUG	0	0	0.57366	0	0	0.0702591	2.0716	1.72068	1.72492	1.96534	2.08948	2.00291	0.19122	0.0234197	1.83907	2.01924	0.00181253	1.36002e-06	-1.64785	-1.99583	nta-miR399o-5p
miRNA-precursor_1331	NovelmiRNA-1101	Nitab4.5_0004464	148849	148918	+	UUGGGAAUUGUGAUAUGGAGCACUAGCCGUUGAAGAAAUUCCGGUUAGUGCUCAUGUUACAAUUCUCAU	AUUGUGAUAUGGAGCACUAGCC	0	0	0	0	0	0	1.3517	1.35811	1.46619	0.380377	0.346258	0	0	0	1.392	0.242212	3.02606e-06	0.116993	-1.392	-0.242212	NovelmiRNA-1101
miRNA-precursor_470	nta-miR399o-3p	Nitab4.5_0000832	181778	181894	+	AAUAGUGGUAGGGCUACUCUCUAUUGGCAUGCACUUAAUUAUGUAUAGUGAUUCCACUUAAUCAUUACAUAUAUAUUUCAGUUGACACGCCAAAGGAGAGCUGCCCUGUUACUAUC	CGCCAAAGGAGAGCUGCCCUG	0	0	0	0	0	0.392187	2.15501	1.94307	2.16663	2.43696	2.03215	2.21818	0	0.130729	2.08824	2.2291	8.72399e-06	0.000279946	-2.08824	-2.09837	nta-miR399o-3p
miRNA-precursor_472	nta-miR399o-5p	Nitab4.5_0000832	316161	316269	-	AAUAGUGAUAGGGCUACUCUCUAUUGGCAUGCAGUAAAUUAUGUAUAGUGACAACAUCACAUAUAUAUUUCAUCUUACAUGCCAAAGGAGAGCUGCCCUGUUACUGUC	GGGCUACUCUCUAUUGGCAUG	0	0	0	0	0	0	2.00121	1.83616	1.72492	1.84504	1.86709	2.14493	0	0	1.8541	1.95236	2.08068e-05	3.5233e-05	-1.8541	-1.95236	nta-miR399o-5p
miRNA-precursor_1527	nta-miR399o-3p	Nitab4.5_0005810	170092	170207	-	AAUAGUGGUAGGGCUACUCUCUAUUGGCAUGCAGUUAAUUAUGUAUACUGACUCUUAAUCAUCGCACAUAUAUAUUUCAGCUGACACGCCAAAGGAGAGCUGCCCUGUUACUGUC	CGCCAAAGGAGAGCUGCCCUG	0	0	0.173122	0	0.703604	0.792725	2.21844	2.04261	1.99868	2.60689	2.24896	2.08353	0.0577074	0.498776	2.08658	2.31313	2.148e-05	0.00352169	-2.02887	-1.81435	nta-miR399o-3p
miRNA-precursor_1526	nta-miR399o-5p	Nitab4.5_0005810	100596	100716	-	GGGAAACAGUGGUAGGGCUACUCUCUAUUGGCAUGCCGUUAUAUGUGUAGUGACUCCAUCACAUAUAUAUAUAUAUUUCAGCUGACAUGCCAAAGGAGAGCUGCCCUGUUACUGUUUCUG	GGGCUACUCUCUAUUGGCAUG	0	0	0	0	0	0.140648	2.20284	1.83616	1.88765	1.78091	1.72959	1.96936	0	0.0468828	1.97555	1.82662	6.64759e-05	3.32131e-05	-1.97555	-1.77974	nta-miR399o-5p
miRNA-precursor_469	nta-miR399o-3p	Nitab4.5_0000832	112707	112820	+	AAUAGUGGUAGGGCUACUCUCUAUUGGCAUGCAGUUAUUUAUGUAGAGUGACUCCACUUCAUAACCUAUAUAUUUCAGCUGACACGCCAAAGGAGAGCUGCCCUGUUACUGUC	CGCCAAAGGAGAGCUGCCCUG	0	0	0	0	0.703604	0.606312	1.96468	2.12061	1.78812	2.65538	2.07062	2.05182	0	0.436639	1.9578	2.25928	3.42005e-05	0.00353668	-1.9578	-1.82264	nta-miR399o-3p
miRNA-precursor_1598	nta-miR399o-3p	Nitab4.5_0006565	95879	95991	-	AAUAGUGUUAGGGCUACUCUCUAUUGGCAUGCAGUUAAUUGUAUGCAUAGUGACUCCAUCACAUAUAUAUAUUUCAGCUGACACGCCAAAGGAGAGCUGCCCUGUUACUGUC	CGCCAAAGGAGAGCUGCCCUG	0.190083	0	0	0	0.63649	1.14065	2.18707	1.85454	2.05115	2.32148	2.24896	2.17468	0.063361	0.592379	2.03092	2.24837	6.95554e-05	0.00761314	-1.96756	-1.65599	nta-miR399o-3p
miRNA-precursor_474	nta-miR399o-3p	Nitab4.5_0000832	385279	385386	+	AACAGUGAUAGGGCUACUCUCUAUUGGCAUGCAGUUAUAUAUGUAGUGACUCCACUUCAUAAUAUAAUUUAGCUGACACGCCAAAGGAGAGCUGCCCUGUUACUGUC	CGCCAAAGGAGAGCUGCCCUG	0	0	0.114229	0	0.703604	1.07026	2.15501	2.33211	1.90676	2.5567	2.46655	2.27421	0.0380762	0.591288	2.1313	2.43249	8.46654e-05	0.00478058	-2.09322	-1.8412	nta-miR399o-3p
miRNA-precursor_476	nta-miR399o-3p	Nitab4.5_0000832	481438	481554	+	AAUAGUGGUAGGGCUACUCUCUAUUGGCAUGCACUUAAUUAUGUAUAGUGAUUCCACUUAAUCAUCACAUAUAUACUUCAGUUGACACGCCAAAGGAGAGCUGCCCUGUUACUAUC	CGCCAAAGGAGAGCUGCCCUG	0	0	0.114229	0	0.331635	0.996258	1.65656	1.97702	1.98076	2.5567	2.05151	2.20383	0.0380762	0.442631	1.87145	2.27068	8.74174e-05	0.00512984	-1.83337	-1.82805	nta-miR399o-3p
miRNA-precursor_1140	NovelmiRNA-960	Nitab4.5_0003233	224213	224360	+	AUGCAAUGUGAGUGCUGAUUCCUUGAAAUUUCUGCUAAAAUUCACUAUCUUUCUUCUUCUUGUUUAAUUCUAAUCAGGAAAAACAGAGAAAAUAAUAAAGAUUAGAAUUUGGCAGAAAUUUCAAGGAAUCAGCCACUUAUAUUGUAC	CUGAUUCCUUGAAAUUUCUGC	0.190083	0	0	0.50717	0	0	1.48663	1.30564	1.35927	0	0	0	0.063361	0.169057	1.38385	0	9.14066e-05	0.373901	-1.32049	0.169057	NovelmiRNA-960
miRNA-precursor_946	NovelmiRNA-798	Nitab4.5_0002267	9527	9627	-	AAAGUGGCGACUCUGGAAAAAUCUCUUUGAACACAAUAUUUUUUUUCCUUUUUCAAAAAAAAUAUUGUGUUCAAAGAGAUUUUUCCAGAGUCACCACUUG	CUGGAAAAAUCUCUUUGAACA	0	0	0	0	0	0.140648	0.849204	0.908307	1.05115	0	0	0	0	0.0468828	0.93622	0	9.81403e-05	0.373901	-0.93622	0.0468828	NovelmiRNA-798
miRNA-precursor_1466	NovelmiRNA-1209	Nitab4.5_0005409	190442	190722	+	GUUUGUUCAAUAUGAACAUUCAAUCAUACGUGACACUGAUAUUUGAUGAGGUGAAUGUCACAUGUCAUGCCUAAUCCAUAUAUAAAAGAUUAAAAUUUGAAAUAUAAUAUUUUUUAUGAUAGUGGUAAUGGUGAAAAUGAGGGGAAAAAAAUUUAGUGGUGGAAAAAAAUAGAAGGGGAGGGGUAAAAUGGGUUAAGGGCGCUGAAAUGGCAAGCCAUGUGGCAUCCACCUCAUCAAAUGUUAGUGUCACGUAGGAUUAUAUGUUCACUGUGGAUAAACU	ACGUGACACUGAUAUUUGAUGAGG	2.17097	1.34382	3.78665	3.16709	3.3527	3.1746	1.46064	1.25119	1.46619	2.27568	2.28213	2.20383	2.43382	3.23146	1.39267	2.25388	0.222126	0.000118393	1.04114	0.977585	NovelmiRNA-1209
miRNA-precursor_679	NovelmiRNA-572	Nitab4.5_0001410	98549	98641	-	UGUAUGUCAAAGCUUGAUACGCACCUGAAUCGGCAACUACGUACAGACCAAUACAUAUGCCGAUCUGGGUUCGUAUCAAACUAUGAUAUACU	CGAUCUGGGUUCGUAUCAAAC	9.26816	9.21071	9.06903	10.9631	11.2456	11.0768	8.29215	8.27207	8.22869	10.9478	11.1672	10.7062	9.18264	11.0952	8.2643	10.9404	0.000121469	0.378342	0.918335	0.154795	NovelmiRNA-572
miRNA-precursor_539	NovelmiRNA-452	Nitab4.5_0000999	669023	669086	-	AGGAUUGUGAUAUGGAGCACUAGCCAUUGAAAAAAUUCCGGCUAAUGCUCAUGUUACAAUUCC	UUGUGAUAUGGAGCACUAGCCA	0	0	0	0	0	0	2.01913	1.76021	1.58957	0.865804	0.215014	1.26041	0	0	1.78964	0.780409	0.000137721	0.0626036	-1.78964	-0.780409	NovelmiRNA-452
miRNA-precursor_161	nta-miR398a-3p	Nitab4.5_0000155	1117963	1118084	-	AGGUGGAAAUGUUCAACAGGGGCAACGUGAGAUCAUAUGUACCACAUUUUUUGUUUUUGAUAAUUUUAGUAAUUGUAAUACAUAUGUUCUCAGGUCGGCCCUGUAGAACUAUUUUCCAUCG	UAUGUUCUCAGGUCGGCCCUG	3.32586	2.85689	2.58455	1.9926	2.7036	1.83579	5.79952	6.05359	5.76866	2.07637	1.75343	2.89089	2.92243	2.17733	5.87392	2.24023	0.000229579	0.891048	-2.95149	-0.0628985	nta-miR398a-3p
miRNA-precursor_1451	NovelmiRNA-1197	Nitab4.5_0005300	198579	198636	-	UUAUAGGACCGUAUGUCACAUGUAUAAGUUUGUAUUACAUGUUGGGUCGUCCUAUGU	UACAUGUUGGGUCGUCCUAUGU	0.190083	0.0807865	0	0	0.0515273	0	0.927207	0.836157	0.788115	0.128838	0.144624	0.46686	0.0902899	0.0171758	0.850493	0.246774	0.000375772	0.108482	-0.760203	-0.229598	NovelmiRNA-1197
miRNA-precursor_594	NovelmiRNA-502	Nitab4.5_0001153	539619	539719	-	AUGCAUCUUUGGCUUAGAGAUUCAGGUGGAAUUCUAAUUGCUAAAGUACAUAUGGCAAAGAAUAGAUUAUUUUCUCUGAAUCUUAAAACAAUUGAUGCAA	UCUCUGAAUCUUAAAACAAUUG	1.89635	2.00679	0	0	0	0	2.83915	2.27868	2.18239	0.945974	0.680677	0.807897	1.30105	0	2.43341	0.811516	0.172542	0.00044941	-1.13236	-0.811516	NovelmiRNA-502
miRNA-precursor_1795	NovelmiRNA-1496	Nitab4.5_0009284	70005	70156	-	GGACUUAAGAUUCUAUUAAGCUAUGUUGCACAGACUCUCCCAAAUGUAGCCGCACCCGUGUCGGAUCCUUAAAAAAUGCACUACUUUUGGAGGAUCCGACACAUAUCCGGCCACAUUUUCGGAGAAUCCGAGCAACAAAGCAAUUAAGUUA	GCUAUGUUGCACAGACUCUCC	0	0.00678589	0	0.770204	0	0	0.723673	0.836157	1.01638	0.128838	0.466552	0.260409	0.00226196	0.256735	0.858738	0.285266	0.000552705	0.922333	-0.856476	-0.0285316	NovelmiRNA-1496
miRNA-precursor_1918	NovelmiRNA-1607	Nitab4.5_0012165	16217	16335	-	UUCUUUGGAAAAAGGAGGUGUGACAACUCUGCCGACUCUCUGAGGAUCAAACCUAGAAUCUCUAGUUUCGCAGACCAGCAAAGUCGCCAGAGCUAUCACAUCUUCUUUUCCCGAAGAU	UGUGACAACUCUGCCGACUCU	7.33071	5.19349	6.32531	3.46323	3.80641	2.85686	0	0	0.243795	0.823983	0.466552	0.367324	6.28317	3.3755	0.0812649	0.55262	0.000570678	0.000809781	6.2019	2.82288	NovelmiRNA-1607
miRNA-precursor_475	nta-miR399o-3p	Nitab4.5_0000832	436052	436162	+	AACAGUGAUAGGGCUACUCUCUAUUGGCAUGCAGUUAUAUGUAUAGUGACUCCACUUAAUCAUCACAUAUUUUAGCUGACACGCCAAAGGAGAGCUGCCCUGUUACUGUC	CGCCAAAGGAGAGCUGCCCUG	0	0	0.436157	0	0.829135	0.918256	2.30864	1.8906	1.96261	2.82398	2.12648	2.44261	0.145386	0.582464	2.05395	2.46436	0.000603272	0.00609247	-1.90857	-1.88189	nta-miR399o-3p
miRNA-precursor_652	NovelmiRNA-548	Nitab4.5_0001346	332495	332621	-	CAUUGGUUGUGUAGGAUUAUGUGAACUGUCAAACUCAAAGAUAAGCAUGUUAGAAAACUUAUAGGCCUUUCUUUUAGCAUGCUUAUCUUUAAGUUUGGUAGUGCACUUAAUCCUAUGCAACCAAUU	ACUGUCAAACUCAAAGAUAAG	1.22756	2.25071	0	2.16709	1.5661	1.63097	0.927207	0.72068	1.21342	0	0.0706238	0	1.15942	1.78806	0.953769	0.0235413	0.772934	0.000776936	0.205654	1.76452	NovelmiRNA-548
miRNA-precursor_483	NovelmiRNA-410	Nitab4.5_0000845	576615	576681	-	AGAAAAAUAGACCACUUGAUCGGUGAUGGAUCUGUGAUUAAAGAUGAUUGAGUAGUUUGAUUUUUA	AAGAUGAUUGAGUAGUUUGAUU	0.0296185	0.566213	0	0	0	0	0.927207	0.595149	0.944234	0.491408	0.346258	0.367324	0.198611	0	0.822197	0.401663	0.0448542	0.000892263	-0.623586	-0.401663	NovelmiRNA-410
miRNA-precursor_1525	nta-miR399f-3p	Nitab4.5_0005810	40954	41065	-	AAUAGUGAUAGGGCUACCCUCUAUUGGCAUGCAGUUAAUAUAUGUGUUGUGACUCCAUCAUAUAUAUAUAUUUCAGCUGACAUGCCAAAGGAGAGCUGCCCUGUUACUGUC	UGCCAAAGGAGAGCUGCCCUG	0.264084	0	0	0	0	1.27189	2.82903	2.20897	2.01638	2.82398	2.45205	2.49071	0.0880279	0.423964	2.35146	2.58891	0.000965753	0.00793357	-2.26343	-2.16495	nta-miR399f-3p
miRNA-precursor_779	NovelmiRNA-656	Nitab4.5_0001714	334630	334728	-	CCAGUUGUAGGGUAGCUCUCCGUUUGGCAGAUAUUUAGUUAUCAACACGUAUUUACGUACAUUUGUUGUCUGCCAAAGGAGAGUUGCCCUAUAAUUGU	GGGUAGCUCUCCGUUUGGCAGA	2.71034	2.26665	3.47763	3.11124	3.71991	3.97233	3.21844	3.18011	3.06822	6.07971	5.84368	5.815	2.81821	3.60116	3.15559	5.91279	0.397636	0.0010072	-0.337382	-2.31163	NovelmiRNA-656
miRNA-precursor_1840	NovelmiRNA-1538	Nitab4.5_0010093	58913	59046	-	AAUACCAAGCUCUUUAAGAAAACUUUGAAGCCAAAUUGCCUCCUUUAUAGCUUAUGUAAUUGCAAUGUACUCUGCCUCAGUAGUAGAUAAAGUAAUAGUUGACUGCAAAGUAGACUUCUAACUAAUUGGUGUA	UUGACUGCAAAGUAGACUUCU	1.36842	1.08079	1.05283	1.90771	2.17491	1.36304	2.10554	1.96015	2.11826	1.35123	1.77689	1.14493	1.16734	1.81522	2.06132	1.42435	0.00137639	0.266303	-0.893973	0.390868	NovelmiRNA-1538
miRNA-precursor_319	NovelmiRNA-274	Nitab4.5_0000465	230660	230949	+	CUGUUAGUUUACAGAUAUGUAUAGUGUAGUCUUGUCCCACAUUGAAAGAGGAGUAAUAUCUCCUUGUAGUGUAUAACUAUAAAUAGGGACCUCUUGUAUUGUAUUUAUUAUCCAAUAUCCACUAUUUUCACAAGAGUUACUUAUUUCCACUAUUCCAAUAAUAUGUUAUUGAUAUUGGAUAAUAAAUACAAUACAAGAGGUCCCUAUUUAUAGUUAUACACUACAAGGAGAUAUUACUCCUCUUUCAAUGUGGGACAAGACUACACUAUACAUAUCUGUAAACUAACAA	UUUCAAUGUGGGACAAGACUAC	4.4929	4.55002	4.44515	4.6771	4.88442	5.04065	4.96468	4.89948	4.80858	4.78637	4.73858	4.99668	4.49602	4.86739	4.89091	4.84054	0.00192301	0.848542	-0.394891	0.0268465	NovelmiRNA-274
miRNA-precursor_826	NovelmiRNA-696	Nitab4.5_0001880	285723	285803	-	UUGGGUCGUGACAAUAGUAGUAUCAGAGCAGUUCCAUCCUAGGGUUGUCUGCAAACCGUGUCUAGUAGAGUCUUGUUUAU	GUGUCUAGUAGAGUCUUGUUUAU	0.896352	1.56621	2.09912	1.90771	2.15106	2.12337	0.927207	1.50495	1.44019	2.61916	2.72959	2.77914	1.52056	2.06071	1.29078	2.7093	0.59018	0.00198936	0.229779	-0.648582	NovelmiRNA-696
miRNA-precursor_890	NovelmiRNA-745	Nitab4.5_0002093	432719	432951	-	CCGACUUGGAGUGACUUUUCAGAGGAUCUCGUGCAACAAAUGUUCAACCAAUUUAAGGUUUUAAUAUAAUUCUUAUCUAUUUAAGUAUUAUAUUAACAAUAUUUUCACCUAACGUUACAUACUUUAUUUGCAGGCUAAGUGUGCCUGGGAGGACCGGUAUAACCGUGAAAUUUAUGCAAAUUGGGAGUACAAAUGCCGUAAGAGACUCUCUGAUUCCUUCUGCUCCGCUCGA	AGAGGAUCUCGUGCAACAAAUG	1.19008	0.566213	0.777194	0.448276	0.244172	0.792725	0.679279	0.595149	0.613029	1.66726	1.86709	1.66849	0.844497	0.495058	0.629152	1.73428	0.30909	0.00202367	0.215345	-1.23922	NovelmiRNA-745
miRNA-precursor_629	NovelmiRNA-530	Nitab4.5_0001266	304229	304295	-	GUGUGCUACCGGGUCGCCAUGCCCAUCGUACAGAUCAAACUUGGGCAUUUUGAACCCUGCUGACAA	UGGGCAUUUUGAACCCUGCUGA	0	0.566213	0	0.322745	0	0.0702591	1.72367	1.55075	1.46619	0.690717	1.03215	0.604363	0.188738	0.131002	1.5802	0.775743	0.00238805	0.0168364	-1.39147	-0.644742	NovelmiRNA-530
miRNA-precursor_531	nta-miR390a-5p	Nitab4.5_0000967	48494	48682	-	UAAAGUAUGGAGGAAUCUGUAAAGCUCAGGAGGGAUAGCACCAAUGAAAAUGAUGUGAUAUAUGUUGGUUUUUUAUUUUUGAAUCUUUCGUUUUGUUUUUAUUUUCUUCUGAAUUUGGUUCUUUCCCAUAAAACUAUCAAUUACUUUGGCGCUAUCCAUCCUGAGUUCUAUGGCUUCUUCUUGCUUUU	AAGCUCAGGAGGGAUAGCACC	3.0919	2.91873	0.436157	3.15793	2.95842	3.1746	3.08016	2.76021	2.49172	3.62526	3.57089	3.56559	2.14893	3.09698	2.77736	3.58725	0.512135	0.00243328	-0.628433	-0.490266	nta-miR390a-5p
miRNA-precursor_1843	NovelmiRNA-1540	Nitab4.5_0010208	68528	68691	-	AGCAAUUAAUUGGAGACGUUUGAUAAAUAAUUCUGCUAGCCCAUUCUGAGUAUGAACAUGAACUACAUGAUGUUCAACUGUUAUUUCAGUUGACAUACAAUAAUCAUUAAUGGCUUGGGAUAUAAAUUCACUAGCAUUAGCAAGACGAAUUGUCUUAAUUGCA	CAAUUAAUUGGAGACGUUUGA	0.0296185	0.343821	0	0	0	0	0.927207	1.16546	0.466187	0.128838	0.215014	0.203825	0.12448	0	0.852953	0.182559	0.0352449	0.00251427	-0.728473	-0.182559	NovelmiRNA-1540
miRNA-precursor_1460	nta-miR399f	Nitab4.5_0005379	35216	35328	-	AACAGUGAUAAGGCUACUCUCUAUUGGCAUGCAACUUUUUUUGUGGCUCCAUACUGCUGCUUGAUCACAUAUUUGAGCUGACAUGCCAAAGGAGAGUUGCCCUGUUACUGUC	UGCCAAAGGAGAGUUGCCCUG	2.72352	1.04426	0.738719	2.47802	2.52957	2.948	4.82903	4.70557	4.44673	4.17531	3.72959	3.89089	1.50217	2.65187	4.66044	3.93193	0.00730543	0.00293721	-3.15828	-1.28006	nta-miR399f
miRNA-precursor_1831	NovelmiRNA-1531	Nitab4.5_0009762	5974	6055	-	CAUGUCAGUAGCUACAAAGACAGAUUAGGAAUAAUGGGUCGGUUCGCUUAGUUUUUGGUUAAUUUGAAUAGGUCUUUCAUU	AAAGACAGAUUAGGAAUAAUGGGU	0.190083	0	1.57366	1.11124	0.829135	0.702527	0.0715965	0	0	0.128838	0.0706238	0	0.587914	0.880968	0.0238655	0.0664872	0.319376	0.00298579	0.564049	0.814481	NovelmiRNA-1531
miRNA-precursor_589	NovelmiRNA-498	Nitab4.5_0001141	248285	248384	-	UCAUACGAACUCAGAAUUAGACGAUUCUUAUUCCUAUAGGUCACAAAUAAUAAUACGAACACAACCCUUCAAUCGAAACUCAAUUCGGAGCUCGUUUGC	AACUCAAUUCGGAGCUCGUUUG	0.401587	0.151176	0	0.185242	0.244172	0	1.0716	0.908307	1.0851	0	1.21501	0.514165	0.184254	0.143138	1.02167	0.576393	0.00300166	0.294822	-0.837412	-0.433255	NovelmiRNA-498
miRNA-precursor_193	nta-miR390b-3p	Nitab4.5_0000230	1007388	1007500	+	GGGAGAAUCUGUAAAGCUCAGGAGGGAUAGCGCCAUGGAUGAAUAUUAGUAACACUAUUGCUUGUUUUAGCCAUCUGUAGCGCUAUCCAUCCUGAGUUUCAUAGCUUCUUCA	CGCUAUCCAUCCUGAGUUUCA	2.00824	2.1339	1.85119	3.46323	3.77555	3.86207	2.62179	2.83616	2.62462	4.78637	4.69306	5.30144	1.99778	3.70028	2.69419	4.92696	0.00300678	0.00546693	-0.69641	-1.22667	nta-miR390b-3p
miRNA-precursor_1760	NovelmiRNA-1463	Nitab4.5_0008625	26208	26334	+	CAUUGGUUGUGUAAGAUUAUGUGAACUGUCAAACUCAAAGAUAAGCAUGUUAGAAGACUUAUGGACCUUUCUUUUAGCAUGCUUAUCUUUAAGUUUGGUAGUGCACUUAAUCCUAUGCAACCAAUU	UGGUUGUGUAAGAUUAUGUGA	1.29971	1.56621	0	1.44828	0.829135	1.27189	0	0	0	0	0	0	0.955307	1.1831	0	0	0.119545	0.00301839	0.955307	1.1831	NovelmiRNA-1463
miRNA-precursor_757	NovelmiRNA-638	Nitab4.5_0001658	109874	109941	+	UGAGGAUUGUGAUAUGGAGCACUAGCCGUUGAAGAAAUUUCGGUUAGUGCUCAUGUUACAAUUCUCG	AUUGUGAUAUGGAGCACUAGCC	0	0	0	0	0	0	0.927207	1.68004	1.21342	0.543875	0.407659	0.314857	0	0	1.27356	0.42213	0.00438119	0.00315628	-1.27356	-0.42213	NovelmiRNA-638
miRNA-precursor_1951	NovelmiRNA-1634	Nitab4.5_0014686	10288	10391	-	UUCAUACAUUGAAGCUAUAUCUGAUUGGCGUGGCAAAUUCUAGAUAGAUGAUUAUCUAUAUAUGAAUCUGCCACCCCAUUCAGAUCUGAUUUCAAUCUAUGAU	UAUCUGAUUGGCGUGGCAAAU	3.29971	3.01625	4.94289	4.20761	3.95842	3.6967	2.63348	2.89948	2.82876	3.0403	2.72959	2.84537	3.75295	3.95424	2.78724	2.87175	0.186147	0.00333695	0.965711	1.08249	NovelmiRNA-1634
miRNA-precursor_506	NovelmiRNA-427	Nitab4.5_0000891	552595	552703	+	UUGCUGCAAAAUCCUCUUAAGUGUGCUACUGGGUCACCAUGCCCAUCGUACAGAUCAAACUUGGGCAUUUUGAACCCUGCUGACAACUGAACAUCUAGGAACAGACAU	UGGGCAUUUUGAACCCUGCUGA	0.0296185	0.513746	0	0.448276	0.151063	0	1.37972	1.65928	1.27354	1.16279	0.630051	1.26041	0.181121	0.19978	1.43751	1.01775	0.00342678	0.0256885	-1.25639	-0.817969	NovelmiRNA-427
miRNA-precursor_318	nta-miR399a-3p	Nitab4.5_0000462	397465	397596	+	CGAGGAGUGAUGAAUAACAGUGCAGUUCUCCUUUGGCAAUUAAUUGAGCUAUUACAUGCAAACCCUAUAAUUUUGCAUGACAAUAUUAAUGUCUUUGCCAAAGGAGAAUUGCCCUGCCAUUCUUCUCCUCA	UGCCAAAGGAGAAUUGCCCUG	0	0	0	0.721295	0.829135	1.20776	0.633475	0	0.565723	1.88627	2.12648	1.84537	0	0.919397	0.399733	1.95271	0.117385	0.00383163	-0.399733	-1.03331	nta-miR399a-3p
miRNA-precursor_477	nta-miR399f	Nitab4.5_0000832	485580	485694	+	AGCAGUGAUAGGGCUACUUUCUAUUGGCAUGCACUUAAUUAUGUAUAUAUAGUGACUCCAUCACAUAUAUAUAUUUCAGCUGACAUGCCAAAGGAGAGUUGCCCUGUUACUGUC	UGCCAAAGGAGAGUUGCCCUG	2.6426	1.56621	0.886818	2.35517	2.37346	3.19127	4.74806	4.8152	4.70049	4.38757	3.99262	4.00705	1.69854	2.63997	4.75458	4.12908	0.00396389	0.00810217	-3.05604	-1.48912	nta-miR399f
miRNA-precursor_1636	NovelmiRNA-1351	Nitab4.5_0006997	57679	57790	-	CGACCCUGUUGCCUCUUUUUCUCUUUGACAGAAUGCUGGACUCAACUCUGGCUCGUCAAAGUUUGUGUGUUUUUCGGCAUUUGUCAUCGAGAAAAAGAGGCGUGGAGGUCA	UUCUCUUUGACAGAAUGCUGG	1.61458	0.846321	3.02911	1.11124	1.15106	1.81442	0	0	0	0	0	0	1.83	1.35891	0	0	0.0458043	0.00398148	1.83	1.35891	NovelmiRNA-1351
miRNA-precursor_150	NovelmiRNA-136	Nitab4.5_0000136	1603558	1603679	-	GGCUGAUUCCUUGAAAUUUCUGCCAAAUUCUAAUCUUUUUAUUUUUCGUUGUUUUUUUCUUGAUUAGAAUUUAAAAAGAAGAAAGAUAUUGGAAUUUUAGCAGAAAUUUCAAGGAAUCGCG	CUGAUUCCUUGAAAUUUCUGC	0.465718	0.402715	0	0.563754	0.0515273	0	1.32314	1.16546	1.54148	0	0	0	0.289477	0.205094	1.34336	0	0.00443064	0.318006	-1.05388	0.205094	NovelmiRNA-136
miRNA-precursor_1415	nta-miR171c-3p	Nitab4.5_0005074	80814	80907	+	CAUACGAGAUAUUGGUGCGGUUCAAUUAGAAAGCCGAGUUCUUUUUGUUUUAGAACUCUGUUAUUUGAUUGAGCCGUGCCAAUAUCACGUAUA	UUGAGCCGUGCCAAUAUCACG	3.43401	3.23459	0.529266	0.563754	0.4921	0.448771	3.74537	3.6006	3.26616	0.195952	0.144624	0	2.39929	0.501541	3.53738	0.113525	0.295938	0.00455701	-1.13809	0.388016	nta-miR171c-3p
miRNA-precursor_1425	NovelmiRNA-1176	Nitab4.5_0005103	45461	45533	-	UUCAUGCUCCUGUGCGUCGUGUUCCUCACGCGGGCUACUGAUUAGGACCAACUGACGCCACAUGGGCAUGGU	AGGACCAACUGACGCCACAUGGGC	0	0	1.46	0.0332389	0.0515273	0	0	0	0	0.736521	0.407659	0.647432	0.486668	0.0282554	0	0.597204	0.373901	0.0046031	0.486668	-0.568948	NovelmiRNA-1176
miRNA-precursor_1920	NovelmiRNA-1609	Nitab4.5_0012236	24783	24893	+	CGACAUAGCAUAUCUCCCCAUUUCACAAAUAGCUCUGGACCCACAAGAUCCAGAGAGGAUAUGGGGUCCAAAAGCUAGUCACAAUCCGGGCAGGGAUACAAAAUAUGUCC	CAAAUAGCUCUGGACCCACAAG	2.05068	3.4731	3.32368	2.59123	2.61921	3.03373	0	0.251194	0.516813	1.22837	1.68068	0.952287	2.94916	2.74806	0.256003	1.28711	0.00478499	0.00466232	2.69315	1.46095	NovelmiRNA-1609
miRNA-precursor_879	nta-miR160a-3p	Nitab4.5_0002065	332197	332286	-	CAUAUGCCUGGCUCCCUGUAUGCCAUUUGCAGAGCUCAUCGGAAUACCGUUGGGUCCCCGUGAAUGGCGUAUGAGGAGCCAAGCAUAUC	GCGUAUGAGGAGCCAAGCAUA	0	0	0	0	0.244172	0.792725	0	0.251194	0	1.64341	1.79998	1.66849	0	0.345632	0.0837314	1.70396	0.373901	0.00475838	-0.0837314	-1.35833	nta-miR160a-3p
miRNA-precursor_1242	NovelmiRNA-1038	Nitab4.5_0003818	233560	233638	-	AUGUGCCACAUCAAGGGAGAGCGAAGCUUGACGAUUGAAGUGUCAAGCAUGUGUUUGUUGGCUAUGAUACGAGUUCAA	UUUGUUGGCUAUGAUACGAGUU	1.29971	1.61684	0	0.322745	0	0	2.43417	2.22318	2.42702	0.690717	0.729587	0.729894	0.972182	0.107582	2.36145	0.716733	0.0497368	0.00492407	-1.38927	-0.609151	NovelmiRNA-1038
miRNA-precursor_1370	NovelmiRNA-1135	Nitab4.5_0004744	176460	176538	-	AAGGUGAAUCUAUUACGGAACAUAAUAAAGAGUUUAAUAUAAUAUUAACUCAAUUGAGUUCUGUUAAUAUAACAUUUG	AUUGAGUUCUGUUAAUAUAAC	0.527118	0.888141	1.69919	0	0	0	0.00120718	0.0743166	0	1.16279	0.630051	1.14493	1.03815	0	0.0251746	0.979256	0.0434338	0.00497267	1.01298	-0.979256	NovelmiRNA-1135
miRNA-precursor_735	nta-miR399f	Nitab4.5_0001589	144876	144975	+	AAGUAAUAGGGUUACUCUUUAUUGGCAUGCAAUAAUUUAGUGACUCUGUUUGAUCAUAAAUAUCAGCUGACGUGCCAAAGGAGAGUUGCCCUGUUACUG	UGCCAAAGGAGAGUUGCCCUG	2.77505	1.34382	1.08385	2.30626	2.434	3.07026	4.7182	4.75288	4.59547	4.36223	3.75343	3.75964	1.73424	2.6035	4.68885	3.95843	0.00500384	0.0120656	-2.95461	-1.35493	nta-miR399f
miRNA-precursor_181	nta-miR399f	Nitab4.5_0000205	1312841	1312945	-	AAUAGUGAUAGGGUUACUCUUUAUUGGCAUGCAGUAACUUGGGUGACUCUGUUUGAUCACAAAUAUUAGGUGACAUGCCAAAGGAGAGUUGCCCUGUUACUGUC	UGCCAAAGGAGAGUUGCCCUG	2.6426	1.18512	0.851194	2.30626	2.76773	3.28749	4.81114	4.76264	4.45	4.08967	3.83392	4.03164	1.55964	2.78716	4.67459	3.98508	0.00516548	0.0151326	-3.11495	-1.19792	nta-miR399f
miRNA-precursor_1022	NovelmiRNA-863	Nitab4.5_0002606	241469	241533	-	CGAAAAUUAGGGUUUAUUCUUGAACAAAGAUGACGGAGUUUGGGGCUGAGCAACUUGAUUUUUU	AGUUUGGGGCUGAGCAACUUGAUU	0.849046	0.00678589	2.05283	0.907708	1.05153	0.957784	0.888732	0.457645	0.565723	0.736521	0.630051	0.689252	0.969553	0.97234	0.637367	0.685275	0.613676	0.00533184	0.332187	0.287065	NovelmiRNA-863
miRNA-precursor_1738	NovelmiRNA-1442	Nitab4.5_0008299	15397	15494	-	UUCUAGUCGUUAAAAAAAUCCUCCGGUCAAGAUCUUCCAUCAAGGAUCUUAGAUCCAAGACGGGAGUCUUGGCUUGAGGGUUUUUUCACGAUUAGAC	CUCCGGUCAAGAUCUUCCAUC	4.76552	5.09201	5.50798	1.47802	2.39392	1.52969	3.82903	3.71063	3.22107	2.14591	2.37729	2.30144	5.12184	1.80054	3.58691	2.27488	0.00569093	0.194605	1.53493	-0.474333	NovelmiRNA-1442
miRNA-precursor_1351	NovelmiRNA-1120	Nitab4.5_0004627	55003	55160	-	CUCAGUUAAAACUCAAUGUUUGGCUAUAAAUUGCAUUCCUUCCUCUCAGAAUUUCCAUUCGACUUUUGAGUUCUCCACCUUUGUUCUGCAUUAUUUUUUUAACUACAAACAAAGCAACCGUAAGUGUGAUUUGCUGCCGAACUUUGUGUUCGCUGAA	AUUUGCUGCCGAACUUUGUGUU	2.44995	2.4731	3.37476	2.60478	2.434	2.83579	2.43417	2.38364	1.96261	3.53742	3.34626	3.26041	2.76594	2.62486	2.26014	3.38136	0.210183	0.00602471	0.505795	-0.756505	NovelmiRNA-1120
miRNA-precursor_481	NovelmiRNA-408	Nitab4.5_0000840	179098	179155	-	UUAUAGGACCGUAUGUCACAUGUAUAAGUUUGUAUUACAUGUUGGGUCGUCCUAUGU	UACAUGUUGGGUCGUCCUAUGU	0.334473	0	0	0	0.0515273	0	0.723673	0.680038	0.703226	0.0584486	0.346258	0	0.111491	0.0171758	0.702312	0.134902	0.0062302	0.338477	-0.590821	-0.117727	NovelmiRNA-408
miRNA-precursor_259	NovelmiRNA-222	Nitab4.5_0000324	730921	731073	+	CAGCAAUGUAGGAUGAAUCUAGAGCAACGGUGUUGUCAAAGGGCAUGCUUUUGCUGAUAAAGCAUGCCUAAGCAGGGUGGUGUGAAUGUACAGCAUAAAAGAGUGUCAUGAGAUCGUAGUUCAUGAGUCAUCUCCGAAAGUAUACACGGUUA	UGAGAUCGUAGUUCAUGAGUCA	0	0.28242	0	0	0.331635	0	0.633475	0.72068	0.565723	0	0.215014	0	0.0941401	0.110545	0.639959	0.0716712	0.00636503	0.782624	-0.545819	0.0388739	NovelmiRNA-222
miRNA-precursor_619	NovelmiRNA-521	Nitab4.5_0001227	103798	103893	-	UUUCGACCUAAGAACCCUCUUUUCUUUCCGGUAUAAUGCUGGAAUCCCUUUGUUUUAGCAUUUGCCGGAAUGAAAUGAGUGUUUCAAGGUCGGAC	UUUGCCGGAAUGAAAUGAGUGUUU	3.97558	4.09871	4.38725	3.62487	3.36311	3.10588	3.54964	3.49327	3.53535	3.77544	3.64924	4.20383	4.15384	3.36462	3.52609	3.87617	0.00699718	0.0853653	0.627757	-0.511549	NovelmiRNA-521
miRNA-precursor_691	NovelmiRNA-583	Nitab4.5_0001445	466838	466910	+	UGAUGGAAAAUAGACCACUUGAUCGGUGAUGGAUCCGUGGUUAAAGAUGAUUGAGUAGUUUGAUUUUUAUUU	AAGAUGAUUGAGUAGUUUGAUU	0.0296185	0.343821	0	0	0	0	0.964681	0.836157	0.41372	0.823983	0.407659	0.604363	0.12448	0	0.738186	0.612002	0.0370629	0.00703294	-0.613706	-0.612002	NovelmiRNA-583
miRNA-precursor_23	NovelmiRNA-22	Nitab4.5_0000014	242877	243022	+	UACCUGGAUGUUAUCUCAGUGUUGGCAUGCAUAAGUUGGGUAAGACAUAUCUGAUCAAAAAUAUUUUCUGAGAUGAGAUGGAAUAUAUAUAUUUUGGUGUUUUACCUAGUUCAGGCAUGCCAACUAUUGAGAUGACAUCUAGGUU	UGGAUGUUAUCUCAGUGUUGG	8.1261	8.21598	5.41649	7.29167	6.99739	7.07082	8.27407	8.3931	8.43053	7.5354	7.64606	7.57434	7.25286	7.11996	8.3659	7.58527	0.292844	0.00781538	-1.11304	-0.465304	NovelmiRNA-22
miRNA-precursor_398	NovelmiRNA-344	Nitab4.5_0000662	483966	484044	-	CCGAUAGAGGAGGCGAAUUCACUUCAAAAGAAUUUAAUGACUUCUGUCAGUCUCAUGGAAUUCGUCACCCUCUAACGA	UGGAAUUCGUCACCCUCUAACG	2.93084	2.79228	0	0.386876	0.703604	0.748331	3.8492	3.54511	3.19799	1.56941	1.99262	1.39286	1.90771	0.612937	3.53077	1.65163	0.170639	0.00794152	-1.62306	-1.03869	NovelmiRNA-344
miRNA-precursor_1533	NovelmiRNA-1265	Nitab4.5_0005868	167146	167240	-	UGGAAUAGGGCGAGAGCUCUAGGCAAAUGACUUGGAGUUACAUCUAUCCAGACCAACUGAAGGGCAUUCGCAUAGAACUCUCGGACCUAUUCCU	UCGCAUAGAACUCUCGGACCUA	2.80014	3.30575	3.88241	3.49994	3.38372	3.42076	3.33749	3.0506	3.25875	3.08525	3.18902	2.96936	3.32943	3.43481	3.21561	3.08121	0.743199	0.00802302	0.113822	0.353597	NovelmiRNA-1265
miRNA-precursor_1259	NovelmiRNA-1049	Nitab4.5_0003959	223467	223582	-	UGAACUCCACCAUAUUAUACUGGAGUUCCAGGAUAAGUGUGCUGGAACUCCAGCAUAAUAUGAUGGAGUUCCAGCAUAAGUACACUAGAACUCCAGUAUAAUAUACUGGAGUUCC	GCAUAAGUACACUAGAACUCCAGU	0.401587	0.968312	1.33662	0.255631	0	0.392187	0.808562	1.30564	0.98076	0.780915	0.822696	1.0194	0.902173	0.215939	1.03165	0.874337	0.696283	0.00849021	-0.129482	-0.658398	NovelmiRNA-1049
miRNA-precursor_264	NovelmiRNA-227	Nitab4.5_0000341	475980	476201	-	AAGAGCUGAAGUUUGUCAGUUACAAAAACAAAAACUUCGGCUCUAGAGCUGAAGUUCGCCAGUUACAAACAAAAACUUCAGCUCUAGAGCUGAAGUUCGACAGUUACAAAACAAAAACUUCAGCUCUAGAGCUGAAGCUUACAAACAAAAAGACAGUUACAAACAAAAACUUCAACUCUAGAGCUGAAGUUUGACAGUUACAAAACAAAAACUCAGCUCUA	CAAAAACUUCAACUCUAGAGCUGA	0.401587	0.21829	0.229706	0.0332389	0.703604	0.0702591	0	0	0	0	0	0.203825	0.283194	0.269034	0	0.0679418	0.00879754	0.427432	0.283194	0.201092	NovelmiRNA-227
miRNA-precursor_1134	nta-miR6153	Nitab4.5_0003195	5811	5907	+	UACAGUUUAGGACCAUAUUCACUAUUUGAUGAUUAACAAAAUAUGAUCAUCACCUUUUACUCUUUGAGCAAGUAGUGAAAAUGGUUCUAAAUUGUU	UAGGACCAUAUUCACUAUUUG	4.2953	4.61995	4.36847	3.76418	3.96527	4.42429	5.05866	4.85909	5.04038	4.5945	4.43372	5.28107	4.42791	4.05125	4.98604	4.76976	0.00887564	0.0915926	-0.558136	-0.718517	nta-miR6153
miRNA-precursor_901	NovelmiRNA-756	Nitab4.5_0002154	150004	150070	-	GUGUGCUACUGGGUCACCAUGCCCGUCGUACAGAUCAAACUUGGGCAUUUUGAACCCUGCUGACAA	UGGGCAUUUUGAACCCUGCUGA	0.112081	1.15118	0	0	0.414097	0	1.53726	1.13572	1.49172	1.29111	1.18025	0.807897	0.421085	0.138032	1.38823	1.09308	0.0672188	0.00896455	-0.967148	-0.955052	NovelmiRNA-756
miRNA-precursor_913	NovelmiRNA-767	Nitab4.5_0002193	1266	1342	+	AAAAAAAUCCUCCGGUCAAGAUCUUCCAUCAACGAUUUUAGAUCCAAGACGGGAGUCUUGGCUUGAGGGUUUUUUC	CUCCGGUCAAGAUCUUCCAUC	4.65983	5.06492	5.51653	1.59123	2.4921	1.65522	3.82394	3.88167	3.39354	2.00331	2.46655	2.52575	5.08043	1.91285	3.69972	2.33187	0.00905307	0.277852	1.38071	-0.419019	NovelmiRNA-767
miRNA-precursor_988	nta-miR399a-3p	Nitab4.5_0002458	280920	281053	+	AUGAGGAGUGAUGAAUAAUAGUGCAAUCCUCCUUUGGCAAUGAAUUAAGCUAUUAUAUGCAAACCCUAUAAUUUUGCAUGACAAUAUUAAUAUCUUUGCCAAAGGAGAAUUGCCCUGCCAUUCUUCUCCUCAG	UGCCAAAGGAGAAUUGCCCUG	0	0	0	0.448276	1.33164	0.918256	0.00120718	0	0.466187	2.14591	2.12648	2.06776	0	0.899389	0.155798	2.11338	0.372236	0.00905446	-0.155798	-1.21399	nta-miR399a-3p
miRNA-precursor_1464	NovelmiRNA-1207	Nitab4.5_0005388	1092	1234	-	AGUGAUGAAAAAUGGACUUAGUGACGGAAAAUGGACUUUUAGUGACGGAUUGGCAGAAGCUGGACCAAAAAUGGUCAUUUCAUUCAUUUCGUUUUGAAUUUUUGGAGCACGGUUCUUGAGCGAUUUUUGGGCAAUUUUCACG	AAUGGACUUUUAGUGACGGAUUGG	2.54207	2.73614	4.4659	3.16709	2.78333	3.30292	3.23387	3.51076	3.29546	3.96534	4.02237	3.75473	3.24804	3.08445	3.34669	3.91414	0.880757	0.00913547	-0.0986568	-0.829696	NovelmiRNA-1207
miRNA-precursor_1709	NovelmiRNA-1417	Nitab4.5_0007857	90029	90201	-	CGAGUAAACCUGUUGUCUUUAAAAUACUUGUCGAUGCAACUAUUCCAUGCUCGUGAGGCUUGCUUUAAUCCAUAUUAAGCUUUCUUCAACCGCAAUACUUUAUCUUCAUGGUUUUUGACCAUGAAGCUCAAUGGUUGUUCAACAUAGACUUUUUCUUCAAGGUAGUCAUUCU	CAAUGGUUGUUCAACAUAGACU	3.40159	3.40991	0	0.863314	1.60172	1.44877	4.42075	4.31894	4.11826	2.56941	2.59088	2.24647	2.2705	1.3046	4.28598	2.46892	0.151449	0.00975468	-2.01548	-1.16432	NovelmiRNA-1417
miRNA-precursor_530	nta-miR390a-5p	Nitab4.5_0000967	48494	48682	-	UAAAGUAUGGAGGAAUCUGUAAAGCUCAGGAGGGAUAGCACCAAUGAAAAUGAUGUGAUAUAUGUUGGUUUUUUAUUUUUGAAUCUUUCGUUUUGUUUUUAUUUUCUUCUGAAUUUGGUUCUUUCCCAUAAAACUAUCAAUUACUUUGGCGCUAUCCAUCCUGAGUUCUAUGGCUUCUUCUUGCUUUU	AAGCUCAGGAGGGAUAGCACC	3.17097	3.27456	0.57366	3.15793	3.07706	3.34824	2.62179	3.02649	2.69226	3.5945	3.59088	3.53725	2.33973	3.19441	2.78018	3.57421	0.647462	0.00999696	-0.440448	-0.379797	nta-miR390a-5p
miRNA-precursor_955	NovelmiRNA-807	Nitab4.5_0002310	287083	287186	+	UGUUCAAUAGGGGCAAUCUGAGAUCACAUGUUUGGCACUUUUCCUUUUUUUCUCGUGUGGUUUGAUAUCUUAAUAUGUGUUCUCAGGUCGCCCCUGUCGAACU	GGGGCAAUCUGAGAUCACAUG	4.28201	3.1339	1.9887	5.11361	5.48973	5.58438	5.89238	6.55918	6.29636	6.13847	5.96863	6.20473	3.13487	5.39591	6.24931	6.10394	0.0107012	0.0114739	-3.11444	-0.708034	NovelmiRNA-807
miRNA-precursor_1258	NovelmiRNA-1048	Nitab4.5_0003937	62463	62563	-	UGAUCUUUGGCAUGUAGUGGGGAUUAUUGCAAGAAGCACUGGCCAUGGACGAGAGUCCGGCUAGUGUUCAUGUUAUAAUUCUCGCCAUUGGUCGAGAUUU	GUGUUCAUGUUAUAAUUCUCG	0.98655	2.83567	0	0.255631	1.19837	1.42076	3.35876	3.58967	3.58364	2.47799	2.57758	2.78879	1.27407	0.958252	3.51069	2.61479	0.055233	0.010881	-2.23662	-1.65653	NovelmiRNA-1048
miRNA-precursor_760	nta-miR7972	Nitab4.5_0001663	61616	61761	-	UCGAAUGAUACAAUUUUUUGUUUCAUAGAAAGAGAAUUACAAAUCUAACAAAUUUUUUUGAGACAUGUUAUUUCCGUUUUUGGAAAGUGGAAUAUUUGUCAGGCUUGUGAUUCUCCUUCAAUGACAAUGAAAAUGGUAUCAAUCG	UUGUCAGGCUUGUGAUUCUCC	6.78529	6.81075	6.78488	5.7777	6.23711	6.01395	6.95773	7.11252	7.17058	5.77407	6.00633	6.09038	6.79364	6.00959	7.08028	5.95692	0.0110596	0.762705	-0.286637	0.0526604	nta-miR7972
miRNA-precursor_1763	NovelmiRNA-1466	Nitab4.5_0008731	26900	26993	+	GGCUUUGUAGUCGAGUGAGGACUUGCUCAAACUCGAAGUAAAAAUAUCCCUUAGGAUUUAUAGUCGAGUGAGGACUUGCUCGAACUCGAAGUA	GGACUUGCUCGAACUCGAAGUA	0.800137	0	0	0	0	0	1.56192	0.908307	0.613029	1.61916	1.31455	0.689252	0.266712	0	1.02775	1.20766	0.12062	0.0115813	-0.76104	-1.20766	NovelmiRNA-1466
miRNA-precursor_626	NovelmiRNA-527	Nitab4.5_0001239	429549	429646	-	AGGGGGUCUUGUCGCUGGAGAGAUGGCACUUAGCAUUCAAUUGGUAAAAUGCCAAAAAUUGGAACCCAAGUGCCUCUGUCUUUCGACACGAUGCCCA	UGUCGCUGGAGAGAUGGCACUU	0	0	0	0.50717	0.4921	0	1.00121	0.457645	1.05115	0	0	0	0	0.33309	0.836667	0	0.0116716	0.116207	-0.836667	0.33309	NovelmiRNA-527
miRNA-precursor_177	NovelmiRNA-158	Nitab4.5_0000199	493271	493377	+	UUAAUAUUUUGCUUAAAUAUUCUGAAUAAUUUUUGUUUUGGUAUUAUUUGUGUCUCCCUUAAUAUUUGCUUAAAUAUUCUGAAUAAUUUCUUUGUUUUGGUAUUAU	AAUAUUCUGAAUAAUUUCUUU	4.76233	5.18512	0.738719	5.64795	4.97209	5.24018	5.40209	5.41803	5.39523	4.23238	4.5266	4.23945	3.56206	5.28674	5.40512	4.33281	0.263228	0.0121181	-1.84306	0.953934	NovelmiRNA-158
miRNA-precursor_1183	nta-miR6155	Nitab4.5_0003487	27333	27495	+	AAAUUGGAUGUCAUUUCUUACGUAGGUGUGAUAAGGUUGCCUUGCUCUUGCAUUCUCUUAGAUAAUUUGAUUCAACUUGCUACCUCAAUUAAAAUUUUUGGUAGAGAGAAUUCGAGAGCAAGGCUACCUCAUGAUACGUGCAGAAGAAGUAACAUCCAAUUC	UAAGGUUGCCUUGCUCUUGCA	2.8248	2.92878	4.01711	2.68349	2.73603	2.58122	2.59814	2.76992	2.64752	2.94597	2.92073	2.84537	3.2569	2.66691	2.67186	2.90402	0.202954	0.0122113	0.585035	-0.237111	nta-miR6155
miRNA-precursor_43	NovelmiRNA-40	Nitab4.5_0000030	2429875	2430004	+	AGAGGCACACCUUUCUCGGUAGGCAGAAAUAUUCGGGACCCCCCCUAAACUUGACAACUUUUAUUUAGUUCCCCCUUAAACUUUACGUGGUCUUUAAUAUCCCUUGAACUUGGAAAUUUAACAGCCUCG	UGGUCUUUAAUAUCCCUUGAACU	0.896352	1.4593	0	0.448276	0	0.392187	1.03683	1.87268	1.54148	0.906446	1.03215	1.31486	0.785217	0.280155	1.48366	1.08448	0.226781	0.012327	-0.698446	-0.804329	NovelmiRNA-40
miRNA-precursor_1786	nta-miR399i-3p	Nitab4.5_0009089	84781	84898	-	AUAAGUGGACCAGUUGUAGGGCAGCACUCCGUUUGGCAGAUAUUUAGUUAUCAACACGUAUUCACGUACAUUUGUUAUCUGCCAAAGGAGAGUUGCCCUAUAAUUGUUUCUGCUUAA	UGCCAAAGGAGAGUUGCCCUA	2.24594	0.343821	0.0528281	1.14872	1.88803	2.25613	3.82394	3.8906	3.80349	3.73652	3.25732	2.79837	0.880862	1.76429	3.83934	3.26407	0.0126563	0.0239889	-2.95848	-1.49978	nta-miR399i-3p
miRNA-precursor_634	NovelmiRNA-533	Nitab4.5_0001290	287551	287664	+	UGUUCAACAGGGGCAAUCUGAGAUCACAUGUUUGGUACUUUUCUUUUUUCUCUGUAAUUGACAAGUGUGGUUCAAUAUCUCAAUAUGUGUUCUCAGGUCGCCCCUGUAGAGCU	GGGGCAAUCUGAGAUCACAUG	4.26859	3.14256	1.57366	5.20316	5.57733	5.47795	5.71957	6.57104	6.19702	5.96293	5.86572	6.08353	2.99494	5.41948	6.16254	5.97073	0.0180569	0.012718	-3.16761	-0.551248	NovelmiRNA-533
miRNA-precursor_207	NovelmiRNA-182	Nitab4.5_0000249	473194	473305	-	UAGGACAUGUGUUGAUUAGUAUGGCGGAGCUCUGUCCCGAUCUUUAUGACAAUUAUGUAUUCUUAGAGGCUUGUAGACAGAUGUCAUGUACGCAAAAGAUUGUAUGGCCUU	AGAGGCUUGUAGACAGAUGUCAUG	2.07144	1.88814	2.25719	2.03324	2.17491	2.28749	2.27919	2.22318	2.0851	2.63134	2.45205	2.55997	2.07226	2.16521	2.19582	2.54779	0.365403	0.0132216	-0.123567	-0.382574	NovelmiRNA-182
miRNA-precursor_1141	NovelmiRNA-961	Nitab4.5_0003233	224225	224347	-	GGCUGAUUCCUUGAAAUUUCUGCCAAAUUCUAAUCUUUAUUAUUUUCUCUGUUUUUCCUGAUUAGAAUUAAACAAGAAGAAGAAAGAUAGUGAAUUUUAGCAGAAAUUUCAAGGAAUCAGCA	CUGAUUCCUUGAAAUUUCUGC	0.465718	0.0807865	0	0.670669	0	0	1.51217	0.836157	1.35927	0	0	0	0.182168	0.223556	1.23587	0	0.0135464	0.373901	-1.0537	0.223556	NovelmiRNA-961
miRNA-precursor_1663	NovelmiRNA-1376	Nitab4.5_0007262	30735	30793	-	GAUCUGGGCAGAUUAAAGUAUUUUCUAGGUAUUGAGGUCGCUCAAUCUAGCUCAGGUA	AGGUCGCUCAAUCUAGCUCAGG	3.27307	2.96831	3.06842	1.67067	1.45363	1.70253	2.7127	2.72068	2.54148	2.51788	2.08948	1.76942	3.10327	1.60894	2.65829	2.1256	0.0141825	0.0884659	0.444984	-0.516655	NovelmiRNA-1376
miRNA-precursor_1443	NovelmiRNA-1191	Nitab4.5_0005252	85096	85172	+	AAAAAAAUUCUCCGGUCAAGAUCUUCCAUCAAGGAUCUUAGAUCCAAGACGGGAGUCUUGGCUUGAGGGUUUUUUC	CUCCGGUCAAGAUCUUCCAUC	4.56054	5.08753	5.48492	1.14872	2.31026	1.55569	3.83915	3.82688	3.16663	1.88627	2.56416	2.40546	5.04433	1.67155	3.61089	2.2853	0.0146075	0.19711	1.43344	-0.613742	NovelmiRNA-1191
miRNA-precursor_1645	NovelmiRNA-1358	Nitab4.5_0007058	102255	102386	-	GUCUUAUGAAUGAGAAGAACUCCCUAUUUAUAGGAGUACUAAGGCAUAAAAGUCCUUAAAAUUAGGUAGGGUGGUUGCUAAGGCAUACAAAGUCAUUACAAUUAGGUAGGGUGGUUGUUAAAGAGUAAGAA	AGAAGAACUCCCUAUUUAUAGG	0.942156	2.08079	0	0.185242	0	0.140648	2.32314	2.08991	2.25875	0.491408	0.776893	0.46686	1.00765	0.10863	2.22393	0.578387	0.114996	0.0146445	-1.21628	-0.469757	NovelmiRNA-1358
miRNA-precursor_625	NovelmiRNA-526	Nitab4.5_0001239	420120	420216	-	AGGGGGUCUUGUCGCUGGAGAGAUGGCACUUAGCAUUCUAUUGGUAAAAUGCCAAAAAUGGAACCUAAGUGCCUCUUUCUUUCGACACGAUGCCCA	UGUCGCUGGAGAGAUGGCACUU	0	0.343821	0	0.111241	0.244172	0.140648	0.379719	0.135717	0.828757	0	0	0	0.114607	0.165354	0.448064	0	0.225773	0.0148319	-0.333457	0.165354	NovelmiRNA-526
miRNA-precursor_1631	NovelmiRNA-1347	Nitab4.5_0006944	125123	125185	-	UCCUCCGGUCAAGAUCUUCCAUCAAGGAUCUUAUAUCCAAGACGGGAGUCUUGGCUUGAGGU	CUCCGGUCAAGAUCUUCCAUC	4.53087	4.99008	5.5859	1.59123	2.39392	1.70253	3.75074	3.77476	3.21342	2.14591	2.42261	2.51417	5.03562	1.89589	3.57964	2.3609	0.0150005	0.16539	1.45598	-0.465002	NovelmiRNA-1347
miRNA-precursor_1354	NovelmiRNA-1123	Nitab4.5_0004654	61056	61132	+	UAAAAAAUCCUCCGGUCAAGAUCUUCCAUCAAGGAUUUUAGAUCCAAGACGGGAGUCUUGGCUUGAGGGUUUUUUC	CUCCGGUCAAGAUCUUCCAUC	4.57151	5.26467	5.47909	1.03324	2.33164	1.42076	3.92245	3.7005	3.04254	2.36588	2.37729	2.79837	5.10509	1.59521	3.55516	2.51385	0.0151857	0.0887256	1.54993	-0.918635	NovelmiRNA-1123
miRNA-precursor_1125	NovelmiRNA-949	Nitab4.5_0003132	165232	165357	-	CAAAUUAAAUUCAGCCAUUCUCUUGGAUUCCAAAGAUCCAGAGAUACCCAGUUGUUGUUGUUGCCAUGUUAAUCAACUUUACCUCUGGAUCUUUGGAAUCCAAGAGAAUGGCUGAAUUUAAUUUU	AUCCAAGAGAAUGGCUGAAUU	0	0	0	0	0	0	0.323135	0.457645	0.182394	0	0.0706238	0	0	0	0.321058	0.0235413	0.0156008	0.373901	-0.321058	-0.0235413	NovelmiRNA-949
miRNA-precursor_1687	NovelmiRNA-1395	Nitab4.5_0007556	116673	116757	+	CCGUUAAAAAAUCCUCCGGUCAAGAUCUUCCAUCAAGGAUUUUAGAUCCAAGACGUGAGUCUUGGCUUGAGGGUUUUUUCACGA	CUCCGGUCAAGAUCUUCCAUC	4.62164	5.09201	5.61008	1.56375	1.9166	1.67907	3.8492	3.87718	3.18239	2.02192	2.42261	2.27421	5.10791	1.71981	3.63626	2.23958	0.0156735	0.0293007	1.47165	-0.519776	NovelmiRNA-1395
miRNA-precursor_780	NovelmiRNA-657	Nitab4.5_0001720	242357	242555	+	AUGGUAUAUUUUUAAUCUAAUCUUUGAUUUUUAAUUGGUGAAAAGAAAGGACAUUGUGGGGAAAAAACUAUGUGGAAAACAAACCGUCUUUCAACGACACAUCAAGCAAGCAUACAUAGAAUUGAAAGAUAUCUCAUCUAUCACAAUUAAGUUUCGUUUAUACGUAGAGAUAAAGAUCUGGUAUUAAAGAACAUCUAA	AAAGAUCUGGUAUUAAAGAACAUC	0	0	1.86912	0.448276	0.99906	1.1746	0	0	0	0	0	0	0.623039	0.873977	0	0	0.373901	0.0162051	0.623039	0.873977	NovelmiRNA-657
miRNA-precursor_1868	NovelmiRNA-1563	Nitab4.5_0010796	1222	1372	-	UAGGUCCCUGACUAUCCUUUUAGUCUUGUAUCUAUUAGUCGUUUGACUCGUGCCCUCCAUUAUGGUAUAUACUUAAUUGAGGAUUCUUUUAUUAUGCAUGACCUCAGUACGGGACGGACGAUUGGCACAAGGCAUGAAUCAGAAGGCCUU	UCUAUUAGUCGUUUGACUCGUG	3.87879	3.71886	3.30405	3.54279	3.90238	3.98195	4.50265	4.39938	4.24003	3.69652	4.14011	3.55432	3.6339	3.80904	4.38069	3.79698	0.0163699	0.959323	-0.746783	0.0120582	NovelmiRNA-1563
miRNA-precursor_1740	NovelmiRNA-1444	Nitab4.5_0008310	80153	80242	+	UGUAUGUGUUUGAUCUGGUACUGGGUUGGACUAUUGGGAUGAAGUAAAGGCCUUCAUAUGCCCAUAUCUCAACCAGAUCUACAUUUAUG	AUGUGUUUGAUCUGGUACUGGG	1.91944	1.18512	1.50655	1.44828	0.4921	1.36304	0.766742	0.638217	0.613029	1.73652	1.37729	1.49071	1.53703	1.10114	0.672663	1.53484	0.0165549	0.250971	0.864372	-0.433698	NovelmiRNA-1444
miRNA-precursor_1729	NovelmiRNA-1434	Nitab4.5_0008206	21383	21458	+	UUUUGAAACUUGUGGUCUUAAAUAUGCCGUAAUAUUUGUGUAAUUAUAGCACAUUUGAAACUUGUGGUCUUAAAC	UUGAAACUUGUGGUCUUAAAUAUG	0.465718	0.0807865	1.36216	0.185242	0.4921	0.392187	0.202841	1.07432	0.516813	0	0	0	0.63622	0.35651	0.59799	0	0.937378	0.0168829	0.0382298	0.35651	NovelmiRNA-1434
miRNA-precursor_1733	NovelmiRNA-1438	Nitab4.5_0008265	92732	92794	-	UCCUCCGGUCAAGAUCUUCCAUCAAGGAUCUUAGAUCCAAGACGGGAGUCUUGGCUUGAGGU	CUCCGGUCAAGAUCUUCCAUC	4.57515	5.06947	5.57229	1.50717	1.99906	1.67907	3.93667	3.88614	3.36619	2.22837	2.14462	2.46686	5.07231	1.72843	3.72967	2.27995	0.0169541	0.0335537	1.34264	-0.55152	NovelmiRNA-1438
miRNA-precursor_248	nta-miR6154b	Nitab4.5_0000311	329792	329884	+	CCUAACCUCCCAAUAGCCCUUACUCCAGGUAGAUCCACCAGAACAUGAAGUUCAAGGUGGGUCUCCUGGAGAAAGGUCCUUUGGUGGUUAGA	UGGGUCUCCUGGAGAAAGGUC	3.48131	3.2587	3.84215	2.72129	2.52957	2.51652	2.77731	2.88167	2.878	2.56941	2.65559	2.40546	3.52739	2.58913	2.84566	2.54349	0.0170805	0.668132	0.681728	0.0456429	nta-miR6154b
miRNA-precursor_1965	NovelmiRNA-1645	Nitab4.5_0023753	802	864	-	AUUCAGCUCUAGAGCUGAAGUUUUUGUUUUGUAACUAGCGAACUUCAGCUCUAGAGCUGAAG	UCUAGAGCUGAAGUUUUUGUUUU	3.01897	3.49357	4.1366	3.09213	3.19837	3.19954	3.00121	3.29222	3.0851	3.38757	3.52314	3.34133	3.54971	3.16335	3.12618	3.41735	0.27502	0.0175586	0.423537	-0.253998	NovelmiRNA-1645
miRNA-precursor_1548	NovelmiRNA-1278	Nitab4.5_0006017	62012	62131	-	UAGCCCUUGGGCUUUGUAGUCGAGUGAGGACUUGCUCGAACUCGAAGUAAAAGUAACCCUUAGGCUUUCUGGACGAGUGAGGACUUGCUCGAACUCGAGAUAAAGUAGCCCUUGGGCUU	AGGACUUGCUCGAACUCGAGAU	3.53461	2.26665	3.04497	3.33092	3.53879	2.75956	4.45407	4.05458	3.99868	4.82398	4.67132	3.99876	2.94874	3.20976	4.16911	4.49802	0.0368821	0.0200875	-1.22037	-1.28826	NovelmiRNA-1278
miRNA-precursor_771	nta-miR171c-5p	Nitab4.5_0001696	233321	233414	+	CAGGUAUUGGCCUGGUUCACUCAGACAACAAGAUGAAACUAUUUGAAUAUUGAAUGGUGGAGUUUUGGUUUGAUUGAGCCGUGCCAAUAUCUC	UAUUGGCCUGGUUCACUCAGA	5.84151	5.89457	2.005	0	0	0	6.32314	6.08894	5.8275	0.43696	0.577584	0.203825	4.58036	0	6.07986	0.406123	0.311556	0.020364	-1.4995	-0.406123	nta-miR171c-5p
miRNA-precursor_851	NovelmiRNA-719	Nitab4.5_0001982	383471	383548	+	CACUCAUUGGCUUAGAAUUUUUGGAUUCACAUAUUAUAGCAAGCAGAGGCGGAUCCAGAAUUUUAAGCAUAUGAGUU	AGAGGCGGAUCCAGAAUUUUAAGC	2.49674	2.59175	3.86466	2.11124	2.37346	2.39219	2.03683	2.37093	2.22869	2.63134	2.61711	2.63678	2.98438	2.29229	2.21215	2.62841	0.162363	0.0208614	0.772232	-0.336117	NovelmiRNA-719
miRNA-precursor_1099	NovelmiRNA-926	Nitab4.5_0002999	50323	50431	-	GGCAAGGGAUUGUCUCAUGCAUAUAUGGAGGCAAGGGUUAGCCUCACGCAUGUAGGGAGGCAGGGAUUAGCCUCAUGCAAAUAUGGAUGCAGGGAUUAGCCUCAUGCA	UGCAAAUAUGGAUGCAGGGAUU	1.26408	1.78123	1.75808	1.53574	1.82913	2.01512	1.53726	1.83616	1.15069	2.32148	2.24896	2.41795	1.60113	1.79333	1.50803	2.32946	0.738782	0.0222458	0.0930975	-0.536134	NovelmiRNA-926
miRNA-precursor_948	NovelmiRNA-800	Nitab4.5_0002270	163589	163744	+	AACCGGUCCAGCAUAAUAUACUGGAGAUUGGUACACCUGUGUAUGAAUUUCCAGCUUAUUAUGCUGGAACUCCAAUACGCGAAAAGUUCCAGCAUAAUAUACUGGAGAUUGGAGCACAUGUGUAUGAACUUCCAGCAUAUUAUGCUGGACCGGUA	AGCACAUGUGUAUGAACUUCCAGC	0	1.34382	2.03706	0.563754	0.414097	1.07026	0.679279	0.836157	1.15069	1.32148	1.55062	1.8079	1.12696	0.682703	0.888707	1.56	0.717676	0.022616	0.238253	-0.877295	NovelmiRNA-800
miRNA-precursor_603	NovelmiRNA-509	Nitab4.5_0001175	223725	223820	+	AUUGCUUUGUUGGUGACUCGUCUUUGCCAUGAAUGUUUGAGAUAAUGUCAAUUUAGACUACAUUCGUGGCAGAGUUGAGUCACCAACAAAGCGAC	UGGUGACUCGUCUUUGCCAUG	0.749511	0.846321	0	0.386876	0.5661	0.503218	1.4072	1.57312	1.56572	0.491408	0.0706238	0.0194007	0.531944	0.485398	1.51535	0.193811	0.0226751	0.139614	-0.983404	0.291587	NovelmiRNA-509
miRNA-precursor_37	NovelmiRNA-35	Nitab4.5_0000025	1723807	1723892	-	AUCUAAUCAGGAGGAUCCAAGACGUAGUAAACAUCAAAGGACGUCUACUUCAUUUGGACUAGAUUUUGUGACUUUCUUAUUGGAA	AUCAGGAGGAUCCAAGACGUAG	3.29971	3.43834	3.79605	3.6182	4.01236	4.16196	2.85919	2.96015	3.03387	4.31772	4.4039	4.11072	3.51137	3.93084	2.95107	4.27744	0.0230648	0.132765	0.560298	-0.346606	NovelmiRNA-35
miRNA-precursor_353	NovelmiRNA-303	Nitab4.5_0000531	41811	41951	+	CAUAAUGUCAAAUGUAACUUGUGUGGAAAAUUUGAGGUUAAUCGGACGUGAUUUGAUAGGUUUCAGCAUCGGUUUUGGAAGUUAAAGUUUCAAAGUUUAUUGAUUUUGAAUUGAGUAUGAUUCGUGCUUUUAGCGUUGUU	UUAUUGAUUUUGAAUUGAGUA	5.0995	4.08978	0.886818	4.59463	4.10215	4.11027	4.92721	4.50204	4.31347	3.76994	3.43003	3.55997	3.3587	4.26902	4.5809	3.58665	0.394647	0.0231542	-1.22221	0.682374	NovelmiRNA-303
miRNA-precursor_1166	NovelmiRNA-980	Nitab4.5_0003391	151237	151539	-	AGUUUGUCCAAGGUGAACAUCUAAUCCUACGUGGCACUGAUAUUUGAUGAAGUGCAUGCCACAUGGCAUGUCAUCUCAGUGCCCCUAAUCUAUAUAUAAAAGACUAAAAUUUGAAAUACAAUAUUUUUUAUGCUAGCGAUAAUGUUGGCAAUAGUGGUGGAAGUGACGAAAAUUUUAGUGGUGGAAAAAAAAUAGAAAGAGGGAUAAAAUGGGUUAGGGGCAUUGAAAAUGGCAAGCCAUGUGGCAUCCACCUCAUCAAAUGUCAGUGCCACGUAGGAUUGGAUGUCCACUUUCGACAAAUU	AGUGCCACGUAGGAUUGGAUGUCC	0.800137	0.846321	2.96389	0.81751	0.944612	1.14065	0.723673	0.595149	0.243795	1.32148	1.37729	1.26041	1.53678	0.96759	0.520872	1.31973	0.235326	0.0243141	1.01591	-0.352135	NovelmiRNA-980
miRNA-precursor_1390	NovelmiRNA-1151	Nitab4.5_0004895	107212	107286	-	AGCGUUCAUUCUCUGGAGUUUUAUCUGGCAGAUCAGGAACAUCUUCCUUGAUGAACUUCUGUAGACAUAACGUA	UCUUCCUUGAUGAACUUCUGUA	0.896352	0.803253	0	4.03324	4.18669	4.00572	1.70165	1.96015	1.44019	4.03114	4.09882	4.08745	0.566535	4.07521	1.70066	4.07247	0.0243314	0.965731	-1.13413	0.00274551	NovelmiRNA-1151
miRNA-precursor_1203	NovelmiRNA-1005	Nitab4.5_0003612	24750	24935	+	GUAGUAAUAAAUUGGCUCUUCCAGAACCUUAAAUUAAUCUUGUACUACCGGAUAUUGUAUUAACAUUCGCUUCUUUUAUUACCAAAUAAGAGAAAUAUCUCUUAUCUUUUAAAAUAGUAUGUAUUGUAGCACUAUCCAGAAGACAUGUAUCAUCUUUAUUAAUCUUGAGUCCAACUAAAUACUGG	UUGUAGCACUAUCCAGAAGACA	2.46572	2.84632	1.38725	2.52153	2.5661	2.71412	3.26424	3.27868	3.0851	2.88627	2.85612	3.11456	2.2331	2.60058	3.20934	2.95231	0.091441	0.0246823	-0.976243	-0.351735	NovelmiRNA-1005
miRNA-precursor_611	NovelmiRNA-515	Nitab4.5_0001195	513211	513287	-	CUGGAACUCCAGCAUAAUAUGAUGGAGUUCUAGCAUAAAUACACUAGAACUCCAGCAUAAUAUACUGGAGUUCCAA	ACUAGAACUCCAGCAUAAUAUACU	1.02962	0.968312	3.26398	0.50717	0.99906	1.03373	1.00121	1.04261	1.11826	1.35123	1.57758	1.70972	1.75397	0.846654	1.05403	1.54618	0.40692	0.0248202	0.699942	-0.699522	NovelmiRNA-515
miRNA-precursor_1666	nta-miR171c-5p	Nitab4.5_0007311	48808	48901	-	CAGGUAUUGGCCUGGUUCACUCAGACAACAAGAUGAAACUAUUUGAAUAUUGAAUGGUGGAGUUUUGGUUUGAUUGAGCCGUGCCAAUAUCUC	UAUUGGCCUGGUUCACUCAGA	5.96314	6.18512	2.03706	0	0	0	6.26612	5.92362	6.00977	0.594502	0.630051	0.203825	4.72844	0	6.0665	0.476126	0.378075	0.0251875	-1.33806	-0.476126	nta-miR171c-5p
miRNA-precursor_350	NovelmiRNA-301	Nitab4.5_0000529	194917	195007	+	UGACUAGUUGGAUUCUGGGUCGUGACAGGUGGUAUCAGAGCUCUAGGUUCAUAGGUUCUACAAGUCAUGAGCAAGCAUCUAGUAGAGUCU	AGGUUCUACAAGUCAUGAGCAAGC	0	0	1.25719	0.950777	1.24417	1.20776	0	0	0	1.94597	1.72959	1.46686	0.419062	1.13424	0	1.71414	0.373901	0.025273	0.419062	-0.579903	NovelmiRNA-301
miRNA-precursor_1417	NovelmiRNA-1173	Nitab4.5_0005086	143171	143277	-	GAGACUGGGAUGGAUCUUUAUUUACAUCAAGUGGUCUCACAACCAUCCGGGUACUAAAUGGUUGUGCUUUAUCCAUAUAAAAAUGCUUUAAGAUCUUUUCGGUGUA	GCUUUAAGAUCUUUUCGGUGUA	2.36842	2.65368	3.07616	2.22087	2.4141	2.81442	2.54964	2.45765	2.83874	3.39473	2.98257	3.32152	2.69942	2.48313	2.61534	3.23294	0.739092	0.0255629	0.0840756	-0.749812	NovelmiRNA-1173
miRNA-precursor_1649	NovelmiRNA-1362	Nitab4.5_0007130	31551	31721	+	GGCCUGAAGUUCAGCUCUAGAGCUAAAGUUUUUGUUUUGUAACUGGCGAACUUCAGCUCUAGAGCUGAAGAGCUGAAGUUUUUGCUUUGUAACUGAGGAAUUUCAGUUCUAGAGCUGAAGUUUUUGUCUUUGUAAGGGGGAAUUUCAGGUCUAGAGCUGAAGUUUUUGUU	AGGUCUAGAGCUGAAGUUUUUGUU	1.26408	1.48678	1.67901	0.563754	0.63649	0.207763	0.633475	1.07432	0.90676	0.643411	1.03215	0.647432	1.47663	0.469335	0.871517	0.774331	0.0262089	0.174273	0.605108	-0.304996	NovelmiRNA-1362
miRNA-precursor_741	NovelmiRNA-624	Nitab4.5_0001614	346752	346828	+	AUGUUAUGUAUUUAUUGAUUUGGUGUAAACACUAGAUGCAUGUAAGUUUUUACCGCCGAACAUUAGGUAUAAGCAA	AUUUAUUGAUUUGGUGUAAACACU	0	0	0.886818	0	0	0	0	0	0	0.128838	0.346258	0.41795	0.295606	0	0	0.297682	0.373901	0.0266646	0.295606	-0.297682	NovelmiRNA-624
miRNA-precursor_1100	NovelmiRNA-927	Nitab4.5_0003003	16176	16452	-	UUUAUUAUUUCUUAAGGGGUGUGAAAAGUCAAAACGUGCCAAGUAAAAAUGAAUGGAGGGAGUAUUUGUUAUAGGAUAAUGAAAUACCAAAUGCAUGUAAGUUGCCGGUUUAAAAUCAUACUCCUAUUUAUUAAACAGUGGUUCUACAUAUCUUAAUCAUUCUUUUAUGUUGAAUACUAUAACACAGAUUACGUUCUUCAAAUCGUAAGCAUAUAUAAUUUUUAAUCCAAUAUUAUUUCUUUUGUUUUGUAUUUAUCAGAAUUCAGAAUUAUUAAU	AGGGGUGUGAAAAGUCAAAACGUG	1.94216	1.37357	3.51795	2.11124	2.15106	2.15772	0.964681	1.04261	1.0851	1.96534	1.70534	1.91752	2.27789	2.14001	1.0308	1.86273	0.124172	0.0269161	1.2471	0.277276	NovelmiRNA-927
miRNA-precursor_1224	NovelmiRNA-1024	Nitab4.5_0003703	176577	176678	+	UGGCAAGGAUUAUACUGAUUGAUAGUGGUGUUGCAAAAGGAUUUUGGGCGAAGGAAAUUAAUAUUGCGUGCUACUUGGUGAACAUGUGCAUGAUCAUGUCC	UUGCGUGCUACUUGGUGAACA	0.112081	0.0807865	0	0.111241	0.703604	0.957784	0.202841	0.408736	0.466187	1.38038	1.46655	0.0835311	0.064289	0.590877	0.359255	0.97682	0.0271632	0.49358	-0.294966	-0.385943	NovelmiRNA-1024
miRNA-precursor_92	NovelmiRNA-86	Nitab4.5_0000069	177588	177710	+	GCUAUGUUGUUCGGACUCUCCGAAAAUGUUGCCGGAUGCGUGUCGUAUUCUCCAAAAGCAGUGUAUUUUUGGAGAAUCCGACACGGGUGCGGCAGUAUUUUGGAGAGUCCGUGCAACAUAGA	UGUUGCCGGAUGCGUGUCGUA	1.96452	2.00679	0	0	0.151063	0	2.03683	1.59515	1.6812	0.321483	0.282128	0.559969	1.32377	0.0503543	1.77106	0.38786	0.544161	0.0282183	-0.44729	-0.337506	NovelmiRNA-86
miRNA-precursor_146	NovelmiRNA-132	Nitab4.5_0000133	1288293	1288412	-	UAGCCCUUAGGCUUUAUAGUAGAGUGAGAAUUUGCUCGAACUCGAAAUAAGAGUAGCCCUUAGGCUUAGUGGUCGAGUGAGGACUUGCUCGAACUCAAAAUAAGGUAGCCCUUGGGCUU	UGGUCGAGUGAGGACUUGCUCG	2.74951	1.40271	2.11423	2.6962	3.01236	2.65522	3.51217	3.39624	3.31704	4.30257	4.14462	2.55997	2.08882	2.78793	3.40849	3.66906	0.0283814	0.195614	-1.31967	-0.881129	NovelmiRNA-132
miRNA-precursor_1668	NovelmiRNA-1380	Nitab4.5_0007351	37422	37504	-	AUUGGUUUGGUUUGGUCUUUAGAUUUAAUAACCCGACACAAUUGGUUUGGUUUAGUAAUUGUAAAAUCCGAACCAACCCGAC	UGGUUUGGUCUUUAGAUUUAAUAA	0.465718	1.00679	1.55163	0.448276	0.63649	0.877614	0.379719	0.72068	0.658832	0	0.0706238	0.314857	1.00805	0.654127	0.58641	0.128493	0.271162	0.0284205	0.421636	0.525633	NovelmiRNA-1380
miRNA-precursor_1314	NovelmiRNA-1088	Nitab4.5_0004371	109236	109310	+	CUCCUUCAAAUAAAGUCUAUUUGAUGCGUCGAUUGUUCAACUUAAAGAUGACAGAAGGUGGAUCUGUUACGGAA	AAAGUCUAUUUGAUGCGUCGAU	1.40159	1.56621	1.85119	0.386876	0.944612	0	1.61002	1.57312	1.35927	1.29111	1.43741	1.36732	1.60633	0.443829	1.51414	1.36528	0.578879	0.0293323	0.0921947	-0.921451	NovelmiRNA-1088
miRNA-precursor_1298	NovelmiRNA-1077	Nitab4.5_0004302	44620	44677	-	GCACGGAUUGGGCAACUAGGUCAGCGUGGCCUACAAGGAUCUAUGCCCUUUCCCUGA	AGGAUCUAUGCCCUUUCCCUGA	0.334473	0.343821	1.05283	0	0	0.555686	0.766742	0.872683	0.746295	0.823983	0.729587	0.986234	0.577041	0.185229	0.79524	0.846601	0.41666	0.0296571	-0.218199	-0.661373	NovelmiRNA-1077
miRNA-precursor_93	NovelmiRNA-87	Nitab4.5_0000069	620398	620553	-	GACCGGUCCAUUAUAAUAUACAGGAGAUUUGUACACCUGUGUAUAAACUUCCAGCAUAUUAUGCUGGAACUCCAACACGCGAAAAAUUCCAGCACAAUAUAUUGGAGAUUGGAGCACCUGCGUAUGAACUUCCAGCAUAUUAAACUGGACCGGUA	AGCACCUGCGUAUGAACUUCCAGC	0	0	2.39963	0.255631	0.244172	0.333293	0	0.872683	0.182394	0.690717	0.466552	0.46686	0.799877	0.277699	0.351692	0.541376	0.623069	0.0297517	0.448185	-0.263677	NovelmiRNA-87
miRNA-precursor_867	NovelmiRNA-727	Nitab4.5_0002006	383135	383351	-	AGGUAGAAUGGUCUAAAUGGCACCUAUACUUCUUCCACUUUGUCAUGCCGGUUCCCAAACUUAACAAUUUUCCAAUUGAACACUUACACUCCUUCAAACCGUGUAUAAUAAAUGCUUAUGACACGACACUAUCAGUGGGUGCAAUACAAUCUCCUAUGUUAGGGACCGGCAUGACAAAGUGGGACAAGUAUAGGUGCCAUUUAAGCCAUUCUGCCA	AAAGUGGGACAAGUAUAGGUG	1.6426	1.25071	1.63779	1.14872	0.0515273	0.918256	1.10554	0.943072	0.658832	0.543875	0	0.647432	1.51037	0.706166	0.902483	0.397102	0.029887	0.472137	0.607883	0.309064	NovelmiRNA-727
miRNA-precursor_368	NovelmiRNA-318	Nitab4.5_0000577	795399	795456	+	UUAUAGGACCGUAUGUCACAUGUAUAAGUUUGUAUUACAUGUUGGGUCGUCCUAUGU	UACAUGUUGGGUCGUCCUAUGU	0.642595	0.888141	0	0	0	0	0.849204	0.457645	0.703226	0.128838	0.407659	0.260409	0.510246	0	0.670025	0.265635	0.609055	0.0299743	-0.15978	-0.265635	NovelmiRNA-318
miRNA-precursor_35	NovelmiRNA-33	Nitab4.5_0000024	854512	854592	-	UGACAACUUAAAGUUGGUCACUCUUCUACAAGCACGAUAUGAUUAGACUCAUCUGAGGCUCCAAGACUUUAAGUCUGUUU	ACUUAAAGUUGGUCACUCUUCU	1.07144	0.846321	0	1.38688	1.24417	1.36304	1.8691	1.72068	1.61303	1.56941	1.14462	0.952287	0.639253	1.33136	1.73427	1.22211	0.0306872	0.591513	-1.09502	0.109256	NovelmiRNA-33
miRNA-precursor_1229	NovelmiRNA-1028	Nitab4.5_0003738	206563	206702	-	AGUGGGAUUUCGGUUUAGAUUUCGGAUUUGCCCAAACUAUGCCCACCCCUACUAGCUGUUGCCUUUAUUUUCUAAGUAAUUAGUUCCAUUUAUCAUGGACAGCUAAGCAGAGGCGGAUCCAGAAUUUAAACUCUCUAUA	AGGCGGAUCCAGAAUUUAAACUCU	1.74951	1.82495	3.34945	1.64467	1.88803	1.60631	1.29399	1.55075	1.27354	2.19595	1.99262	2.0194	2.30797	1.713	1.37276	2.06932	0.15168	0.0306921	0.935206	-0.35632	NovelmiRNA-1028
miRNA-precursor_1182	NovelmiRNA-990	Nitab4.5_0003474	107584	107656	+	UGAUGAAAAAUAGACCACUUGAUCGGUGAUGGAUCCAUGGUUAAAGAUGAUUGAGUAGUUUGAUUUUUAUUU	AAGAUGAUUGAGUAGUUUGAUU	0.112081	0.459298	0	0	0.331635	0	0.888732	0.550755	0.944234	0.195952	0.407659	0	0.19046	0.110545	0.794574	0.201204	0.0309331	0.604474	-0.604114	-0.0906586	NovelmiRNA-990
miRNA-precursor_984	NovelmiRNA-830	Nitab4.5_0002443	286472	286606	+	CUUAUAAUCUAUGUUGCGCGGACUCUCUAAUAUUGCCGCACCCGUGUCGGAUCCUCCAAAAAUGCACUACAUUUGGAGGAUCCGACACGCACCUGGCGACAUUUCCCGAGAGUCCGAAUAACAUAGCUUAUAAU	UCUAUGUUGCGCGGACUCUCU	1.26408	0.665749	0.699191	0	0	0.0702591	0.323135	0.194611	0	0	0.144624	0	0.876341	0.0234197	0.172582	0.0482081	0.0309773	0.667757	0.703759	-0.0247884	NovelmiRNA-830
miRNA-precursor_11	NovelmiRNA-11	Nitab4.5_0000007	3045894	3045988	+	CGUUUGACUCCCAUGAGUCUUUCUUCCAAGAAGAUCCAUCAGGAUUCUAAAUCCAAGACGGAUCUCUUGGCGGAAAGACCUUGGAGGUCGAACA	CGGAUCUCUUGGCGGAAAGA	7.37156	7.26219	4.04102	6.87244	6.61377	6.00218	7.14536	7.12108	6.91916	5.47461	5.74454	5.0357	6.22492	6.49613	7.06187	5.41828	0.487178	0.0310468	-0.836945	1.07785	NovelmiRNA-11
miRNA-precursor_1383	nta-miR319	Nitab4.5_0004841	41366	41543	+	AAGGAGCUCCUUUCAGGCCAAGACCGAGGGUCGAGGAACGGCAAGAGCUGCCAUGUCAUGCAUAUUGGUUAAGCUCAACAAAUUACUAGCAAAAUCGUUAAGAAUAACCAGUUGCAUGAGAGGGGAGCAACUACUUCCGUUAACUUGCCCCACUUAUUGGACUGAAGGGAGCUCCUC	AUUGGACUGAAGGGAGCUCC	3.61458	3.78676	6.15315	5.88707	5.50861	5.07476	6.17613	5.85682	5.73832	3.7918	4.82832	3.92629	4.51816	5.49015	5.92376	4.18214	0.165366	0.0310755	-1.40559	1.30801	nta-miR319
miRNA-precursor_1626	NovelmiRNA-1343	Nitab4.5_0006902	73032	73188	+	CUUUAGUUAAAACUCAACGUUGGCUAUAAAUUGCAGUCAUUUCUCUCAGAAUUUUCAUUCGACUUCUGAGUUCUCCUCCUCUGUUCUGCAUUGUUUUAAACUACAAACAAAGCAAUCGUAAGUGUGAUUUGCUGCCGAACUUUGUGUUCGCUGAAA	ACUCAACGUUGGCUAUAAAUUG	1.84905	1.61684	0	0	0	0.606312	1.8492	1.97702	2.03387	0.780915	0.992621	1.31486	1.1553	0.202104	1.95337	1.02946	0.243595	0.031477	-0.79807	-0.82736	NovelmiRNA-1343
miRNA-precursor_657	NovelmiRNA-551	Nitab4.5_0001355	93037	93148	+	UGGACAUAUUACUCCUAUUCCAAUGUGGGACAAGACUACAUUAUGUAUGUUAAUUUACAGCAUGUAUAUAGUGUAGUAUUGUCCCACAUUGGUAGAGGAGUAGUAUGUCCU	AUUCCAAUGUGGGACAAGACUACA	2.83697	2.73614	3.21577	2.52153	2.76773	2.86727	3.08016	3.25119	2.8585	3.1374	3.00261	3.27421	2.92963	2.71884	3.06329	3.13807	0.510055	0.0315719	-0.13366	-0.419229	NovelmiRNA-551
miRNA-precursor_333	NovelmiRNA-285	Nitab4.5_0000491	315379	315524	+	UUUUUUCUCCUUUGAAGCUUUUUGUCUUGGUCAAUCUUUGAGUUUCCAUGCUGCAAGUUUCUGAAAUCAAGAGCUCUGUGUUUUUUUUUAGGGCAGAGAAGCUGUUGAUGGGUGGACUACUGGACUGAGGCAUAUUGGGAAGGGC	UGGACUACUGGACUGAGGCAUA	0.0296185	0.21829	0	0	0	0	0.964681	0.457645	0.516813	0.260082	0.577584	0	0.0826362	0	0.64638	0.279222	0.0317061	0.169861	-0.563744	-0.279222	NovelmiRNA-285
miRNA-precursor_964	nta-miR6019b	Nitab4.5_0002332	179945	180045	+	UGUCAAAAGUUCGUACAGGUGACUUGUAAAUGUUUUGCUGACCUUCUAAUAUGAUAUAACUGGCAAAACAUUUACACGUACCUUGUAUGAACUUUUGAUU	UACAGGUGACUUGUAAAUGUUU	4.43401	5.18722	2.21577	4.40247	4.32099	4.25613	5.48985	5.64747	5.55516	3.8658	4.1219	4.09913	3.94566	4.32653	5.56416	4.02895	0.144151	0.0319834	-1.6185	0.297584	nta-miR6019b
miRNA-precursor_1561	NovelmiRNA-1290	Nitab4.5_0006135	84891	85029	+	AGUCUAGACCUAUGUUGCACGAACUCUCCAAAAUAUUGUCGCACCCGUGUCGGAUUCUCAAAAAAUGCACAGCUUUUGGAGAAUCCGACACGCACCAGGCAACAUUUUUGAAGAGUUCGAGCAACAUAGGUCUAGACA	CCUAUGUUGCACGAACUCUCC	0.527118	0.402715	0	0	0.244172	0	0.808562	0.977019	0.788115	0	0	0	0.309944	0.0813908	0.857899	0	0.0321607	0.373901	-0.547955	0.0813908	NovelmiRNA-1290
miRNA-precursor_521	nta-miR168c-3p	Nitab4.5_0000943	54025	54164	-	GGCGGUCUCUCAUUCGCUUGGUGCAGGUCGGGACCUGCCUCGCCGGCGACAAUGAUGUCAGCUGACGGUGACGGCGGCGUACCGAUAAAUAUACAUGCUGUUUGGGUCCCGCCUUGCAUCAACUGAAUCGGAGACUGCG	CCCGCCUUGCAUCAACUGAAU	7.97282	8.43018	5.30734	6.01687	6.5929	6.6967	8.59591	8.64961	8.47662	6.99096	7.26978	7.29637	7.23678	6.43549	8.57404	7.1857	0.242128	0.0322503	-1.33726	-0.750215	nta-miR168c-3p
miRNA-precursor_873	NovelmiRNA-731	Nitab4.5_0002043	1026	1152	-	UAUAAUAUUGUAAAUUUAUUCUUCAUAUUGUUGGUGUAUGACAUCAUGAAACGAUAGUAAACUAUACAAUCUAUGCAAACAUUGUAUACAUCAAAACGAUACAAUAUAAUACGAUAUAAUAUUAUA	AUUCUUCAUAUUGUUGGUGUAUGA	1.8248	1.48678	3.82389	2.68349	2.61921	2.59382	1.23387	1.13572	1.56572	2.5567	2.42261	2.44261	2.37849	2.63218	1.31177	2.47397	0.223284	0.0331519	1.06672	0.158202	NovelmiRNA-731
miRNA-precursor_225	nta-miR6155	Nitab4.5_0000273	840103	840265	-	AAAUUGGAUGUCACUUCUUACGCAGGUGUGAUAAGGUUGCCUUGCUCUUGCAUUCUCUUAGAUAAUUUGAUUCCGCUUGCUGCUUGAAUUAAAUUUUUUGGUAGAGAGAAUUCGAGAGUAAGGCUACCUCAUGACACGUGCAGAAGAAGUAACAUCCAAUUC	UAAGGUUGCCUUGCUCUUGCA	2.93084	3.1339	3.92158	2.64467	2.60172	2.74833	2.54964	2.92579	2.50432	3.00331	3.00261	2.78879	3.32877	2.66491	2.65992	2.93157	0.112899	0.0332339	0.668854	-0.266657	nta-miR6155
miRNA-precursor_1945	NovelmiRNA-1628	Nitab4.5_0013611	20837	20942	+	GUUUAGAAAUUAUAAAAUUUACGGGUUCGAAAUUUCACGGUUUUGAAAGUUUAGCGGUUCGAAGGUUUAUGAAAUUUGUGGAUUCGGAAGGUUGUUGGUUUGAAA	AUGAAAUUUGUGGAUUCGGAAGGU	0.264084	0.00678589	2.28415	1.56375	1.19837	1.27189	0	0	0	1.05845	0.729587	0.845371	0.851674	1.34467	0	0.877802	0.302407	0.0339396	0.851674	0.466869	NovelmiRNA-1628
miRNA-precursor_1608	nta-miR396e-5p	Nitab4.5_0006696	14745	14890	-	AAUGACUCUUUUUGUACUUUUCCACAGCUUUCUUGAACUGCAUCUGUCAAAAAACUCAACUCAUCAACACUAUUUUUCUUUUUUGGAGAUGAAGAGAAAUUGUUGCGGUUCAAUAAAUCUGUGGGAAGAUACACAUAGGGUUAUA	UUCCACAGCUUUCUUGAACUG	8.2016	8.12573	7.98562	7.97118	7.73	7.91919	8.19769	8.40504	8.25152	7.62336	7.64646	7.65207	8.10432	7.87346	8.28475	7.64063	0.111569	0.0343623	-0.180432	0.232831	nta-miR396e-5p
miRNA-precursor_1820	NovelmiRNA-1521	Nitab4.5_0009592	81207	81314	-	UUGUACUACCGGAUAUUGUAUUAACAUUCGCUUCUUUAAUUACCAAAUAAGAGAAAUAUCUCUUAUAUUUUAAAAUAGUGUGUGUUGUAGCACUAUCCAGAAGACAU	UACCGGAUAUUGUAUUAACAUU	1.55687	1.08079	3.36216	1.64467	2.26654	2.47625	2.66796	2.39624	2.27354	3.00331	2.85612	3.50248	1.99994	2.12916	2.44592	3.12064	0.561112	0.0353235	-0.445981	-0.991482	NovelmiRNA-1521
miRNA-precursor_197	nta-miR160a-3p	Nitab4.5_0000233	15099	15188	-	CAUAUGCCUGGCUCCCUGUAUGCCAUUUGCAGAGCUCAUCGGAAUACCGUUGGGUCCCCGUGAAUGGCGUAUGAGGAGCCAAGCAUAUC	GCGUAUGAGGAGCCAAGCAUA	0	0	0	0.255631	0.63649	1.03373	0.138711	0	0	1.64341	1.21501	1.93501	0	0.641951	0.0462369	1.59781	0.373901	0.0357096	-0.0462369	-0.95586	nta-miR160a-3p
miRNA-precursor_1440	NovelmiRNA-1190	Nitab4.5_0005207	67898	68031	+	AUAGCUCUGCUCUUACAAGGAGACAUUGGAAUGGAAUCAAACACAUAUUAUGGUAUCUAAAAGGAACUAUCGAUAUAGGCUUAUUUUAUGGCAAUAAUUGCAGUCCUGAUCUUGUUGAUUAUGCCGAUGCUGG	AUUGCAGUCCUGAUCUUGUUGA	1.46572	1.94868	2.37476	2.7702	2.68712	3.16618	1.88873	1.83616	1.58957	3.44388	3.24055	3.50248	1.92972	2.8745	1.77149	3.39564	0.600062	0.0359974	0.158233	-0.521136	NovelmiRNA-1190
miRNA-precursor_965	NovelmiRNA-814	Nitab4.5_0002332	236589	236736	-	AGCCCUCCGUUAAAAGUUGGUCUCUAUUCUGCCCUUGCCGUCAAUAAAUGGGCUCGUAUAUGCCCUUCAUCACUAACGUAAGACUCAUAAAGCCACGUGCAAUAUAUGUGAGGGCAAGUUAGACCUAGUUCGAAUUGUACAGGAGCA	CAAGUUAGACCUAGUUCGAAUU	1.43401	1.54022	1.02112	0.81751	0.703604	0.996258	2.12222	1.79868	1.82876	0.906446	0.680677	0.604363	1.33178	0.839124	1.91655	0.730495	0.0364271	0.431879	-0.584772	0.108629	NovelmiRNA-814
miRNA-precursor_1818	NovelmiRNA-1519	Nitab4.5_0009547	15120	15348	+	AAACCUAGACAGUGAUAUUUGUGGUCAACUACAGUAAUAGCCGCCCGGGACCUACAGCACAGUGAAGCCGCCGGGGACCCCGCUCAACAGUAGAUACACUGUACAAAUAGUGUUUCUACUGUUGAAACAGUGUAUCUACUGCUGAGCGGGGACCCUAGCGGUUUCACUGUGCUGUAGGUCCCGGGCAGCUAUUACUGUAGUUGACCAUAAAUAUCACUGUCUAGGUUG	UCACUGUGCUGUAGGUCCCGGG	0.334473	0.343821	0	1.14872	0.0515273	0.333293	0.766742	0.943072	0.516813	0.380377	0.466552	0	0.226098	0.511179	0.742209	0.28231	0.0369316	0.558294	-0.516111	0.228869	NovelmiRNA-1519
miRNA-precursor_1	nta-miR6145d	Nitab4.5_0000003	559145	559240	-	CUCCGGCUUGCUAGAGGUAUUGUUACAUGUAACACUGGCUUGCAUAAGGAAAUUUCGGCCAGUGUUAGUGUAACAAUCCCUUCGGCCUGCCGGAA	AUUGUUACAUGUAACACUGGC	6.77029	7.4304	6.52856	7.57369	7.11377	7.60047	7.92721	7.5907	7.88825	6.92881	7.49645	7.0153	6.90975	7.42931	7.80205	7.14685	0.0369322	0.299066	-0.892302	0.282457	nta-miR6145d
miRNA-precursor_141	NovelmiRNA-129	Nitab4.5_0000130	759370	759479	+	CGACCCCGUACCCUCUCUUUCUCUUUGACAGAAUGCUGGAUUCAACUCUGUUUCGUCAGAGUUUGUGUUUUUCAGCAUUUGUCAUUGAGAAAAAGAGGCGUGGAGGUCG	UUCUCUUUGACAGAAUGCUGG	0.849046	0	3.02911	1.50717	0.63649	1.74833	0	0	0	0	0.466552	0	1.29272	1.29733	0	0.155517	0.225152	0.0372449	1.29272	1.14181	NovelmiRNA-129
miRNA-precursor_595	nta-miR159	Nitab4.5_0001158	108670	108840	+	AGUGGAGCUCCUUGAAGUCCAACAGAGGAUCUAACAGGUAAGAUUGAGCUGCUGACCUAUGGAUUCCUCAGCCCUAUCUAUUAUUUGAUUGGAUAGGUUUGUGGGUUGCAUAUGUCAGGAGCUUCAUUGCCCUAAGUUGGAUCCCUUUUUGGAUUGAAGGGAGCUCUACA	UUUGGAUUGAAGGGAGCUCUA	10.1926	9.82738	11.0063	10.0641	9.95595	9.79494	9.30601	9.5084	9.21378	9.57907	9.71827	9.37215	10.3421	9.93832	9.34273	9.5565	0.049681	0.0400342	0.999363	0.381821	nta-miR159
miRNA-precursor_942	NovelmiRNA-794	Nitab4.5_0002265	235127	235223	+	AGGGGAUCUUGUCGCUGGAGAGAUGGCACUUAGCAUUCAAUUGGUAAAAUGCCAAAAAUGGAACCUAAGUGCCUCUGUCUUUCGACACGAUGCCCA	UGUCGCUGGAGAGAUGGCACUU	0.0296185	0	0	0.255631	0	0	0.633475	0.251194	0.944234	0	0.346258	0	0.00987282	0.0852104	0.609635	0.115419	0.0403809	0.843518	-0.599762	-0.030209	NovelmiRNA-794
miRNA-precursor_1573	NovelmiRNA-1302	Nitab4.5_0006267	102042	102099	+	CAGUUCUAGAGCUGAAGUUUUUGUUUUUGUAACUGGCGAACUUCAGCUCUAGAGCUU	UGGCGAACUUCAGCUCUAGAGCUU	1.8248	1.66575	2.92158	1.18524	1.79876	2.14065	0.202841	1.13572	0.788115	1.84504	1.72959	1.28789	2.13738	1.70822	0.708891	1.62084	0.0407806	0.802532	1.42849	0.0873767	NovelmiRNA-1302
miRNA-precursor_239	NovelmiRNA-205	Nitab4.5_0000301	326516	326596	+	AGCUUUUAAAAGGAAAAAAGUACUUUUGAGGAGAAGCAGAAAAAUGUAGCUUCUCUCCAAAAGCACUUUUCUGAUAAGCA	AGGAAAAAAGUACUUUUGAGGAGA	0.942156	0.665749	1.14398	1.32275	1.10215	0.606312	0	0.595149	0.118264	0.823983	0.346258	0	0.917294	1.0104	0.237804	0.390081	0.041098	0.123962	0.679489	0.620323	NovelmiRNA-205
miRNA-precursor_1391	NovelmiRNA-1152	Nitab4.5_0004899	90378	90443	-	CUGGAACUUUCCGUGUGCUGGAGUUCCAACAUAAUAUGCUGGAAGUUUAUACGCAGGAGCUCCAU	CUUUCCGUGUGCUGGAGUUCCAAC	2.40159	2.77009	4.78901	2.03324	2.24417	2.1746	2.37972	2.73066	2.22869	2.72521	2.48091	2.35438	3.32023	2.15067	2.44636	2.52017	0.312506	0.0419959	0.873871	-0.369497	NovelmiRNA-1152
miRNA-precursor_65	nta-miR6019b	Nitab4.5_0000051	831178	831274	-	UGUCAAAAGUUCGUACAGGUGACUUGUAAAUGUUUUGCGACCUUCUAAUAUGAUACUGGCAAAACAUUUACACGUACCUUGUAUGAACUUUUGAUU	UACAGGUGACUUGUAAAUGUUU	4.56786	5.31153	2.37476	4.29794	4.46817	4.44877	5.57864	5.43645	5.65883	4.04486	4.20207	3.77914	4.08472	4.40496	5.55797	4.00869	0.170894	0.042255	-1.47326	0.396272	nta-miR6019b
miRNA-precursor_953	NovelmiRNA-805	Nitab4.5_0002296	279135	279198	-	UUCCAACCAAGAGGUUCUGAGUUCGAUUCACCCAAGAGUAAGGUGGGGAGUUCUUGGAGGGAG	AGGUGGGGAGUUCUUGGAGGG	2.51201	2.31345	3.04497	2.52153	2.17491	2.37769	1.3517	1.92579	1.98076	2.22837	2.19774	1.82676	2.62347	2.35804	1.75275	2.08429	0.0427063	0.169597	0.870722	0.273753	NovelmiRNA-805
miRNA-precursor_699	NovelmiRNA-588	Nitab4.5_0001472	303535	303594	-	UUCAACUCUAGAGCUGAAGUUUUUAUUUUUUAACUAUCGAACUUCAGCUCUAGAACUGA	AUCGAACUUCAGCUCUAGAACUGA	1.46572	1.59175	1.88682	1.50717	1.60172	1.1746	0.808562	1.35811	0.703226	1.69072	0.822696	1.44261	1.64809	1.42783	0.956633	1.31868	0.0440504	0.724661	0.691462	0.109155	NovelmiRNA-588
miRNA-precursor_725	NovelmiRNA-610	Nitab4.5_0001568	328743	329025	-	UGUGAGUUGCCCGGCUUCGUCAUUGCACCACUAAUAGCCAUAAGUUGCUUUCUGAUUUUGAUCUUGAUCAAGAAAAGCUAUGCAUCAAAAUGAGGAUGAAUAAUGCUAUGUUUGUGGAAUUAAAUUUUCUUUCUUUCGCCUUUUUUUUUGUUGUGUGUGUGUGUGUCUUCUUCGUUUAUUUCAUAAUUUCCUAUAGCUGAUAUCAUUCUUUCGUUCUCUUUUAUGUUUUCUUGAUCAGGCAAACAUGUUAUCUUGGGCAAUGGCGGAGGCAGACAUUUUAUC	CCGGCUUCGUCAUUGCACCAC	3.80634	4.07627	4.84894	4.30211	3.9166	3.67314	3.92245	4.07039	3.63038	4.69652	4.55062	4.39602	4.24385	3.96395	3.87441	4.54772	0.335929	0.0449614	0.369444	-0.583771	NovelmiRNA-610
miRNA-precursor_1600	nta-miR159	Nitab4.5_0006584	13717	13887	-	AGUGGAGCUCCUUGAAGUCCAACAGAGGAUCUAACAGGUAAGAUUAAGCUGCUGACCUAUGGAUUCCUCAGUCCUAUCUAUUAUUUGAUUGGAUAGGUUUGUGGGUUGCAUAUGUCAGGAGCUUCAUUACCCUAAGUUGGAUCCCUUUUUGGAUUGAAGGGAGCUCUACA	UUUGGAUUGAAGGGAGCUCUA	10.1823	9.80445	11.0184	10.0654	9.94743	9.76905	9.30556	9.55049	9.22655	9.56188	9.7159	9.37435	10.335	9.92728	9.36087	9.55071	0.0587396	0.0452969	0.974172	0.376569	nta-miR159
miRNA-precursor_18	NovelmiRNA-17	Nitab4.5_0000012	43603	43797	-	UGGGGGAGUAGAGUAUGCGCAAAUCUUACCCCUACCUUGUGAAGGUAGAGAGGAUGUUAGCAUACAUAGAUACUUGCACGAUUAUUUGAAUUUCAAAAUCUUAGUAUUUUAUGUUAGUUUAAUUUUAAUUAGGAUUGGAAACAGACUCUCUAUCCUCACAAGGUAGGGAUAAGGUCUGCGUAAACACUUCCCUC	ACAAGGUAGGGAUAAGGUCUG	1.43401	1.11641	0	0.618201	0.4921	0.392187	1.56192	1.85454	1.84866	0.906446	0.992621	0.647432	0.85014	0.500829	1.75504	0.848833	0.112025	0.0469583	-0.904898	-0.348003	NovelmiRNA-17
miRNA-precursor_327	nta-miR160a-3p	Nitab4.5_0000476	472179	472268	+	UAUAUGCCUGGCUCCCUGUAUGCCAUUUGCAGAGCUCACCGUAAUAUCGAUGAGCCUUUGUGAAUGGCGUAUGAGGAGCCAAGCAUAUC	GCGUAUGAGGAGCCAAGCAUA	0	0	0	0.185242	0.151063	1.07026	0.202841	0.408736	0.118264	1.19595	1.60406	1.14493	0	0.468855	0.24328	1.31498	0.0478055	0.064493	-0.24328	-0.846125	nta-miR160a-3p
miRNA-precursor_1025	NovelmiRNA-865	Nitab4.5_0002622	34740	34834	-	CUUCUUAUGAAAAUUUCCUGGACUUCUGUAUCUGAAAUAUUUUGUGCGUCUCUUGGACAUUGAUUUCCCGUCUGGAAUUCUUGGCCAUAUGAAC	AUUUCCCGUCUGGAAUUCUUGGCC	2.15161	1.48678	2.90431	0.992597	1.5661	1.30292	0.888732	1.01019	1.15069	1.51788	1.37729	0.845371	2.1809	1.28721	1.01653	1.24685	0.0489989	0.885665	1.16436	0.0403602	NovelmiRNA-865
miRNA-precursor_292	NovelmiRNA-252	Nitab4.5_0000419	843504	843714	-	UCACGUGUCACCGUCCCAUUGGUCUAACAUAAACCCCAACCCAUAACCCGCCCAGAUAUUGACCCGCCCCAAUUUUAAAACAUAACUCUCUCUCUCUCUCUCUCUCNNNNNNNNNNNNNNNNNNGGUCAAUAUUCGGACGGGUUAAGGGUGAGUUUUAGUUAUAUUUUUUGUUGAAGUUUAAGUUAGGCCAAUGGAACGGUGACACGUGG	AGGCCAAUGGAACGGUGACACGUG	0.800137	0.21829	2.49505	0.950777	1.10215	0.957784	0	0.0743166	0.118264	0.594502	0.215014	0.769422	1.17116	1.00357	0.0641935	0.526313	0.18079	0.0491885	1.10697	0.477259	NovelmiRNA-252
miRNA-precursor_835	NovelmiRNA-704	Nitab4.5_0001912	85178	85237	-	CGUUUCUUUUGGCGAGAUGCUGAAACGCAUUUCGUUCUAGCAUCUACCCGAAAGAAACA	UUUCUUUUGGCGAGAUGCUGA	0	0	0	0	0	0	0.58617	0.72068	0.613029	0	0	0	0	0	0.639959	0	9.9308e-05	#DIV/0!	-0.639959	0	NovelmiRNA-704
miRNA-precursor_888	NovelmiRNA-743	Nitab4.5_0002088	338124	338314	+	UGAGAAGUUUUAUUUUGUGUCUCAUACAAUUUACACUAGUUGUAUGAGUCUCUUUUUUGUCUCACAAAUUUGUGGACCACAAUUUUACACUUUUAAAUCCAUAGAAAUCUAGGUUUUCAAAACUGUGAGACAAAAAAAUUACCUUAUACAACUAGUGUCAAUUGUAUGAGACACAAAAUAAAAUUUUUCC	UAGUGUCAAUUGUAUGAGACA	0.112081	0	0	0	0	0	1.37972	1.07432	1.38675	0	0	0	0.0373602	0	1.28026	0	0.000344223	#DIV/0!	-1.2429	0	NovelmiRNA-743
miRNA-precursor_1802	NovelmiRNA-1503	Nitab4.5_0009356	20630	20723	+	AGGAUUUGUCUAUGUUUGACAAGUGGAAUCUGUGGACCCAAAAUCUUGAAUUUUUAGCUCACAAACUCCACUUUUCAAACAAAGACAAAGACA	UCUAUGUUUGACAAGUGGAAU	0.264084	0.151176	0	0	0	0	1.13871	1.40874	1.01638	0	0	0	0.13842	0	1.18794	0	0.00164296	#DIV/0!	-1.04952	0	NovelmiRNA-1503
miRNA-precursor_526	nta-miR5303c	Nitab4.5_0000957	548988	549048	-	UUCUCCAAAAGUAGUGCAUUUUUGAAGGAUCCGACACGGGUGCGGCAACAUUUUGGAGAG	ACGGGUGCGGCAACAUUUUGG	0.112081	0	0	0	0	0	0.323135	0.408736	0.359272	0	0	0	0.0373602	0	0.363714	0	0.00189485	#DIV/0!	-0.326354	0	nta-miR5303c
miRNA-precursor_1933	NovelmiRNA-1619	Nitab4.5_0012729	25894	25958	+	UUUCUGUGGUUUAUGUUGAUGGUACUGAUAUAUUGUCUCUUUUUCGUCUUCUUGAGCCAAGAGU	UUUCGUCUUCUUGAGCCAAGA	0	0.21829	0	0	0	0	0.723673	1.01019	0.746295	0	0	0	0.0727633	0	0.826718	0	0.00300975	#DIV/0!	-0.753955	0	NovelmiRNA-1619
miRNA-precursor_414	NovelmiRNA-358	Nitab4.5_0000690	778079	778332	+	UGAUAUUUCUUCAGAUUUAGACAAUGAUUUGAGUGACAAAAGUAUGGAAAUGCUAAUCAAAAGAAUUAAAGGUAAAACGUUUUCUUAGAAGAGAAGGAUGCAGAACUCUGCAUGAACGUGAUAUGUGCACUUUAUAGGCGGUAGAUUUCUCCAAACUUCUCUUCCUUAGAGAAGCGUUUUACCUUUAAUUCCUUUGAUUAGCAUUUCCAUACUUUUGUCACUCAAAUCAUUGUCUAAAUUCGAAGAAAUAUCU	UUUCUUCAGAUUUAGACAAUGA	1.36842	1.4593	1.48346	0	0	0	1.88873	1.76021	1.7463	0	0	0	1.43706	0	1.79841	0	0.00323037	#DIV/0!	-0.361352	0	NovelmiRNA-358
miRNA-precursor_1236	NovelmiRNA-1033	Nitab4.5_0003775	55451	55516	-	CGCCGGAUACGUGUCGGAUCCUUCAAAAGUGGUGUAUUUUUGGAGGAUCCGACACGGAUGCGGCA	UUUUGGAGGAUCCGACACGGA	0	0	0	0	0	0	0.202841	0.305642	0.359272	0	0	0	0	0	0.289252	0	0.0032399	#DIV/0!	-0.289252	0	NovelmiRNA-1033
miRNA-precursor_295	NovelmiRNA-255	Nitab4.5_0000426	870180	870280	+	UGUGGGAUUAAACUGAGUUUGUUGUUGUUAUUUGGUCUUUAUUAUUAUCAAGACCUAGCAAUAACUUACAACAACAACAACAAUCCAGUAUAAUCCCACU	UGGGAUUAAACUGAGUUUGUUG	1.26408	0.713055	0	0	0	0	3.22617	3.20897	2.82876	0	0	0	0.659046	0	3.08797	0	0.00332826	#DIV/0!	-2.42892	0	NovelmiRNA-255
miRNA-precursor_467	NovelmiRNA-404	Nitab4.5_0000826	444643	444808	+	ACGUCCUCCCUGACUAACAUCUAUGUUGCUUGGACUCUUCGAAAAUGUCGCAGGGUGCGUGUCGGAUUCUCCAAAAGCAGUGUAUUUUUGAAGAAUCCGACACAUGUGCGGCAGUAUUUUGGAGAGUCCGCGCAACAUAGACUAACACAAGUGUAAUGAGGACGA	UCUAUGUUGCUUGGACUCUUC	1.07144	0.513746	0	0	0	0	2.17113	2.62757	2.86829	0	0	0	0.528395	0	2.55566	0	0.0054455	#DIV/0!	-2.02727	0	NovelmiRNA-404
miRNA-precursor_1066	NovelmiRNA-896	Nitab4.5_0002844	173658	173764	-	UAGGACUUGCAACCUAUGUUGCUCAGAUCCUCAAAAAAUGUAACUGCACCCAAUGUAGCUGCGGUUACAUUUUUGGAGGAUUCGAGUAACAUUGUUUGCAAUCCUC	AGGAUUCGAGUAACAUUGUUU	0	0.28242	0	0	0	0	0.486634	0.680038	0.516813	0	0	0	0.0941401	0	0.561162	0	0.0138959	#DIV/0!	-0.467022	0	NovelmiRNA-896
miRNA-precursor_895	NovelmiRNA-750	Nitab4.5_0002129	221813	221922	+	CAAUUGGAGCACAUGGUUCAAAAGGUAUAAUGAUAUGUACUCCUUUUUUUCCCUUCUCAAAAGAAGUGGAGUAUAUAGCAUUAUCCCUUUGGACCAGGUGCUCCAAUUU	UCCCUUUGGACCAGGUGCUCC	0.642595	0.402715	0	0	0	0	1.0716	1.50495	1.21342	0	0	0	0.348437	0	1.26332	0	0.0156735	#DIV/0!	-0.914886	0	NovelmiRNA-750
miRNA-precursor_1126	NovelmiRNA-950	Nitab4.5_0003132	165232	165357	+	AAAAUUAAAUUCAGCCAUUCUCUUGGAUUCCAAAGAUCCAGAGGUAAAGUUGAUUAACAUGGCAACAACAACAACUGGGUAUCUCUGGAUCUUUGGAAUCCAAGAGAAUGGCUGAAUUUAAUUUG	AUCCAAGAGAAUGGCUGAAUU	0	0	0	0	0	0	0.379719	0.595149	0.944234	0	0	0	0	0	0.639701	0	0.0177011	#DIV/0!	-0.639701	0	NovelmiRNA-950
miRNA-precursor_1277	NovelmiRNA-1063	Nitab4.5_0004158	34094	34305	-	GUCUUUGUUUCUUAAACUUUGUGCUCAGUCAAACAACAUCACAUAAAAUGGGAUGCAAUGAGUAAUUAAUAUCAAAAAGUCAGUUUGGUGCGAAUCGUAUUAGUUAAUUUGAAUAUGAACUGUUGGUACUUGCUUGAUAUAUAACACUACUCCCUCCGUAUCAACUUAUGUGGCACCGUUUGACUGGACACGGCGUUUAAGAAAGAAAGGA	UGACUGGACACGGCGUUUAAGA	0	0	0	0	0	0	0.323135	0.251194	0.118264	0	0	0	0	0	0.230864	0	0.0183464	#DIV/0!	-0.230864	0	NovelmiRNA-1063
miRNA-precursor_1310	NovelmiRNA-1084	Nitab4.5_0004355	113410	113566	+	UCAAGAAGACUCGCUUGGUGCGUUUUGAAGAACCAAUUAUUGACGUGCUACCUGAACCGGAUAUUUACUCUCCAAAAAUUAUUGGUAGAUUCAAUAUAAGGCUCUGGUAACACAUCCAUACUUGGUUCUUGAAAAUGAACCGAGCGAGUCUUCUUG	UUCUUGAAAAUGAACCGAGCG	0.190083	0.0807865	0	0	0	0	0.964681	1.10534	0.466187	0	0	0	0.0902899	0	0.845404	0	0.0200162	#DIV/0!	-0.755114	0	NovelmiRNA-1084
miRNA-precursor_1551	NovelmiRNA-1281	Nitab4.5_0006076	138655	138782	-	AGGAGAGUGGCCAGAUCAAAAACUCGAGCUCCAAGACAAUUUGCUCUUUUUACUAGUUGAUAAAUUUAACUUUUAGGAAAAAGAGCAAAUUUCCUGGGGCUCGAGUUUUUGAUGUGGCCACUCUCCG	ACUCGAGCUCCAAGACAAUUUG	0	0	0	0	0	0	1.46064	1.33211	0.516813	0	0	0	0	0	1.10319	0	0.0202445	#DIV/0!	-1.10319	0	NovelmiRNA-1281
miRNA-precursor_408	NovelmiRNA-352	Nitab4.5_0000679	690878	690990	-	GCAUCUUCACUUUCUAUCUUCUUCAUUGAAAUCUUUUACAUCUUGUGAACCAUGUUUAUAAAAGGGUUUGCUCUUAAAAAGAUUUUGAUGGAGAAGAUGGAAGUGACGAUGA	AUGGAGAAGAUGGAAGUGACG	0	0	0	0	0	0	0.58617	0.943072	0.359272	0	0	0	0	0	0.629505	0	0.020748	#DIV/0!	-0.629505	0	NovelmiRNA-352
miRNA-precursor_1122	NovelmiRNA-947	Nitab4.5_0003121	256573	256635	-	AUUCUUCGAGCAGGGUACUAUUGGCUCACUAUGGAGCAUGAUUGUAUCAAUUUCGUGAGGAA	UGAUUGUAUCAAUUUCGUGAGG	0.586012	0.00678589	0	0	0	0	1.17113	0.943072	0.788115	0	0	0	0.197599	0	0.96744	0	0.026303	#DIV/0!	-0.769841	0	NovelmiRNA-947
miRNA-precursor_571	NovelmiRNA-481	Nitab4.5_0001064	66964	67023	-	CGUUUCUUUUGGCGAGAUGCUGAAACGCAUUUCGUUCUAGCAUCUACCCGAAAGAAACA	UUUCUUUUGGCGAGAUGCUGA	0	0.0807865	0	0	0	0	0.434167	0.251194	0.703226	0	0	0	0.0269288	0	0.462862	0	0.0312874	#DIV/0!	-0.435934	0	NovelmiRNA-481
miRNA-precursor_1152	NovelmiRNA-971	Nitab4.5_0003302	52487	52660	-	UGAUGGUCGGGUACGCUUUUACUGAGUCCUCUUUGAGGCCGGGUACGAUAUGAUGAUGAUGAUGCCCACAGAGGUGAAUAUUUUAAAAGGAUUAUGUAUAUAUAUGUAUUAUGCAUUUCAUAUCAGUAGCCCCUAGAGGCACUCAGGUGUUACAGGUUGUAUCUCCUCUAUCU	AUGGUCGGGUACGCUUUUACU	0.190083	0	0	0	0	0	0.264242	0.457645	0.302688	0	0	0	0.063361	0	0.341525	0	0.0325863	#DIV/0!	-0.278164	0	NovelmiRNA-971
miRNA-precursor_1865	nta-miR5303e	Nitab4.5_0010739	52068	52190	+	CCUAUGUUGCUCGGACUCUCGGAAAAUGUUGCUGGAUGUGUGUCAGAUCCUCCAAAAGUAGUGUAUUUUUGGAGGAUCCGACACGGGUGUGGCAGCAUCUUGGAGAGUCCGCGCAACAUAGC	UUGGAGGAUCCGACACGGGUGU	0.0296185	0.758858	0	0	0	0	1.3517	1.19461	0.90676	0	0	0	0.262826	0	1.15102	0	0.033892	#DIV/0!	-0.888199	0	nta-miR5303e
miRNA-precursor_121	NovelmiRNA-111	Nitab4.5_0000102	1711232	1711319	-	AUUUGUCUAUGUUUGACAAGUGGAAUAUAUGGACCCAAAGUCUUGAAUUUUUAGGUCACGAACUCCACUUGUCAAACGAAGACAAAG	UCUAUGUUUGACAAGUGGAAU	0.586012	0.758858	0	0	0	0	1.13871	1.22318	1.11826	0	0	0	0.44829	0	1.16005	0	0.0373035	#DIV/0!	-0.711761	0	NovelmiRNA-111
miRNA-precursor_700	NovelmiRNA-589	Nitab4.5_0001475	282995	283067	-	GGUGACAUCGUACUUGAAUUAACAAUUGGUCCGAUCGAGUUCACCAUGGAGUUUCAAGUGCUGGACGUGGCA	AUCGUACUUGAAUUAACAAUUG	0	0.28242	0	0	0	0	0.679279	0.408736	1.05115	0	0	0	0.0941401	0	0.713055	0	0.0413019	#DIV/0!	-0.618915	0	NovelmiRNA-589
miRNA-precursor_577	NovelmiRNA-487	Nitab4.5_0001095	617405	617505	+	UUAUCAAAUCACGUCCGAUUGACCUCAAAUUUUGCACACAAGUCACAUUUCACAUUACAGACCUAUUCAAAUUUCCGGAAUUGGAUUCUGACCUUGAUAU	UUCCGGAAUUGGAUUCUGACCU	0.0296185	0	0	0	0	0	0.53726	0.194611	0.243795	0	0	0	0.00987282	0	0.325222	0	0.042573	#DIV/0!	-0.315349	0	NovelmiRNA-487
miRNA-precursor_1835	nta-miR171c-3p	Nitab4.5_0009891	38987	39078	+	CAUGGGAUAUUGGUGUGGUUCAAUUAGAUUACAAUGUCUCCACAUGAUCGUGAAGUUUUGCAAUUUGAUUGAGCCGUGCCAAUAUCACAUC	UUGAGCCGUGCCAAUAUCAC	0.334473	0.513746	0	0	0	0	0.679279	0.680038	0.828757	0	0	0	0.28274	0	0.729358	0	0.0479675	#DIV/0!	-0.446618	0	nta-miR171c-3p
miRNA-precursor_1754	NovelmiRNA-1458	Nitab4.5_0008594	95073	95132	-	UUACUACUCCACCGGUCUGUUACUGGGUUGUUACUGUUGCUGGGCUGUUGUUGCUGUGU	CUCCACCGGUCUGUUACUGGG	0	0	0	0.563754	1.10215	0.877614	0	0	0	1.92635	1.95198	1.62606	0	0.84784	0	1.83479	#DIV/0!	0.00629228	0	-0.986954	NovelmiRNA-1458
miRNA-precursor_446	NovelmiRNA-385	Nitab4.5_0000764	188381	188505	+	CGCUAUCGGCAAGUCUGACACAAGAGUGACUCUGAUACCUAGGUCCAAAGCGGACAAUAUCACUAGUGGGUUGGCUUGUUACAGAUGGUAUUGGAGCCACUCUUGUGUCAGCCUUGCCGAUAGU	AUCGGCAAGUCUGACACAAGA	0	0	0	0	0	0	0	0	0	0.195952	0.466552	0.367324	0	0	0	0.343276	#DIV/0!	0.0122211	0	-0.343276	NovelmiRNA-385
miRNA-precursor_1260	NovelmiRNA-1050	Nitab4.5_0003964	154639	154730	+	CAUUGAAGCUAUAUCUGAGUGGCAUGGCAGAUUCUUGACAGAUGAUCAUCUAUAUUUGAAUCUGCCAUCCUACUCAGAUCUGAUUUCAAUC	CUGCCAUCCUACUCAGAUCUG	0	0	0	1.32275	0.4921	0.877614	0	0	0	0	0	0	0	0.897486	0	0	#DIV/0!	0.0201273	0	0.897486	NovelmiRNA-1050
miRNA-precursor_891	NovelmiRNA-746	Nitab4.5_0002097	173334	173439	-	AAAGGACAUGAUGUCCUAAAGUUUAACAACGGAAGGUGCAAAUUCAGGACACGUUGUCCUUAAUAUUUACACAACAUUCAUGAAGUUAAGGACACCGUGUCCUUA	AUUCAUGAAGUUAAGGACACCGUG	0	0	0	0	0	0	0	0	0	1.26008	1.07062	0.367324	0	0	0	0.899343	#DIV/0!	0.0296102	0	-0.899343	NovelmiRNA-746
miRNA-precursor_1540	NovelmiRNA-1271	Nitab4.5_0005902	121802	121897	+	CAUUAACCAGCCAACCUUUUGAUUAUCCAACUGCAAGUUGAUCUAAGUAGUUGAAAGAUUUGCAGUUGGAUAAUCAAAAGGUUGGCUGGUUAAUC	GAUAAUCAAAAGGUUGGCUGG	0	0	0	0	0	0.271893	0	0	0	1.73652	0.822696	0.807897	0	0.090631	0	1.12237	#DIV/0!	0.0322135	0	-1.03174	NovelmiRNA-1271
miRNA-precursor_1128	nta-miR164-3p	Nitab4.5_0003137	195534	195623	-	UUUAAGCUGGAGAAGCAGGGCACAUGCUAAAUUACUUGUAACUUUGAUCUUUCAAGAAUUUUGCAUGUGCUCUUGCUCUCCAGCUUAAU	CAUGUGCUCUUGCUCUCCAGC	0	0	0	0.386876	0.244172	0	0	0	0	0.594502	1.03215	0.689252	0	0.210349	0	0.771968	#DIV/0!	0.0322963	0	-0.561618	nta-miR164-3p
miRNA-precursor_1173	NovelmiRNA-986	Nitab4.5_0003436	191523	191617	+	AUGUGGCUUAAUGGGCUUGAUAUCUUGCAAAACAUUAGGGAUCAUGUGUUAGACCUCUAAUGUUUUGCGAGAUAUCAAGCCCAUUAAGCCGCAA	UAAUGGGCUUGAUAUCUUGCA	6.54393	6.27456	8.81698	5.86894	5.99404	6.0395	6.20382	6.31147	6.00977	6.23238	6.08008	6.14587	7.21182	5.96749	6.17502	6.15278	0.270319	0.0514656	1.0368	-0.185283	NovelmiRNA-986
miRNA-precursor_488	NovelmiRNA-414	Nitab4.5_0000859	178293	178455	-	ACAUGUAAAUACAUGUACGUACAACUGGACUGCCCUGAUUUUAGGCGCUUUUUACUGAUGUAUUCAUGAAUACAGCAACGCGAAUACAUGUAAAUACAUGCGCGUAUAGUUGGACUGCCCUGAUUUUAGGCGCUUUUUGUUGUUGUAUUAAUAAAUACAUGG	AACUGGACUGCCCUGAUUUUAGGC	3.94216	4.09425	5.98767	3.98225	4.23853	4.50655	3.6849	3.69541	3.39354	4.63739	4.63005	4.8819	4.67469	4.24244	3.59129	4.71645	0.178787	0.0514969	1.08341	-0.474	NovelmiRNA-414
miRNA-precursor_331	NovelmiRNA-283	Nitab4.5_0000483	894641	894717	-	GCGAGAUAUCCGUGACUGGUCGAGGAUCAUGGCGUAAAUCUCGGUGACUGGUCGAGGAUCAUGGCGUAUAUUUCGG	GUGACUGGUCGAGGAUCAUGGCGU	0	0.0807865	0.436157	0.0332389	0	0	0	0	0	0.823983	1.34626	0.314857	0.172314	0.0110796	0	0.828366	0.267759	0.0517458	0.172314	-0.817286	NovelmiRNA-283
miRNA-precursor_396	NovelmiRNA-342	Nitab4.5_0000658	487454	487552	-	AAUAGUGGCUAUUUUUCAUUGACUUGGUAAACGGUGGCUAUUUUUGAAUGACCAGUCCGAAAACUGGCUAUACGAACUCAAUAAUUAUAGAGACUAUG	AAACGGUGGCUAUUUUUGAAUG	1.02962	1.15118	2.99687	0.618201	0.944612	0.503218	0.633475	0.798682	0	1.40895	0.951979	1.55997	1.72589	0.688677	0.477386	1.30696	0.140865	0.051852	1.2485	-0.618287	NovelmiRNA-342
miRNA-precursor_931	NovelmiRNA-784	Nitab4.5_0002236	189116	189201	+	AUCGAUGAGUUCGUGGAAAUCACCUGCCUCUAAUCCAAUGGAGAGCAUUUGGGCGAGAGGCAGGUGAUUUCACGAUCUCAUCGAG	UGAGUUCGUGGAAAUCACCUGC	0	0	0	0	0	0	0	0	0	1.43696	0.282128	1.41795	0	0	0	1.04568	#DIV/0!	0.0519747	0	-1.04568	NovelmiRNA-784
miRNA-precursor_897	NovelmiRNA-752	Nitab4.5_0002137	128415	128507	+	CAUACGAGAUGUUGGUGUGGUUCAAUGAGAAAGCAGUUGUCAAACAAGUUUUGACCCUACUUUUUGAUUGAGCCGUGCCAAUAUCACGUGUC	AGAUGUUGGUGUGGUUCAAUG	7.79741	7.67623	1.36216	0.721295	1.05153	1.85686	8.06514	7.92117	7.55668	2.07637	2.5092	2.05182	5.61193	1.20989	7.84766	2.21246	0.353227	0.052949	-2.23573	-1.00257	NovelmiRNA-752
miRNA-precursor_497	NovelmiRNA-423	Nitab4.5_0000874	529503	529675	+	AUUCCUAAAUAAUAUUUUCUUUCUCUUGGCGGUAGAUCUUCCUAUAAUCUCUCCCUCUUCGUGCCAAAAAUACAUCUGCUCUCAAGACACCCCCGAAAAUCAUGGUAUCAGUGAAAAUCUUUACUGAUUAUAGGAAGAUCUACCGCUAAGAGAGAGAGAAAAUAUUAGGAAA	UGGCGGUAGAUCUUCCUAUAA	0	0	0	0.863314	0	1.14065	0	0	0	1.7138	1.49512	1.64743	0	0.667987	0	1.61878	#DIV/0!	0.052963	0	-0.950797	NovelmiRNA-423
miRNA-precursor_441	NovelmiRNA-381	Nitab4.5_0000753	205184	205315	-	UCGGUUUGGUUUAAGGUUUUUUACUCAAUACCAAAUCAAAUCGGAAUUUUUAAUCGAUUUGAUUUGAUUUUUCAAUUUGGUGUAAUUUUUCGAUUCGGUUUGAACACCCCUAAUCUUAAGAAUUCAACCGC	AUUUUUCGAUUCGGUUUGAACACC	1.58601	1.34382	3.55717	2.28958	2.37346	2.44877	1.37972	1.81754	1.33126	2.72521	2.46655	2.64743	2.16233	2.3706	1.50951	2.61306	0.414523	0.0533456	0.652829	-0.242462	NovelmiRNA-381
miRNA-precursor_929	nta-miR7757-5p	Nitab4.5_0002230	235514	235672	+	UACAUGGUUGUGGGUAGCAGAGGUUUUUGUGUGAAACACGGGAGGCGAGAAUACGUGCUCUUUUGAUGGAAGCAAUUAUCAAAUAAGGGCAACAACAUAUGAUAUUUAAUGAACGCCUUAUGUUUCACAUAAAACCUUCUGCGAUCCAUAACCAUGUU	UAAAACCUUCUGCGAUCCAUA	0.264084	0.758858	2.37476	0.863314	1.5661	1.50322	0.00120718	0.550755	0.0511496	1.84504	2.1081	2.66849	1.13257	1.31088	0.201037	2.20721	0.231558	0.0535189	0.931529	-0.896335	nta-miR7757-5p
miRNA-precursor_992	NovelmiRNA-837	Nitab4.5_0002472	45094	45337	+	CUCUUUCCUUGUCCAGCCAUUCCAACAGUUGAUAACAUUUAAGAUUUGCGAAUCUUUGUUUCUUUGUCCUCCUAUCUCAAACCCACUAUUUUCUCAUACAUCAUCACUAUGAACUAAGAUUUUGUAUGUAUUGAGAAAUGGUGUUUUUGAUGAAGUGAUGGUAAGAUAGGAAGAUGAGUAAUCAAAGUAUGGUCAAAUCUUGAUGUUAAAUUAAACUGGUGGGAUGCUUGGGCCAGGAAAGAC	UGGGAUGCUUGGGCCAGGAAAG	5.08171	4.83567	1.11423	3.04322	2.19837	2.33329	4.64506	4.7675	4.63325	1.49141	1.86709	0.689252	3.6772	2.52496	4.68194	1.34925	0.477705	0.053979	-1.00473	1.17571	NovelmiRNA-837
miRNA-precursor_1879	NovelmiRNA-1572	Nitab4.5_0011072	1901	2008	+	CUCCCGUGGCUAAAGUAGCAUCUAUUUGUCUUUUUUUGCCCAUGGCUGUUGUACGACAUUGGCCUCUUUAUCAGUUAGACAUUAAGAAUGCUUUUCUCCACAGUGAU	CGUGGCUAAAGUAGCAUCUAUU	1.36842	1.6896	0	0.721295	0.151063	0.702527	2.01913	2.31894	1.6812	0.865804	1.46655	1.39286	1.01934	0.524962	2.00642	1.24174	0.147038	0.0544034	-0.987084	-0.716777	NovelmiRNA-1572
miRNA-precursor_1556	NovelmiRNA-1286	Nitab4.5_0006103	100072	100152	-	GAGUGAAAUAAAAUAUUGGUUGUGUCCGGGGAGUAGGCAAAAUUAGCCGAACCUCGUAAAUUCUGGUGUUCCCUUUAUUG	CCUCGUAAAUUCUGGUGUUCCC	3.66325	3.86215	5.06065	3.60478	3.8515	3.91826	4.20676	3.94736	3.98076	3.98445	4.15809	4.10686	4.19535	3.79151	4.04496	4.08313	0.751846	0.0545895	0.150391	-0.29162	NovelmiRNA-1286
miRNA-precursor_1583	NovelmiRNA-1309	Nitab4.5_0006376	157478	157602	-	CGGUUUCAUCUUUUUCCCGUUGAGACAUAACUUAUUGAGAUCUCUUCAUUCUCAUUAUUUUCAGGUUCAUGUACCUCCUUUGAGGUCUUAUCAUUUGUUAUGUCUAUGUGCUCUUCUUGUGCCA	AUUUGUUAUGUCUAUGUGCUCU	0	0	1.59536	0.670669	1.05153	1.44877	0.379719	0.595149	0.118264	1.64341	1.72959	1.60436	0.531785	1.05699	0.364377	1.65912	0.77577	0.0572884	0.167408	-0.602131	NovelmiRNA-1309
miRNA-precursor_766	nta-miR6157	Nitab4.5_0001684	30153	30248	+	UUUCUUUUCGAUGGAAUUCGGAUCAAUGGUAGACGUAGGAUUUGAAUAGUUUAAAUCCUAGUCUUCCAUUUGUCUUAGAACCAUCCAGAAUAGGA	UGGUAGACGUAGGAUUUGA	0	0	0	0.863314	1.19837	0	0.434167	0.194611	0	1.51788	1.68068	1.72989	0	0.687228	0.209592	1.64282	0.17038	0.0578901	-0.209592	-0.95559	nta-miR6157
miRNA-precursor_187	NovelmiRNA-166	Nitab4.5_0000222	138133	138252	-	AAAGAGGCGUAUUUCACGUUUGUGCGUGAAUCUGACAACCCUUUUUUAUCAUUAAAUCUAUUUUUAUUUCAUGGGUUGUGUUUGUUAGAUUCACGCACAAACUCGUAAUAUGUCUUUUC	CGUUUGUGCGUGAAUCUGACA	7.98757	8.34265	6.66177	6.4398	6.47659	6.11247	8.3059	8.33314	8.46397	7.01381	7.69383	6.73115	7.664	6.34295	8.36767	7.14626	0.242689	0.0596615	-0.703675	-0.803309	NovelmiRNA-166
miRNA-precursor_270	nta-miR390a-5p	Nitab4.5_0000355	916497	916614	-	UGUAAAGCUCAGGAGGGAUAGCACCAGAGAGAGAUUAUCUUAAUGAGCUUAAUUAACACUAUUUAGGCUUUCUUUUUUGACUAUCGAUCUGUAGCGCUAUCCAUCCUGAGUUUUAUG	AAGCUCAGGAGGGAUAGCACC	2.96452	2.95853	0.173122	3.33905	3.05153	3.07925	2.87895	2.94307	2.69226	3.5047	3.3384	3.42416	2.03206	3.15661	2.83809	3.42242	0.436139	0.061926	-0.806034	-0.265811	nta-miR390a-5p
miRNA-precursor_1410	NovelmiRNA-1167	Nitab4.5_0005043	90267	90359	-	AGCAAAGUAUACCGGUCCAGCAUAAUAUACUGAAAGUUCAUACACAGGUAUAUUGAACUCCAGUAUAUUAUGCUGGACCAAUCUCUGUUGCA	AUACCGGUCCAGCAUAAUAUACUG	2.36842	2.29802	4.39654	1.22087	1.82913	1.91826	2.03683	2.45765	2.05115	2.19595	2.31455	2.98623	3.02099	1.65609	2.18188	2.49891	0.297842	0.0627689	0.839119	-0.842826	NovelmiRNA-1167
miRNA-precursor_705	nta-miR6149b	Nitab4.5_0001485	398089	398192	-	UGUAUGUCAAAGCUUGAUACGCACCUGAAUCGGCAGUUACAUACAGACCAAUAGUAUAUUAGUACAUAUGCCGGUUUGGGUUCGUAUCAAACUAUGAUAUACU	UUGAUACGCACCUGAAUCGGC	8.39362	8.73291	10.2991	11.1589	11.0823	11.302	8.17563	8.06621	8.45649	10.8082	11.0307	10.99	9.14186	11.1811	8.23278	10.943	0.203231	0.0643109	0.909085	0.238088	nta-miR6149b
miRNA-precursor_1185	nta-miR6155	Nitab4.5_0003487	30202	30364	+	AAAUUGGAUGUCACUUCUUACGCUGGUGUGAUAAGGUUGCCUUGCUCUUGCAUUCUCUUAGAUAAUUUGAUUCAGCUUGCUACCUGAAUUAAAUUUUUUGGUAGAGAAAAUUCGAGAGCAAGGAUACCUCAUGAUACGUGCAGAAGAAGUAACAUCCAAUUC	UAAGGUUGCCUUGCUCUUGCA	2.99744	2.91873	3.87356	2.78218	2.81403	2.60631	2.27919	2.71063	2.62462	3.09407	2.92073	2.8819	3.26324	2.73417	2.53814	2.96557	0.0951482	0.0652975	0.725098	-0.231394	nta-miR6155
miRNA-precursor_1885	NovelmiRNA-1578	Nitab4.5_0011186	42576	42746	-	UAAAUUUCAGUUUGUGUUGUUUUUGAAGUUUUGUGAGUGAUUUGAGUGAAAAUUAUUGAAAAAUAGCUUUUUGCAGUUUUUCAAAUUUUCAAAAAUUUCCAAAAUGCAUCUUCAAGUGAAAAUUGAAAAUUUUAUGAACAAACGUUGAUUUCGGAAAAAAGUGAAAUUUU	AUUGAAAAUUUUAUGAACAAACGU	0.190083	0	2.27073	1.03324	0.4921	0.918256	0.00120718	0.251194	0	1.22837	1.24896	1.74979	0.820272	0.814532	0.0841338	1.40904	0.37153	0.0661428	0.736138	-0.594511	NovelmiRNA-1578
miRNA-precursor_90	NovelmiRNA-84	Nitab4.5_0000068	23971	24165	-	ACACCAGGUAGCCACUUUAAAGGGCUGCUAUUUAGGAAUUAGUCAGUGCGUCUUGAAUUUCAGUUUUUAGGUUUAAUUUUUAGGACAAAAAUUUUCUGAAUUAUCCUGAAAUUAAGAUUUUUAGUUUAAAAUUUCAGAACAAAAUAAGUACUGACUAAUCUCUAAAUAGCAUAUCUGAAAAUGGCUAUCCGUGC	AAGUACUGACUAAUCUCUAAAUAG	0.527118	0.513746	2.95553	0.950777	0.944612	1.07026	0	0	0	1.32148	1.14462	1.64743	1.33213	0.988549	0	1.37118	0.176111	0.0665104	1.33213	-0.38263	NovelmiRNA-84
miRNA-precursor_807	NovelmiRNA-681	Nitab4.5_0001793	124583	124666	+	CCAGUAUGUCAGAUCAAAAAUAUAUCUCACAAGCAUACAGGGGACUAAGCUAGUGUAGGGACAUAGAUUUGAUUGAAACUUGA	AGGGACAUAGAUUUGAUUGAAACU	0	0.402715	1.69919	0.618201	1.10215	0.555686	0	0	0	0.491408	0	0	0.700635	0.75868	0	0.163803	0.243488	0.0668134	0.700635	0.594878	NovelmiRNA-681
miRNA-precursor_1206	NovelmiRNA-1008	Nitab4.5_0003624	144698	144760	-	CUUCAGCUCUAGAGCUGAAGUUUCCCAUUUACAACACAAAAACUUCAACUCUAGAGCUGAAC	CAAAAACUUCAACUCUAGAGCUGA	0	0	0.921584	0.185242	0.5661	0.702527	0	0	0	0.195952	0	0	0.307195	0.484623	0	0.0653174	0.373901	0.0670642	0.307195	0.419306	NovelmiRNA-1008
miRNA-precursor_366	NovelmiRNA-316	Nitab4.5_0000562	618866	618991	-	GAGUAAACUAUGGCAACUUCUUCAUCAUGCCAACUGCCUUCUACUCACCACAUGUUUGCGAUAUCCAAAUAUCAAAGAGUGUUUUGGCAGUUAUGACUUGUUGAAGAAGUUUCCAUCAUUUACUA	CUUGUUGAAGAAGUUUCCAUC	3.46572	4.164	2.28415	4.01306	3.97888	3.73702	4.34461	4.29895	4.7463	3.18773	3.69306	3.54865	3.30462	3.90965	4.46329	3.47648	0.110376	0.0670884	-1.15866	0.433171	NovelmiRNA-316
miRNA-precursor_1282	nta-miR390a-5p	Nitab4.5_0004174	160538	160684	+	UGGAGGGAUCUGUAAAGCUCAGGAGGGAUAGCACCAUGAAAAAUGAUGUGAUAUAUGUUGGUUUUAAAUUUUUGAAUCUUUUUUUUUCCCAACAAAACUUUCAAUUAUUUUGGCGCUAUCCAUCCUGAGUUCUAUGGCUUCUUCUU	AAGCUCAGGAGGGAUAGCACC	3.28201	3.23459	0	3.42556	3.13899	3.00572	2.83915	2.93446	2.64752	3.5567	3.5092	3.45479	2.1722	3.19009	2.80704	3.50689	0.591355	0.0675979	-0.634843	-0.316806	nta-miR390a-5p
miRNA-precursor_1555	NovelmiRNA-1285	Nitab4.5_0006100	73432	73520	+	CUAUCCCUUUUGAAUGUCUAUGCAACCGGUGUAGUCUUGACUCAAUAUUGUAGAGCUUUAUGGAAAUAGUGGUUUGGAAGGUAGAUAA	AAAUAGUGGUUUGGAAGGUA	1.15161	1.25071	0	0.322745	0.888029	0	1.37972	1.45765	1.27354	1.51788	0.86709	1.20383	0.800773	0.403591	1.3703	1.19627	0.23232	0.0686525	-0.569529	-0.792674	NovelmiRNA-1285
miRNA-precursor_993	NovelmiRNA-838	Nitab4.5_0002472	45094	45337	+	CUCUUUCCUUGUCCAGCCAUUCCAACAGUUGAUAACAUUUAAGAUUUGCGAAUCUUUGUUUCUUUGUCCUCCUAUCUCAAACCCACUAUUUUCUCAUACAUCAUCACUAUGAACUAAGAUUUUGUAUGUAUUGAGAAAUGGUGUUUUUGAUGAAGUGAUGGUAAGAUAGGAAGAUGAGUAAUCAAAGUAUGGUCAAAUCUUGAUGUUAAAUUAAACUGGUGGGAUGCUUGGGCCAGGAAAGAC	UGGGAUGCUUGGGCCAGGAAAG	5.04019	4.79228	0.529266	3.21204	2.15106	2.01512	4.67646	4.87494	4.72223	1.69072	1.43741	1.34133	3.45391	2.45941	4.75787	1.48982	0.423809	0.0689001	-1.30396	0.96959	NovelmiRNA-838
miRNA-precursor_1949	NovelmiRNA-1632	Nitab4.5_0014393	8723	8800	-	CUACAUCGAAGGGGCGUAAGGGAUUGAGGCAUAGAUGAUUAUCAUCCGUCUAACAACCCCUUGCCUCUUCGAUGUGA	ACCCCUUGCCUCUUCGAUGUG	0	0	0	1.95078	0.888029	0.503218	0	0	0	0	0	0.144932	0	1.11401	0	0.0483105	#DIV/0!	0.0706972	0	1.0657	NovelmiRNA-1632
miRNA-precursor_244	NovelmiRNA-210	Nitab4.5_0000306	786032	786143	-	AGAUUGCGGGGAUUGGUGACAUUUGUAUAAAGACAAAUGUCGAAUGCACAUUGGUUCUAAAGGACGUACGACAUGUAUCUUAUUUGCGGAUGAACUUGAUCUCGGGAAUUG	UGAACUUGAUCUCGGGAAUUG	0	0	0	0.50717	0.5661	0.448771	0	0	0	0.321483	0.346258	0	0	0.507347	0	0.22258	#DIV/0!	0.0709552	0	0.284767	NovelmiRNA-210
miRNA-precursor_769	NovelmiRNA-647	Nitab4.5_0001690	121038	121128	-	GGUCAGUAUGCUUUGGAUAUGUAUUGAUUGGUAUGGCGGGGCCCUGUCCCGACCUUUAUGAUUUUAUGUACUCUUAGAGGCUUGUAGACA	UGUACUCUUAGAGGCUUGUAGACA	2.83697	2.82495	3.81004	2.7088	3.42408	3.83048	3.13871	3.18011	3.15069	4.0494	4.09416	4.27078	3.15732	3.32112	3.1565	4.13811	0.998124	0.0711672	0.000816862	-0.816991	NovelmiRNA-647
miRNA-precursor_1409	NovelmiRNA-1166	Nitab4.5_0005037	129246	129316	-	UUGGGAUUACUACUCCACCGGUCUGUUACUGGAUUGUUACUGUUGCUGGGCUGUUGUUGCUGUGUUGUAU	AUUACUACUCCACCGGUCUGUUAC	0.800137	0.00678589	2.43616	0	1.60172	1.42076	0.486634	0	0.359272	2.30638	2.29843	2.14493	1.08103	1.00749	0.281969	2.24991	0.335131	0.0712005	0.799058	-1.24242	NovelmiRNA-1166
miRNA-precursor_1111	NovelmiRNA-938	Nitab4.5_0003071	327475	327608	+	UCCUUUGAAGCUUUUUGUCUAGGUCAAUCUUCUUGUUCAUGCUGCAGGUUUCUGAAAUCAAGAGCUUCUGUGUUUUUUUUAGGGCAGAGAAGCUGAAGAUGGGUGGUGGACUACUGGACUGAGGCUUAUUGGG	UGGUGGACUACUGGACUGAGGC	0	0	0	0	0	0	0	0	0	0.260082	0.466552	0.0835311	0	0	0	0.270055	#DIV/0!	0.071213	0	-0.270055	NovelmiRNA-938
miRNA-precursor_1509	NovelmiRNA-1248	Nitab4.5_0005673	143808	143947	-	ACAGACCUCAGGGUGACGCUGUACAGAGAGGGGCCAGUCUCGUUGCUUUGUCAGCCAUCAGAGAUCAUAUGGCGUUUUUGCACCCAGACAUUACCGGCAAGACGGAGGAUCUCCAUAUUGAGCGAUACACGAGGUUUGC	CCUCAGGGUGACGCUGUACAGA	0.264084	0	0	0	0.331635	0	0.486634	0	0.41372	0.543875	1.28213	0.514165	0.0880279	0.110545	0.300118	0.780056	0.2928	0.071237	-0.21209	-0.669511	NovelmiRNA-1248
miRNA-precursor_261	NovelmiRNA-224	Nitab4.5_0000334	842907	843017	-	UGGUGCACCCCAAAGGAGUGAACAUGGGAACACAUGUGCAUUUUGGUAUUUUUGUUUUGGCUAAAAUCUAAAUGCACUUGUGUUCUCAGGUCACCCCUUUUGGGUCACCU	GGAGUGAACAUGGGAACACAUG	6.42093	5.15118	1.48346	5.9521	5.36052	5.40476	7.34017	6.75655	6.79774	5.08746	5.19338	4.97148	4.35185	5.57246	6.96482	5.08411	0.154819	0.0717797	-2.61296	0.48835	NovelmiRNA-224
miRNA-precursor_200	NovelmiRNA-175	Nitab4.5_0000238	1220861	1221011	-	UUGGGUGCAUUUUGGAGCUUUUGAAGAGGGAAUUUCAUCAUCAAGCAUGAGGUAAGUGAUUUCUACUAGUUGUGAGUUACAUACAAAGUUUAUACAUGGAUUUUGGGCAUGAAAAUUCUUAGAAAUUUGGGGGUUUGAAGAAAAACCUAU	UUGGGGGUUUGAAGAAAAAC	2.00824	0.846321	4.90864	4.41406	3.71178	2.69085	0	1.19461	0.565723	2.54388	2.42261	2.0357	2.58774	3.60556	0.586778	2.33406	0.186426	0.071969	2.00096	1.2715	NovelmiRNA-175
miRNA-precursor_513	NovelmiRNA-434	Nitab4.5_0000911	540981	541110	-	UUACAGCUGGACUGCCCUGAUUUUAGGUGCUUCUUACUGCUGUAUUCAUGAAUACAACAACGCGGAUAUAUGUGAAUACAUGCACGUACAAUUGGAUUUUCUUGAUUUUGGGUGCUUUUUGGUGUUGUA	AGCUGGACUGCCCUGAUUUUAGGU	3.43401	2.74754	5.1839	3.47802	3.86622	3.76514	2.53726	2.64879	2.16663	4.16697	3.9876	3.93935	3.78848	3.70313	2.45089	4.03131	0.144876	0.0723725	1.33759	-0.328179	NovelmiRNA-434
miRNA-precursor_1439	NovelmiRNA-1189	Nitab4.5_0005206	19322	19414	-	CAGUUAUGGAAUUCCAGCAUUUACACAGCUGCUACAAGUCUUCCAAAAGUAAUAGAUGGAUUGAGUAAAUGCUCAUAAUGGACCCAUAAUUC	AUAGAUGGAUUGAGUAAAUGCUCA	2.87289	2.81414	3.48927	1.47802	1.67044	1.81442	2.69051	2.40874	2.62462	1.46444	1.40766	1.28789	3.05877	1.65429	2.57462	1.38666	0.105292	0.0725505	0.484148	0.267631	NovelmiRNA-1189
miRNA-precursor_1629	NovelmiRNA-1346	Nitab4.5_0006942	29640	29756	+	GGACUUUGAGGUGAUCCUCGGAAUUGACUUUAUGCGGAAGCAUCGCUUUGUUCCAACGCUUCACUUGGACGGAGUGAUGAUUAUGCAUGAAACGGUUCAUGGUUUUGUGAAGGUUA	GACGGAGUGAUGAUUAUGCAUG	2.02962	1.28242	0	0	0.244172	0.271893	1.63348	1.55075	1.61303	0.780915	0.407659	0.41795	1.10401	0.172022	1.59909	0.535508	0.45088	0.0726219	-0.495073	-0.363486	NovelmiRNA-1346
miRNA-precursor_534	nta-miR1446	Nitab4.5_0000976	379055	379176	+	CGGAAAUCCAGCGUUUUCUGAACUCUCUCCCUCAAUGGCUGCUCAUAUAUAUAUAGCCAUGCUUCUUAAUUAAUUAAAGAACAGCCAUGAGAGAUUGAGUUCAGAAAACUCUGGCUUUCCU	UGAACUCUCUCCCUCAAUGGCU	2.29971	1.25071	0	5.49085	5.94114	5.38677	1.43417	1.16546	1.70323	5.30448	5.08244	4.77914	1.18347	5.60625	1.43429	5.05535	0.73191	0.0733143	-0.250813	0.5509	nta-miR1446
miRNA-precursor_1467	NovelmiRNA-1210	Nitab4.5_0005425	148325	148454	-	AUGUUGGAUAUAUAAGUAAACAUGUUUUAGACUCUAGUGAGGCGUUUUAAACUUGUGAGGGUCUAAAUUCAGAGUCGACAAUAUCACUAGCGGACUGAGACGUUAAAUAUUAUCUACCUAAUCCAAUAA	AAUAUCACUAGCGGACUGAGACGU	0	0	1.83305	0	0.151063	0	0	0	0	0.690717	0.144624	0.559969	0.611016	0.0503543	0	0.465103	0.373901	0.0736201	0.611016	-0.414749	NovelmiRNA-1210
miRNA-precursor_352	nta-miR396e-5p	Nitab4.5_0000530	36963	37110	-	AAUGACUCUUUUUGUACUUUUCCACAGCUUUCUUGAACUGCAUCUGUCAAAAAAACUCAACUCAUCAACACUAUUUUUCUAUUUUGGAGAUGAAGAGAAAUUGUUUGCAGUUCAAUAAAGCUGUGGGAAGAUACACAUAGGGUCAUA	UUCCACAGCUUUCUUGAACUG	8.17127	8.31105	8.07278	7.99998	7.69177	8.04065	8.18385	8.27846	8.24708	7.6889	7.64805	7.49734	8.18503	7.9108	8.23646	7.61143	0.528031	0.0741377	-0.0514291	0.299372	nta-miR396e-5p
miRNA-precursor_173	NovelmiRNA-155	Nitab4.5_0000191	135362	135440	-	UGUUGCUAUGAUCGACGGGAGCUGGAAUUGAAGACGUACCUACAUUCCGGUUGUAGCUGCCUCUUAUUCAUGGUAGCC	GACGGGAGCUGGAAUUGAAGACGU	0.0296185	0	0.851194	0.448276	0.331635	0.207763	0	0	0	0.128838	0	0.203825	0.293604	0.329225	0	0.110888	0.351898	0.0753901	0.293604	0.218337	NovelmiRNA-155
miRNA-precursor_375	NovelmiRNA-325	Nitab4.5_0000605	783514	783616	+	GAAGGAAGAACUUGGAGAGUUAUGCGGAAUUAAAACUACCUUCUUCUAGGAUCCUAGAAGAAGGUAUAUUUAAUUCUGCAUAAAUCUCCAAGUUCUUCCUUG	UGCGGAAUUAAAACUACCUUC	0	0	0	1.35517	0.829135	0.503218	0.633475	0.457645	0.118264	0.195952	0.466552	0.0194007	0	0.89584	0.403128	0.227302	0.056034	0.0754917	-0.403128	0.668538	NovelmiRNA-325
miRNA-precursor_1115	NovelmiRNA-942	Nitab4.5_0003086	62557	62617	-	GUAUUUGGAUAUAAAUAUAAUUUUGGGUUGUUUUUGAAUUUUUGUGAGUGAUCUGAGUGA	UGAAUUUUUGUGAGUGAUCUGAGU	0.401587	0	0	0.992597	0.767734	0.392187	0.323135	0	0.302688	0.321483	0.346258	0	0.133862	0.717506	0.208608	0.22258	0.682542	0.0756807	-0.0747455	0.494926	NovelmiRNA-942
miRNA-precursor_15	NovelmiRNA-15	Nitab4.5_0000010	1556745	1556821	+	UCAGUGGCCAUUUUCACAUGUAGCACUGACUGGAUUGCAAAAUCCAAUUCGGUGCUCAUGUGAAGGUGACUUCUGC	CGGUGCUCAUGUGAAGGUGAC	6.18414	5.92878	6.80248	5.68986	5.20707	5.11247	5.49946	5.87043	5.76997	4.99626	4.87526	4.54296	6.30513	5.33647	5.71328	4.80483	0.103829	0.0768466	0.591849	0.531635	NovelmiRNA-15
miRNA-precursor_312	nta-miR167e-5p	Nitab4.5_0000459	978615	978747	+	AGGGAACAAGUGAAGCUGCCAGCAUGAUCUAAACUUGACCAGUUUAUUAUAAAUAUAUAUAUAUGGAAAGAAAGAAAGAAAUGGAUGGAUGGCCAAGUUUAGGUCAUGUUUUGACAGCCUCACUCCUUCCUC	UGAAGCUGCCAGCAUGAUCUA	3.86697	3.61684	5.10291	1.9926	2.02553	1.67907	3.59814	3.3773	3.70323	2.07637	2.23209	2.31486	4.19557	1.89907	3.55956	2.20777	0.246828	0.0774699	0.636016	-0.308706	nta-miR167e-5p
miRNA-precursor_428	nta-miR6151i	Nitab4.5_0000727	173587	173642	+	GGAUGAGUGAGAGGCGUCGGAUUGAUCUCAUUCAAUCUGAGCCUCACAUUCAUCA	UGAGUGAGAGGCGUCGGAUUGA	0.527118	1.04426	0	0.770204	0.244172	0.271893	0.633475	0.135717	0.359272	0	0.0706238	0	0.523793	0.428757	0.376155	0.0235413	0.681365	0.0786241	0.147638	0.405215	nta-miR6151i
miRNA-precursor_300	NovelmiRNA-259	Nitab4.5_0000432	606055	606183	-	CGGGUCGUGUCUUAGGGAGUCUACAAAGCCGUGUCUAGUAGAGUCUCACUUAUGGGUGUGUUGCGCGCCACAUUUAUAAUUGAGAGGCUUUAGGGCAUUUAGAAAAUGUUACCCUUCUUUUGUUUCCA	AGCCGUGUCUAGUAGAGUCUCACU	1.07144	1.56621	2.37476	0.448276	1.4921	1.24018	0.766742	1.10534	0.828757	1.5945	2.01252	1.95229	1.6708	1.06019	0.900281	1.8531	0.122063	0.0803485	0.770522	-0.792916	NovelmiRNA-259
miRNA-precursor_224	nta-miR6155	Nitab4.5_0000273	838396	838558	-	AAAUUGGAUGUCACUUCUUACGCAGGUGUGAUAAGGUUGCCUUGCUCUUGCAUUCUCUUAGAUAAUUUGAUUCCGCUUGCUGCUUGAAUUAAAUUUUUUGGUAGAGAGAAUUCGAGAGUAAGGCUACCUCAUGACACGUGCAGAAGAAGUAACAUCCAAUUC	UAAGGUUGCCUUGCUCUUGCA	2.6564	2.81414	3.81928	2.67067	2.51096	2.55569	2.30864	2.61684	2.47901	2.95569	2.84506	2.64743	3.09661	2.5791	2.46816	2.81606	0.169027	0.0807371	0.628445	-0.236957	nta-miR6155
miRNA-precursor_115	NovelmiRNA-107	Nitab4.5_0000093	20392	20467	-	GAAUAAAAUAUUGGUUGUGUCCGAGGAGUAGGCAAAAUUAGCCGAACCUCGUAAAUUCUGGUGUUCCUUUUAUUG	CCUCGUAAAUUCUGGUGUUCCU	3.02962	2.79228	3.75327	2.7702	3.01236	2.9675	2.8492	3.16546	2.95345	3.54388	3.34626	3.02757	3.19172	2.91669	2.98937	3.3059	0.541592	0.081165	0.202349	-0.389216	NovelmiRNA-107
miRNA-precursor_1420	nta-miR6155	Nitab4.5_0005090	42260	42382	-	CGCAGGUGUGAUAAGGUUGCCUUGCUCUUGCAUUCUCUUAGAUAAUUUGAUUCAGCUUGCUGCCUGAAUUAAAUUUUUUGGUAGAGAGAAUUCGAGAGUAAGGCUACCUUAUGAUACGUGCA	UAAGGUUGCCUUGCUCUUGCA	2.95338	2.99726	3.99279	2.38688	2.5661	2.56851	2.32314	2.87268	2.47901	2.92635	2.61711	2.72989	3.31448	2.50716	2.55828	2.75778	0.115155	0.0821197	0.756202	-0.250622	nta-miR6155
miRNA-precursor_1748	NovelmiRNA-1452	Nitab4.5_0008448	66988	67249	+	UCCAUGUCACUAGUCCCCUCCCUUCGAUGAUCCCCUCCUUCCACAUCACUGAAAUCCCAACGAAUCUCAUCAUUAUAGACACGUUUUCUUGCUUUCUAUGUUGGAAUCGAAUAAAUGGAGGUCGUAGAUUGAGUCACUGUCAAUCUAGACUCUCCAUUUGUUUGAUUUCGAACUAUAAAAGAGAGAAAUCAGAGAAAAAUUGGGGCUCUGGGAGGAGAAAAUUUCAGAGAUGGAAAGCUAGGGUUUUAGUUCCGAUUUGGC	AAUAAAUGGAGGUCGUAGAUU	1.61458	1.51375	0	0	0.63649	0.271893	1.58617	1.96015	1.65883	0.736521	1.34626	0.729894	1.04278	0.302794	1.73505	0.937558	0.265031	0.0823799	-0.692274	-0.634763	NovelmiRNA-1452
miRNA-precursor_828	nta-miR6024	Nitab4.5_0001895	95152	95250	+	CGGAAGUGGAGAAACAACACUUGCUAAAAGAAAUUCCUUUUAGCAACUCAAUAUUAGGCUUUGGAGUUUUUUUAGCCAGAGUUGUUUUCCCUCUUCUC	UUUUAGCCAGAGUUGUUUUCCC	3.6426	4.04888	2.18748	2.2727	2.75197	2.55569	3.82903	4.01428	3.98526	2.24432	2.16255	2.20383	3.29298	2.52679	3.94286	2.20356	0.316365	0.083777	-0.649872	0.323224	nta-miR6024
miRNA-precursor_1110	NovelmiRNA-937	Nitab4.5_0003069	152998	153144	+	UUCCAGCAUAAUAUAUUGGAGAUUGGUACACCUGUGUAUGAACUUCCAGCAUAUUAUGCUGGAACUCCAGCACACUGAAAGUUCCAGCAUAAUAUACUGGAGAUUGGAGCACAUGUGUAUGAACUUCCAGCAUAUUAUGCUAGGAC	AGCACAUGUGUAUGAACUUCCAGC	0	0.846321	2.21577	0.81751	0.767734	1.03373	0.434167	0.457645	0.868286	1.40895	1.07062	1.91752	1.0207	0.872993	0.586699	1.4657	0.547169	0.0842539	0.433997	-0.592704	NovelmiRNA-937
miRNA-precursor_1213	NovelmiRNA-1015	Nitab4.5_0003653	94924	95088	+	UUGAUGUUGCUUCUCUUAUCUUAUGUUAUCAAUGUUGUUGGUACUUUCGGAUUCUUAUAAGGUUCAUAGUGAAGAGUUAGUCCUAAUAAUGUGUACAGAGGAUACCGACCUUACAUCACUCCGAAAGGUUUAGAACGUAAAUCCCAUGAGUCGAGCAUGCAUUA	ACUCCGAAAGGUUUAGAACGUA	2.02962	2.32871	2.60608	2.65773	2.99906	3.39938	2.9554	2.59515	2.58957	3.72521	3.31455	3.8079	2.32147	3.01872	2.71337	3.61588	0.129593	0.0857289	-0.391903	-0.59716	NovelmiRNA-1015
miRNA-precursor_1148	NovelmiRNA-967	Nitab4.5_0003289	147767	147912	+	AGGUUUGUCGGGGUGUAGGCUUGCCGAAACUUGAAGACGAGACUUUGAACUACUCGACCAUCGCAACAAAUAAUUUUGAAACUUGGAGUGUUCGAUUUACACGAGAAAGAGAUGAAGGGCAGAACUGGUCCCACUGGGCGUGCCA	AGAACUGGUCCCACUGGGCGUGCC	0	0	0.955531	0.50717	0.4921	0.655222	0	0	0	0.491408	0	0	0.31851	0.551497	0	0.163803	0.373901	0.087092	0.31851	0.387694	NovelmiRNA-967
miRNA-precursor_370	NovelmiRNA-320	Nitab4.5_0000584	196672	196880	+	UGGUUUGGUUUUUCGGUUUUGUGCGAUUUUCUGGUUCGGUUUGAACACCCCUAGAUAUAUCAAUACGUUUCUACAAUAAAUCUAUUUUUAUCAAUAAUUGCAUAUUUUCGAAAACUCUAUUUCCGUAACAGUGAUGUGUCACCCAGGGGAACUCGAAAGGCUUUCAUAACGGAGCAAAGAAAAGCCAACCAACAGAAGCACGAACCAA	AUUUUCUGGUUCGGUUUGAACACC	3.18056	2.83567	4.99687	3.90771	3.93067	4.12771	2.74537	2.73066	2.6812	3.87095	3.81138	3.77914	3.67104	3.9887	2.71908	3.82049	0.228768	0.0878265	0.951958	0.168208	NovelmiRNA-320
miRNA-precursor_124	NovelmiRNA-113	Nitab4.5_0000107	1237092	1237155	-	GUUUUGUCCAAUGAAAUACUUAUCAGACAUCAAGGGUCCAGAUAAGUGUUCAUUGGACAAAGA	UAAGUGUUCAUUGGACAAAGA	6.20425	6.15332	0.777194	4.33905	4.19837	4.12771	8.34927	8.05359	7.97822	4.86323	5.28213	4.36087	4.37826	4.22171	8.12703	4.83541	0.10628	0.0882069	-3.74877	-0.613699	NovelmiRNA-113
miRNA-precursor_627	NovelmiRNA-528	Nitab4.5_0001257	24047	24153	-	UGAAUUCGGAGGUCCGUAGGUCAUUUUGGAGUCAUUUGGCUAAAGAUAGAAAUUUGAAGGUUUUUGAGAAGUUUGACGGGAAGUGGACUUUUUGAUAUCGAGAUCG	AGUGGACUUUUUGAUAUCGAGA	2.35155	2.4731	1.31063	1.4179	1.15106	1.03373	1.96468	2.46962	1.88765	1.32148	1.84506	1.78879	2.04509	1.2009	2.10732	1.65178	0.887149	0.0884636	-0.0622246	-0.450879	NovelmiRNA-528
miRNA-precursor_439	NovelmiRNA-379	Nitab4.5_0000747	766914	767059	+	CUUAUACGGAGUAUAAUUUUUCGGCGAAGGAUGGUCAGUUGACCACCCUUGAUUACACGUAGCUCCGCCACUGGCGGCAGGGGCGAAGCUACGUUCCAGGUGGUCAACUGACCAUCCUUCGCCGGAAAAUUAUACUCCGUAUAAC	AGUAUAAUUUUUCGGCGAAGGAUG	0.586012	0.00678589	2.50655	0.185242	0	0	0.723673	0.0101862	0	0.195952	0.822696	1.23239	1.03311	0.0617473	0.24462	0.750348	0.376088	0.0887822	0.788495	-0.6886	NovelmiRNA-379
miRNA-precursor_1593	NovelmiRNA-1316	Nitab4.5_0006503	82723	82843	+	AAAGAGGCAUAUUUCACGUUUGUGCGUGAAUCUGACAACCCUUUUUUCAUCAUUAAAUCUAUUUUUAUCUCAUGGGUUGUGUUUGUUAGAUUCACGCACAAACUCGCAAUAUGUCUUUUC	CGUUUGUGCGUGAAUCUGACA	8.08713	8.27505	6.67137	6.59633	6.12987	6.04639	8.02745	8.16615	8.48796	7.14909	7.79532	6.53079	7.67785	6.25753	8.22719	7.1584	0.353812	0.0891704	-0.549337	-0.90087	NovelmiRNA-1316
miRNA-precursor_1939	NovelmiRNA-1623	Nitab4.5_0013184	21481	21676	+	ACACUAGGUAGCCACUCUAAAGGGAUGCUAUUUAAAAAUUAGCUAGUACGUCCAAAUUUUCAAUUUUUUCAGUUCAAAUUUCCGGGGAAAAAAAUCAUGAAUUAUCCUAAAAUUAAGAUUCUUAGUUUAAAGUUUCAGGACAAAACAAGUACUGACUAAUCUCUAAAUAGUAUCCUUGAGAAUGACUAUCUGUGC	AAGUACUGACUAAUCUCUAAAUAG	0.401587	0	3.02112	0.863314	1.10215	1.47625	0	0.251194	0	1.40895	1.65559	1.8819	1.1409	1.14724	0.0837314	1.64881	0.328567	0.0893453	1.05717	-0.50157	NovelmiRNA-1623
miRNA-precursor_558	NovelmiRNA-469	Nitab4.5_0001035	5811	5869	+	UGGGCGAGAGUAGUACUAGGAUGGGUGAACCCCUGGGUAGUCCUCGUGUUGCAUCCCU	AGUCCUCGUGUUGCAUCCCU	4.06628	3.80325	7.2197	4.95343	5.63434	4.63097	2.99216	4.07039	3.27354	4.47461	4.24476	4.46686	5.02974	5.07291	3.44536	4.39541	0.238344	0.0906219	1.58438	0.677503	NovelmiRNA-469
miRNA-precursor_1061	nta-miR171d-5p	Nitab4.5_0002827	109218	109311	+	CAUACGAGAUAUUGGUGCGGUUCAAUUAGAAAGCUGAGUUCUUUUUUGUUUUGAACUCUGUUAUUUGAUUGAGCCGUGCCAAUAUCUCGUAUA	AGAUAUUGGUGCGGUUCAAUU	3.56421	3.38822	0	1.03324	0.63649	1.89808	3.49306	3.58418	3.16663	1.88627	2.01252	2.24647	2.31747	1.18927	3.41462	2.04842	0.400284	0.0906733	-1.09715	-0.85915	nta-miR171d-5p
miRNA-precursor_1096	NovelmiRNA-923	Nitab4.5_0002986	163492	163556	-	CGAUUCCGGAAGUUGGAGUAGGUCCGUAGUAUUGAAUAUGACUUGUGUGCAAAAUUUGAGGUCA	AUGACUUGUGUGCAAAAUUUGA	1.84905	2.02564	1.59536	1.6962	1.79876	1.74833	2.0716	2.27868	1.7463	1.5945	1.52314	1.11456	1.82335	1.74777	2.03219	1.41073	0.353196	0.0914967	-0.20884	0.337034	NovelmiRNA-923
miRNA-precursor_1553	NovelmiRNA-1283	Nitab4.5_0006095	135330	135424	-	UUAAUGUGGUGCUUAUACUUUCCUGAGCCAAGAGUCUAUUGAAAACAACCUCUGUAUCCUCACAAGGUAGGGGUAAGGUCUGCGUACACAUUAC	AGGGGUAAGGUCUGCGUACACAUU	5.5587	5.57904	5.99992	4.80583	4.89881	4.92824	5.03463	5.47853	5.17256	5.02654	5.0611	4.91752	5.71256	4.87763	5.22857	5.00172	0.0677348	0.0944755	0.483981	-0.124095	NovelmiRNA-1283
miRNA-precursor_865	NovelmiRNA-726	Nitab4.5_0002005	162020	162088	-	CAGGACCUAUUGUCCUUAACUUUUGAGCUUGUUAGUCUAAGUUCAGGACUUCAGGACCUAUUGUCCUU	AUUGUCCUUAACUUUUGAGCUUGU	1.22756	1.54022	2.03706	1.59123	1.76773	1.97715	1.0716	1.38364	0.613029	1.05845	1.68068	1.08353	1.60161	1.77871	1.02276	1.27422	0.149507	0.0952661	0.578856	0.504487	NovelmiRNA-726
miRNA-precursor_1590	nta-miR167b-3p	Nitab4.5_0006444	8450	8608	-	AUGUUGGUUUGAGAGGUUGAAGCUGCCAGCAUGAUCUGGUAAUUCAGACGACCAUAAUCUAUUUCCUUCUCUCAGAUGGUUGGACGCUAUAUUUGAAAGGAUUUGGGCUUUGUUUAGUUUCAUCAGGUCAUCUAGCAGCUUCAAUCACUCACCAACAA	AGGUCAUCUAGCAGCUUCAAU	4.82785	5.17882	1.83305	1.6962	1.82913	1.52969	4.4106	4.97071	4.65035	1.40895	1.57758	1.31486	3.94657	1.68501	4.67722	1.4338	0.533625	0.0958801	-0.73065	0.251214	nta-miR167b-3p
miRNA-precursor_562	NovelmiRNA-473	Nitab4.5_0001041	160201	160307	-	CUAGUAUUUUGAGAGCGGCUAUACAAUAUAAUUUUCCAAGCUUUUUUGGUCAAAAAACGAAAAAUUUUAAGAAACCACUAUUGUUUAGUGGCUAUUAACUUCCUAU	AUUUUGAGAGCGGCUAUACAAUAU	1.33447	0.888141	3.81928	0	0.414097	1.24018	0.808562	1.22318	0.182394	1.43696	1.24896	1.36732	2.01397	0.551427	0.738045	1.35108	0.254845	0.0958975	1.27592	-0.799655	NovelmiRNA-473
miRNA-precursor_554	NovelmiRNA-465	Nitab4.5_0001028	78005	78073	+	ACUGGUCGAGGAUCACGACGUAGAUCUCGAUGACUGGUCGAGGAUCAUGACGUAAAUCUCGGAACGGA	AUCAUGACGUAAAUCUCGGAACGG	0	0	1.48346	0.0332389	0.0515273	0	0	0	0	0.736521	0.0706238	0.807897	0.494487	0.0282554	0	0.538347	0.373901	0.0959945	0.494487	-0.510092	NovelmiRNA-465
miRNA-precursor_403	NovelmiRNA-349	Nitab4.5_0000673	585367	585531	+	CUAACUCUGCUACAAGAUGACGGGCAAAGGUAGGUGCAUGAUCCAAAAACUUCUCAUAAUUCAUCCCUUGGCACUUCACAUAGCUUUGAGCGGUAUAAACAGCCAAAUCAUGGACUUGCUCUUUGAAGUACUAAAAGUUCUGGUCUCGAUCUUGUAACUGUUGC	CAUGGACUUGCUCUUUGAAGUA	0.334473	1.15118	1.11423	0	0.767734	0	1.03683	1.07432	0.703226	0.865804	1.1081	0.647432	0.866626	0.255911	0.938125	0.873778	0.818153	0.0988452	-0.0714988	-0.617867	NovelmiRNA-349
miRNA-precursor_119	nta-miR6146b	Nitab4.5_0000099	1379616	1379683	+	GGGCUUUGUCCAAUGAAAUACUUAUCGGACAUAAAGAUUCCAGAUAAGUGUUCAUUGGAUGAAGGCA	UUUGUCCAAUGAAAUACUUAUC	4.67687	4.79778	6.15771	4.67389	4.33693	4.4453	6.04013	6.09475	6.03061	4.94841	4.93122	6.07468	5.21078	4.48537	6.05516	5.3181	0.150207	0.100322	-0.844378	-0.832733	nta-miR6146b
miRNA-precursor_881	NovelmiRNA-738	Nitab4.5_0002069	211091	211178	-	CGAGUGUGUGUAAUGUUUUUUCUGAUGACUGGGCGACCCAACAAUGUGGUUGAGAUUAUGCUAGGGGAGAUGGCCUACACCCGCUUU	UUUCUGAUGACUGGGCGACCC	0.642595	0.459298	2.39963	0.448276	0.414097	0	0.138711	0.194611	0.118264	0.945974	0.577584	0.559969	1.16717	0.287458	0.150528	0.694509	0.175806	0.100435	1.01665	-0.407051	NovelmiRNA-738
miRNA-precursor_610	nta-miR159	Nitab4.5_0001194	588491	588719	+	AAGAUUAGGGUUUUGAGGGUGGAGCUCCUUGAAGUUCAAAGAGGAUCUAACUGGUAAAAAUUAAGUUGCUGACCUAUGGAUUCCUCAGCCCUAAUUCCAAUAAUACUAAUAUUGUUGGAUAGGUUUGUGGCUUGCAUAUGUCAGGAGCUUCAUUACUCUAAGUUGGAUCUCUUUUUGGAUUGAAGGGAGCUCUUCAUUAAUUUCUCUUCAUCCUUUGACAUUAAUUUA	UUUGGAUUGAAGGGAGCUCU	8.04544	7.74078	8.71057	8.14002	8.14805	7.97294	7.16913	7.55216	7.19944	7.76857	7.8844	7.18796	8.1656	8.087	7.30691	7.61364	0.0510748	0.100912	0.858688	0.47336	nta-miR159
miRNA-precursor_1113	NovelmiRNA-940	Nitab4.5_0003079	291862	291965	-	CGAGAUACAUUGAAAUACAAUGAAAAAAAGGUAACAGACUCUUCAAGUUGCUCAGCCCCAAACUCUGUCGUCUUUGUUCAAGAAUAAUCCUAAUGUUCUCUCA	AAACUCUGUCGUCUUUGUUCAAGA	3.81252	3.38822	6.42787	3.46323	3.80641	3.93816	3.21844	3.5223	3.38675	3.96534	4.0467	4.17835	4.54287	3.73593	3.37583	4.06346	0.288559	0.101448	1.16704	-0.327532	NovelmiRNA-940
miRNA-precursor_1838	NovelmiRNA-1536	Nitab4.5_0010072	73038	73123	-	AGGAAGGCUGUCAUGGAUUCAAAUGUAGCUGAUUGUGAUGACUCUGAUUUCUAACUAGUUACAACUGAGCCAUUCAAACCAUCUG	AUGGAUUCAAAUGUAGCUGAUU	3.92515	3.99726	1.73872	2.94013	3.31026	3.10588	4.30499	4.31563	4.18239	3.51131	3.37729	3.27421	3.22038	3.11876	4.26767	3.3876	0.231138	0.101999	-1.04729	-0.268844	NovelmiRNA-1536
miRNA-precursor_1403	nta-miR156f	Nitab4.5_0004966	143768	143865	+	AGGUGACAGAAGAGAAUGAGCACACAUGGUGUUUUCUUACAUGAGAUAUAUAUAUUCAUGCUUGAAACUAUGCGUGCUCACUCUCUAUCUGUCACCC	UGACAGAAGAGAAUGAGCAC	0	0	0	2.9294	3.5661	2.85686	0	0	0	2.49141	2.79998	2.49071	0	3.11745	0	2.59403	#DIV/0!	0.102145	0	0.523423	nta-miR156f
miRNA-precursor_231	NovelmiRNA-198	Nitab4.5_0000278	449814	449932	-	ACUGAAGGAGGCGUCCAAAGGGAUCGCAUUGAUCCCAUUUCAUUUGUGUUUCUAUUUCUUUCAAGAAAUUAAAAUACUGAGUUUGGAUCAUGCUAUCCCUUUGGACUCAUCCUUUGGA	AUCAUGCUAUCCCUUUGGACU	7.20953	7.28144	2.58455	5.53574	5.62572	5.5573	7.19103	7.10294	7.25362	5.59916	6.11961	6.0357	5.69184	5.57292	7.18253	5.91816	0.391858	0.102448	-1.49069	-0.345241	NovelmiRNA-198
miRNA-precursor_1459	NovelmiRNA-1203	Nitab4.5_0005378	9255	9387	-	CAGCAACUAAAGGAGGCGUCCAAAGGGAUCGCAUUGAUCCCAUUUCAUUUGUGUUUCUAUAUUUCUUUCCAGAAAUAAUUAAAAUACUGAGUUUGGAUCAUGCUAUCCCUUUGGACUCAUCCUUUGGAGCUA	AUCAUGCUAUCCCUUUGGACU	7.20484	7.24569	2.67901	5.47986	5.5929	5.60942	7.16057	7.15808	7.23768	5.59295	6.10463	6.00602	5.70985	5.56073	7.18545	5.9012	0.385408	0.103358	-1.4756	-0.34047	NovelmiRNA-1203
miRNA-precursor_912	NovelmiRNA-766	Nitab4.5_0002190	132243	132406	-	UGAUUAGUCUAAUUAAAGGUUGUUAAGGCAGAUACAUUAGUGUUCAUAAAUGUUGCAGACUUCAACUAUGUAUUCUUUCUAUCCUUAAGAGAUAUGAUUUCAAGUGUCUGAUUCUUUAACAAUGACAUGAUAAUGUCUCUGCCUCUAUGUUUGGAGCUGAUUU	AUGAUAAUGUCUCUGCCUC	2.55687	3.01625	0	1.25563	1.73603	1.70253	1.67928	3.27185	2.42702	2.16279	2.21501	1.70972	1.8577	1.56473	2.45938	2.02917	0.595605	0.105674	-0.601679	-0.464444	NovelmiRNA-766
miRNA-precursor_1616	NovelmiRNA-1334	Nitab4.5_0006775	126972	127118	+	UAUCGGUCCAGCAUAAUAUACUGGAAUUUGGAGCACCGGUGCUCAAGUAUAUUAUACUGGAGCCGGCAAAGUAUAUCGGUCCAACAUAAUAUGCUAGAGUUCAUACACAGGUGCACCGAACUCUAGUAUAUUAUGCUGGACCGGUC	ACCGAACUCUAGUAUAUUAUGCUG	0	1.04426	3.89995	1.74596	1.99906	2.37769	0.58617	1.10534	0.302688	2.58201	2.42261	3.50248	1.64807	2.0409	0.664734	2.8357	0.454721	0.106834	0.983338	-0.7948	NovelmiRNA-1334
miRNA-precursor_1907	NovelmiRNA-1598	Nitab4.5_0011835	17420	17566	-	UCUGAUUAUUUAUCUAGUAUGUUAGAAAGCUUUUUCAAAAACUUCAGUUUAUAUAGUGCUGAAGUUUUUACAAAUGAACUAAAUAACUUUAGCAUCUUCUGCUGAAGUUUUUGAAAAAACUUUAUGACAAAACUAAUGAAUCCAGG	AUUUAUCUAGUAUGUUAGAAAGCU	0	0	1.95553	0	0	0.140648	0	0	0	0.736521	0.215014	0.260409	0.651844	0.0468828	0	0.403981	0.373901	0.108308	0.651844	-0.357098	NovelmiRNA-1598
miRNA-precursor_390	NovelmiRNA-336	Nitab4.5_0000647	190183	190301	-	CAGUCAGUUUUUGCUGGUGGAGCAUCAUCAAGAUUCACAUAGCCUUUUUAGGGAUUUUUGGCCCUAUGGCUUAUUGAUAUGGGAGUCUUGAUGAUGCUGCAGCGGCGAAAAAUGGCUA	GGAGUCUUGAUGAUGCUGCAG	0	0	1.08385	1.64467	1.24417	2.03373	0	0	0	1.12884	0.577584	1.28789	0.361285	1.64086	0	0.998104	0.373901	0.109644	0.361285	0.642756	NovelmiRNA-336
miRNA-precursor_1806	NovelmiRNA-1507	Nitab4.5_0009430	2628	2701	-	AUCAUGAAUUAUAGGACUGAUCUGAAAAUUUUGGUUUAAUUUAAUCAAGUCGCGAUUGGGUUUUUGACGUGAA	UCGCGAUUGGGUUUUUGACGUG	3.48905	3.22646	4.45704	4.5568	4.35791	4.64618	3.73456	3.65928	3.23626	4.79722	4.64288	4.71225	3.72419	4.5203	3.54337	4.71745	0.678403	0.109699	0.180819	-0.197151	NovelmiRNA-1507
miRNA-precursor_646	NovelmiRNA-542	Nitab4.5_0001329	575183	575242	-	UUACUACUCCACCGGUCUGUUACUGGGUUGUUACUGUUGCUGGGCUGUUGUUGCUGUGU	CUCCACCGGUCUGUUACUGGG	0	0	0	0.386876	1.15106	1.1746	0	0	0	2.32148	1.88879	1.14493	0	0.904178	0	1.78507	#DIV/0!	0.109931	0	-0.880889	NovelmiRNA-542
miRNA-precursor_1363	NovelmiRNA-1131	Nitab4.5_0004715	221748	221844	+	AGCCAUCAUGCCCUAGGUUUCUUGCUUCCUCAAGCCACUGACCCAUCUUUCGUCAUAUGGUGACUGAGUUGGCAAGAAACCUCGAGUCUGGUGGCC	CUGAGUUGGCAAGAAACCUCG	3.84302	4.22646	2.33662	3.22964	2.39392	2.73702	4.2903	4.113	4.05115	2.35123	2.34626	1.8079	3.4687	2.78686	4.15148	2.16846	0.305242	0.110153	-0.682781	0.618395	NovelmiRNA-1131
miRNA-precursor_1825	NovelmiRNA-1526	Nitab4.5_0009702	59425	59571	-	GUCCAGCAUAAUAUACUGGAGAUCGGUGCACUUGUGUAAGAAUUUCUAGCAUAUUAUACUGGACUGGUAUAUUAUACUGGAACUCCAAUAUAAUAUGUUGGAGUUCCAAUAUACUUAUGCUGGAACUCCAGUAUAUUAUGCUGGAG	UGGAACUCCAGUAUAUUAUGCUGG	0.800137	1.92878	3.42408	1.07277	1.5661	1.58122	1.43417	1.87268	1.35927	1.8658	1.68068	2.49071	2.051	1.4067	1.55537	2.0124	0.558056	0.110639	0.495628	-0.6057	NovelmiRNA-1526
miRNA-precursor_1770	NovelmiRNA-1473	Nitab4.5_0008779	62561	62640	+	AGGAUGCCUCGUUUUCUUGCCUGAUAGAUUCCAUGUGCCUCCGAAAUUUAUGCUGUUGGUGGUCUGUUGCUGUCAUCCA	CUGUUGGUGGUCUGUUGCUGU	0	0	0	0.111241	0.331635	0	0	0	0	1.16279	0.407659	0.46686	0	0.147626	0	0.679101	#DIV/0!	0.111704	0	-0.531476	NovelmiRNA-1473
miRNA-precursor_1664	NovelmiRNA-1377	Nitab4.5_0007277	16764	16936	-	AGUAUAAUAUACCGAUCCAACAUAAUAUACUGGAGUUUGGAGCACCGGUGCUCCAGUCUCCAAUAUAUUAUACUGGAACCAGCAAAGUAUACCGGACCAGCAUAAUAUGCUGGAAGUUCAUACACAGGUGUACCGAACUCUAGUAUAUUAUGCUGGAUCGGUUUCUGUUGCA	ACCGAACUCUAGUAUAUUAUGCUG	1.43401	1.11641	4.12918	1.90771	2.31026	2.28749	0.58617	0.836157	0.41372	2.90645	2.31455	3.47286	2.22653	2.16849	0.612015	2.89795	0.169133	0.111954	1.61452	-0.729465	NovelmiRNA-1377
miRNA-precursor_1154	NovelmiRNA-973	Nitab4.5_0003318	140803	140952	+	UGAUUACUUUUGAAACUGUAGCUAUUUUUGAAUGAUCACGUGUAAAUCUGGCAUUUUUUGAAUUUCUCCCUUUAAGAAAUAGGGAAGAUAUCAGAUAGCCUAAUUUACAGCUGGCAAUUGAAAAAUAGCCACAGUUUCAAAAGUAAUCG	AAACUGUAGCUAUUUUUGAAUGAU	1.36842	0.21829	3.51795	1.79405	1.76773	1.79273	0.58617	0.680038	0.658832	2.09407	2.1081	1.78879	1.70155	1.78484	0.64168	1.99699	0.334797	0.112267	1.05987	-0.212149	NovelmiRNA-973
miRNA-precursor_1046	NovelmiRNA-880	Nitab4.5_0002726	43613	43801	+	GCAUCUUUUCCAAUGGAUCCCUCUACAAUUUGGUUGGCAGUAGCUUGGUUAAGGGAAUCCACCGGAGUCAUCGCCGAAGCGAGUCUUCAUAGGGCUAUUGCUUAUGGACCCGUACUUGGGUGAUCUUAAGUGGAGGUUUGAACCGACUGAUGUUGAAGAAUCACCGAGGGAGUCGUGGUUAGGGGUGA	AACCGACUGAUGUUGAAGAAUC	3.15161	2.37357	5.12918	0.81751	1.19837	0.748331	1.58617	2.30564	1.80858	0.643411	0.680677	0.260409	3.55145	0.921403	1.90013	0.528166	0.123122	0.112526	1.65132	0.393238	NovelmiRNA-880
miRNA-precursor_1222	NovelmiRNA-1022	Nitab4.5_0003697	282767	282919	+	CGGCCUUUUAGAUAAAUCGUUUCGGUGCUACAUGGCUGGAUUGCAAGGUAUAGGGACUUCCGCCCAAGGAGAGGCGAUUGAUAGUUCAGCUAUAUCGUCUAUGGAAAAGAAGAUCGCAAAACUGACAGUAGAGCUUGAAGAGACCAAGGCUA	CUGACAGUAGAGCUUGAAGAGA	0.527118	0.566213	0	0.721295	0.4921	0.606312	1.23387	1.16546	0.243795	1.29111	1.55062	0.647432	0.364444	0.606569	0.881042	1.16305	0.232793	0.114465	-0.516599	-0.556484	NovelmiRNA-1022
miRNA-precursor_1027	nta-miR167e-5p	Nitab4.5_0002634	19448	19564	+	AGGGAACAAGUGAAGCUGCCAGCAUGAUCUAAACUUGGCCAGUUAAUAAUUAUACAUAAAUAAGAGAAAUGGAUGGCCAAGGUUAGGUCAUGCUUUGACAGCCUCACUCCUUCCUC	UGAAGCUGCCAGCAUGAUCUA	3.69704	3.56621	5.10102	1.84059	1.73603	1.74833	3.4072	3.39624	3.45325	1.84504	2.5092	2.14493	4.12143	1.77498	3.4189	2.16639	0.226163	0.114945	0.702528	-0.391408	nta-miR167e-5p
miRNA-precursor_832	NovelmiRNA-701	Nitab4.5_0001901	227945	228074	+	GACGACGCACCUCUGGAUCUUUCAACAAACCUCUCCGCUAUCUGCUUGAAUGACAUCCGCACCAUGGAAGUGACAUGCAAUCCACGUGCAUACUUUAACAACCCGUUGGAAGAUUCUGACAUGUUUGUA	UCUGGAUCUUUCAACAAACCU	0	0	0.436157	0	0	0	0	0	0	0.43696	0.466552	0	0.145386	0	0	0.301171	0.373901	0.116543	0.145386	-0.301171	NovelmiRNA-701
miRNA-precursor_511	NovelmiRNA-432	Nitab4.5_0000905	337747	337856	-	CUCGCUCAUCAUUCGUCCGUGGAGAUAAGUUUAGAUCUGGCCAAACUCUUUCACCCAGAACCUGUUCGGAUAAAACUGCUUCAAAAAUACCACCCGAUGAUUGAGGGAU	AGUUUAGAUCUGGCCAAACUCU	0.896352	1.11641	0	0	0	0	1.37972	1.40874	0.703226	0.380377	0.407659	0	0.670921	0	1.16389	0.262678	0.297495	0.116593	-0.492973	-0.262678	NovelmiRNA-432
miRNA-precursor_920	NovelmiRNA-774	Nitab4.5_0002211	134892	134977	-	AUCGAUGAGUUCGUGGAAAUCACCUGCCUCUAACCCAAUGCAAGGCAUUUGGGCGAGAUGCAAGUGAUUUCAUGAACUCAUCGAG	UGAGUUCGUGGAAAUCACCUGC	0	0	0	0	0	0	0	0	0	1.09407	0	1.17468	0	0	0	0.75625	#DIV/0!	0.116618	0	-0.75625	NovelmiRNA-774
miRNA-precursor_1566	NovelmiRNA-1295	Nitab4.5_0006196	111886	111981	-	CCUGACAACUCGCUUACGAUUUUACAAAACUUGCUCACGUUCUUGCUAUGCCAAGUCAACCUUACUACACUAAAGAUCGCUAAGGGAAUGUUAGA	AAAGAUCGCUAAGGGAAUGUUAG	0	0	0	0	0.151063	0.140648	0	0	0	0	0	0	0	0.0972371	0	0	#DIV/0!	0.116623	0	0.0972371	NovelmiRNA-1295
miRNA-precursor_994	NovelmiRNA-839	Nitab4.5_0002472	198088	198176	+	ACAUGACAUCUUCAAAACCCACUAUGUUCUUACACUUCAUCACUAUAGUGUGUGUACAGAGAAAUAGUGGGUAUUGAAGAUGUUAUGC	GUGGGUAUUGAAGAUGUUAUG	5.96868	6.19973	3.71414	5.70252	5.14504	5.06574	5.90328	5.93338	5.92796	5.62069	5.68533	6.05981	5.29418	5.30443	5.92154	5.78861	0.473081	0.116727	-0.627357	-0.48418	NovelmiRNA-839
miRNA-precursor_1826	nta-miR7997c	Nitab4.5_0009705	42145	42263	-	AUGUACUGCUCGGACUCUCCAAAAAUGUUGCCGCAUCCGUAUCUGGUCCCCCAAAAUGCACUACUUUUGGAGGAACCGACAUGCAUCCGACAACAUUUUUGAAGAGUCCGAGCAACAA	UGCUCGGACUCUCCAAAAAUG	0.896352	0.928783	0	0	0	0	1.0716	1.35811	1.54148	0.260082	0.282128	0	0.608378	0	1.32373	0.180737	0.0986328	0.116774	-0.715349	-0.180737	nta-miR7997c
miRNA-precursor_1285	NovelmiRNA-1068	Nitab4.5_0004195	154183	154249	-	ACUGGACAAUUAUACUUGCUGGAACUCUAGUAUAUUAUGCUGGAGUUCUAGUGUACUUAUGCUGGA	AUUAUACUUGCUGGAACUCUAGUA	0.334473	0.846321	2.54049	0.721295	1.37346	0.877614	1.10554	1.27868	1.05115	1.38038	1.49512	1.31486	1.24043	0.990788	1.14512	1.39678	0.893782	0.116797	0.0953064	-0.405997	NovelmiRNA-1068
miRNA-precursor_1147	NovelmiRNA-966	Nitab4.5_0003271	299283	299350	-	UGGGAUGCAGUUCUGUGGGAGGUGCAUGAAUCAAAUCACCGUGCACCUGACACUGAUGACACUUCCG	CGUGCACCUGACACUGAUGACA	0.0296185	0.0807865	0	0	0	0	0.53726	0	0	0.380377	0.346258	0	0.0368016	0	0.179087	0.242212	0.474928	0.116993	-0.142285	-0.242212	NovelmiRNA-966
miRNA-precursor_1747	NovelmiRNA-1451	Nitab4.5_0008400	102557	102659	-	CGGCUAGUUCUACUUUUUAGUUUUGUUUGUUUGUAGGCUGAUCCACUAUAUAAGGAUCAUUUUCCAUUCUUUAUAGGCAUGCAUUAGCCAAAGUAUUAGCUU	UUAGUUUUGUUUGUUUGUAGGCUG	1.72352	2.00679	1.86912	2.80583	2.79876	2.56851	2.33749	1.9937	2.21342	2.56941	2.60406	2.39286	1.86647	2.72437	2.18154	2.52211	0.0718771	0.117751	-0.315064	0.202258	NovelmiRNA-1451
miRNA-precursor_191	NovelmiRNA-169	Nitab4.5_0000227	722489	722620	+	UGUACAACUGGACUGCCCUGAUUUUAGGCGCUUUUUGCUAUUGUAUUUAUGAAUACAUGACACGAAUACAUGUGAAUACAUGCACGUACAGCUGGACUGCCCUUAUUUUAGGCGCUUCUUACUGUUGUAUU	GCUGGACUGCCCUUAUUUUAGGC	1.33447	0.846321	3.32368	0.111241	0.888029	1.24018	0.138711	0	0.359272	1.54388	1.37729	1.34133	1.83483	0.746485	0.165994	1.42083	0.0945385	0.117776	1.66883	-0.674345	NovelmiRNA-169
miRNA-precursor_361	NovelmiRNA-311	Nitab4.5_0000549	561361	561514	-	CAGAAGGGGAUCCUUUAAGCAACGGUCAAUUUGUAUACCGUGUGACCUAUAGGGUACGCGUAAUCAGCCCCUGACGCACGGUUAGGCUGCCUACAUCACACCUCCUUGGUCUGCGUGAAUGCGAGAUGCUUUGUGUACCGGACUGCCCUUUUA	UGAAUGCGAGAUGCUUUGUGU	2.60037	2.16825	1.41191	2.65773	2.434	2.4898	2.7127	2.78916	3.05971	2.88627	3.25732	2.61525	2.06018	2.52717	2.85386	2.91961	0.094007	0.118354	-0.793683	-0.39244	NovelmiRNA-311
miRNA-precursor_440	NovelmiRNA-380	Nitab4.5_0000749	58626	58740	+	GAAAUGGGGUUGGAGGGCCAAAAUGGAACAAGGCUGAGUUAAAGUGCCAAAAUAAAAAAUUGGGCCAAGUUUAAUGGUCUGUAUAUGUAUUUGGCCAAAUAUAAAGCCUAUUUA	AAUGGAACAAGGCUGAGUUAAAGU	0.0296185	0	1.36216	0.721295	1.05153	0	0	0	0.182394	1.35123	1.07062	1.26041	0.463925	0.590941	0.0607981	1.22742	0.424078	0.11866	0.403127	-0.63648	NovelmiRNA-380
miRNA-precursor_222	nta-miR172k	Nitab4.5_0000272	317218	317426	+	UGGAUUAGACCUCAGCUAAGAUUUUAACUUUAUAGAUUUUGGAUUGUAAAACGACUUCAAAUAUUAAUAAAUGAAUUCAAAAUUUAAUAUUUGUACAUAUUUAAUAAAUUUUUUAAUAUAAAUACUAUGAGCAAAAGAGGAUUCAACCUAACCCGUAUAUAGAUCCUUUAUCCUUUCAAGUUUGUGAAUCUUGAUGAUGCUGCAUCCU	UGAAUCUUGAUGAUGCUGCAU	0.334473	1.15118	0	0	0.63649	0.748331	0.486634	0.504951	0.41372	0	0	0	0.495216	0.461607	0.468435	0	0.941519	0.118704	0.0267814	0.461607	nta-miR172k
miRNA-precursor_1542	NovelmiRNA-1272	Nitab4.5_0005910	76584	76707	-	AGGUUCGGGAUUCUAAAUGUUUUAAGUUACAGGGUUUUAUAUUAAUAAUUUAUACAUAUUCAAUAAAUUUAUUAAGACAAAUAUAUAGUUUUUGAAUCAAAGCUACUGGAUUCGGCCGAACCC	AAAGCUACUGGAUUCGGCCGAACC	1.72352	1.51375	4.04497	1.56375	1.7036	1.72561	1.23387	1.22318	1.54148	1.69072	1.95198	1.93501	2.42741	1.66432	1.33284	1.85923	0.251734	0.118829	1.09457	-0.194912	NovelmiRNA-1272
miRNA-precursor_944	NovelmiRNA-796	Nitab4.5_0002266	331728	331858	-	GUAGUUGCAGAAACGAACAUUGAAUGGUAUCAACGGAUAGGAAUAUAUGUUGGUAAUUACAAACAAAGUUAUUAGUGUGUCCCAACUGGGUGUUUGGUCUAGUGGAAUGAUUCGCUUCGGGUGCGGGUGG	UGGUCUAGUGGAAUGAUUCGCU	0	0	0	0	0.331635	0.392187	0.808562	0	0	0	0	0	0	0.241274	0.269521	0	0.373901	0.118893	-0.269521	0.241274	NovelmiRNA-796
miRNA-precursor_843	NovelmiRNA-712	Nitab4.5_0001943	314096	314174	-	UCGGUCGAAGAUCACGGCGUGAAUCUCGGGACGGAUAUCCGUGGUUGGUCAAGGAUCAUGGCGUGAAUCUCGGAACGG	AUCAUGGCGUGAAUCUCGGAACGG	0.942156	0.665749	2.80539	1.4179	1.37346	1.36304	0.264242	0.72068	0.118264	1.38038	0.86709	0.729894	1.4711	1.3848	0.367728	0.992454	0.188062	0.119512	1.10337	0.392346	NovelmiRNA-712
miRNA-precursor_232	NovelmiRNA-199	Nitab4.5_0000281	422272	422417	-	UUCCAGCAUAAUAUACUGGAGAUUGGUGCACAUGUGUAUGAACUUUCAGCAUAUUAUGUUGGAACUCCAACACAAUGAAAGUUCCAGCAUAAUAUACUGGAGAUUAGAGCACCUGUGUAUGAACUUCCAGUAUAUUAUGCUGGAC	AGCACCUGUGUAUGAACUUCCAGU	2.6564	2.8778	3.59536	2.75813	2.97209	3.10588	2.49946	2.96861	2.75686	3.35123	3.16255	3.08353	3.04319	2.94537	2.74164	3.1991	0.391516	0.119949	0.301542	-0.253733	NovelmiRNA-199
miRNA-precursor_1682	nta-miR5303b	Nitab4.5_0007490	88350	88474	-	ACCUAUGUUGCUCGGACUCUCCGAAAAUGUGGCCGGAUACGUGUCGGAUCCUCCAAAAGUAGUGCAUUUUUGAAGGAUCCGACACGGGUGCGACUACAUUUUGGAGAGUCCGCGCAAUAUAGGU	AAAAUGUGGCCGGAUACGUGU	1.43401	1.18512	0	0.185242	0.151063	0	0.888732	1.55075	1.15069	0	0	0	0.873044	0.112102	1.19672	0	0.539035	0.120209	-0.32368	0.112102	nta-miR5303b
miRNA-precursor_457	NovelmiRNA-394	Nitab4.5_0000814	456380	456618	+	UGGGAUAGAUUCUGAAACUUCACACUUCUGCAUUCAGGAAUCCAAGAUAGUAUCCUGGAAUUUCACACUUCAGGAUCUCGUUAGAUACUAAUACCCAUUAUUUUUUAGGAGUUUGAACUUGAAUGGCAAGACGAUAUAUGUGUAUGACUCUGUGGUUCCGGCUAUGAAAGUUUUGAAAUUCAGGAUACUAUCUUGGAUUUCUGAAUGUUGAAGUAUGAAAUUUCAGCAUUUUGUGCUG	UCUUGGAUUUCUGAAUGUUGA	0.527118	0.151176	0.387247	1.18524	1.10215	1.10588	0.138711	1.22318	0.90676	1.61916	1.46655	1.14493	0.35518	1.13109	0.756217	1.41022	0.303747	0.121477	-0.401036	-0.279123	NovelmiRNA-394
miRNA-precursor_1646	NovelmiRNA-1359	Nitab4.5_0007084	128298	128389	+	CAGCUCUAGAGCUGAAGUUUUUGUUUUGUAAGCUUCAACUUUAGAGCUGAAGUUUUUAUUUUUUAACUAUCGAACUUCAGCUCUAGAGCUA	AUCGAACUUCAGCUCUAGAGCUA	0	0.566213	0.616729	0	0	0	0.679279	0.194611	0.359272	0.321483	0.407659	0	0.394314	0	0.411054	0.243047	0.948507	0.121643	-0.0167399	-0.243047	NovelmiRNA-1359
miRNA-precursor_45	NovelmiRNA-42	Nitab4.5_0000032	2655212	2655335	-	UUCUUCUUCAUUUCUCCAUUAAUUGUGUAGCUAUAUCUCUAUUAUAUUAUUAAACCCAAUUUAAAUAUGCACGUUGACGUAAAUAGAGAUUAGUUACACAAUUGAUGUAGAGAUGAAGAGGAC	AAUUGAUGUAGAGAUGAAGAG	0.586012	1.21829	0	0.255631	0.331635	0	1.65656	1.59515	1.18239	0	0	0	0.601434	0.195756	1.47803	0	0.0834084	0.122736	-0.8766	0.195756	NovelmiRNA-42
miRNA-precursor_378	NovelmiRNA-328	Nitab4.5_0000617	506536	506630	+	GCAUCCCUGUUUAUCUCCUUCAGCUGUUGUUCAGCCCUAGUACUAGAACAUUGUUGCUAGGGCUGAACAAUUGUGAAGGAGAUAAAACUGAUGG	AGGGCUGAACAAUUGUGAAGG	6.11958	6.23358	0	0	0	0	5.57712	5.59651	5.68812	0.594502	0.776893	0	4.11772	0	5.62059	0.457131	0.505976	0.123104	-1.50287	-0.457131	NovelmiRNA-328
miRNA-precursor_1547	NovelmiRNA-1277	Nitab4.5_0005998	166684	166873	-	CUGGAUGGAUGAAGAAUAUGCCGAGAAGAUAGCUUUUAUUAUUCCUUGGGGUGUAUACUGUUACAAGAUGAUGUCUUUUGGUCUAAAGAAUGCUGGAGUCACCUACAUGAGGUCCAUGACGACCAUCCUCCAUGAUAUGAUACAUAAGGAAAUAGAGGUAUAUGUGGACGACGUCAUUAUCAAAUCCAA	AUGGAUGAAGAAUAUGCCGAGA	2.90794	2.93877	0.336621	3.33905	3.52957	3.79818	3.03683	2.82688	2.80858	3.89639	4.15361	3.70463	2.06111	3.5556	2.89076	3.91821	0.392	0.123257	-0.829654	-0.36261	NovelmiRNA-1277
miRNA-precursor_1674	NovelmiRNA-1386	Nitab4.5_0007375	107340	107397	-	GGUUUUUGCUCGACGGCAGAUUCGCCAGAAAUUAGGGUUUGUUCUUGAACAAAGACG	AGGGUUUGUUCUUGAACAAAGAC	0	0	0.851194	0.322745	0.244172	0	0	0.135717	0	0	0	0	0.283731	0.188973	0.045239	0	0.453166	0.123701	0.238492	0.188973	NovelmiRNA-1386
miRNA-precursor_236	NovelmiRNA-202	Nitab4.5_0000288	944382	944539	+	GGUCAAACCUGGAUGUAAUCUCAAUUGUUAGCAUGCCUAAAUUGGGCAAAACAUCUCCGCCCAGAAAAUAUAUUCUGAUAUGAGAUUCAGAAUAUAUUUGUUGGGUGUUUUGCCUAGUCCGGCAUACCAUCAAUUGAGAUGACAUCUAGUUUUGACG	CUGGAUGUAAUCUCAAUUGUU	5.95896	6.1608	3.89995	6.1148	5.92717	6.05553	6.85545	6.62423	6.92854	6.08193	6.21823	6.34297	5.33991	6.0325	6.80274	6.21437	0.114926	0.123738	-1.46283	-0.181876	NovelmiRNA-202
miRNA-precursor_1513	NovelmiRNA-1250	Nitab4.5_0005699	88122	88282	-	GGUUUCGAGACGUGGACCCCACAGGCGAAUUUUGAGUGCAAUUUCGGAUUUUUAAUGGAAAAUGUAGAAUUUCAUAUGGAAUUAAUUCCUAUAAUUUUUAUUAACUGAAUCGAAUUAUUGUGGCUAGAUUCGAGGCAUUCGGAGGUCGAUUUGAGAGACA	AUUCGGAGGUCGAUUUGAGAGACA	0	0	0	0.563754	0.0515273	0.606312	0	0	0	0	0.144624	0	0	0.407198	0	0.0482081	#DIV/0!	0.123803	0	0.35899	NovelmiRNA-1250
miRNA-precursor_1761	NovelmiRNA-1464	Nitab4.5_0008708	80051	80260	+	UGGAGUAAAUUUGAGGCAUGAAUAGUUGAGAAUAUUUUCUCUUAACAUAUCCUCAUCAGUGAUCUUUUCUCCAUGUAAUUUCACUUAGAACUAAUUCUAUGGUGGAAAAAGAUAUAGCUCAGUCAAGUAAAAUUACGUGGAAAAAAGAUCAAUGAUGAGGAUAUGUUAGAGGAAACAUUCCCUAUUUUUCAUGCUUCAAAUUUGCUCUU	UGGAAAAAAGAUCAAUGAUGA	1.11208	1.51375	0	0.863314	0.99906	0.503218	2.20284	1.83616	1.78812	0.321483	0.523136	0.559969	0.875276	0.788531	1.94237	0.468196	0.0862838	0.124965	-1.0671	0.320335	NovelmiRNA-1464
miRNA-precursor_545	NovelmiRNA-457	Nitab4.5_0001006	188098	188182	-	UCGUGGGGUCUGGGGAGGGUAGUGUGUCAGUAAGCCUUACCCUACCUUGUGAGGAUAGAGAGACUAUUUCCAAUAGACCCUCGG	UGGGGUCUGGGGAGGGUAGUGUGU	4.07658	3.74185	5.06454	3.5568	2.87353	2.86727	3.16309	3.4025	3.47901	2.65538	2.77689	2.35438	4.29433	3.0992	3.3482	2.59555	0.0813784	0.125867	0.946122	0.503647	NovelmiRNA-457
miRNA-precursor_1371	NovelmiRNA-1136	Nitab4.5_0004753	159906	160011	-	ACUUUUGUACUUAACUUCAGGACUUCAGGACUACAUGUCCUUAACUUUUGAACCUGUAACUCUAAGUUCAGGACCAUGUCCUUAACUUUUGAAUUUAACAUUAGG	ACUUCAGGACUUCAGGACUACAUG	1.33447	1.25071	1.93866	0.255631	0.703604	0.655222	0.927207	1.07432	1.01638	0.736521	0.822696	1.14493	1.50795	0.538152	1.00597	0.901383	0.0854902	0.126514	0.501978	-0.363231	NovelmiRNA-1136
miRNA-precursor_389	nta-miR162-3p	Nitab4.5_0000646	307555	307645	+	ACUGGAGGCAGCGGUUCAUCGAUCUGUUCCCUGAAAGGCGAUAAACAAAAUAUAGCAACAGGAAUCGGUCGAUAAACCUCUGCAUCCAGC	UCGAUAAACCUCUGCAUCCAG	6.17458	6.68515	6.95501	4.90223	4.81403	4.97715	6.17113	6.17281	6.30088	5.01032	5.26149	5.81618	6.60491	4.8978	6.21494	5.36266	0.169269	0.127944	0.389972	-0.464857	nta-miR162-3p
miRNA-precursor_272	NovelmiRNA-234	Nitab4.5_0000362	665454	665614	-	UUGUAAGAAUAUGCUUUUUGGUGACAAGUCGCGCUUUAUCAGGGCGGUACGAAUUUACAGCAUAAAAAACGGUCGCCAGAUCGAGGUUGUUGAGUUAUCUAAGCAAAUAUAUAAGGUGGUUUGUCGUAGAUGGGACCAAGGUUGUAAGUGGAUGUUGCAU	UAAGGUGGUUUGUCGUAGAUGG	0	0	0	0	0	0	0.264242	0	0	0.0584486	0	0.0835311	0	0	0.0880805	0.0473266	0.373901	0.12838	-0.0880805	-0.0473266	NovelmiRNA-234
miRNA-precursor_1568	NovelmiRNA-1297	Nitab4.5_0006222	163564	163664	+	UAAAGGAGGCGUCCAAAGGGAUCGCAUUGAUCCCAUUUUUGUUUCUAUUAAUUUAAGAAACUGAAUUUGGAUCAUGCUAUCCCUUUGGACUCCUCCUUUC	AUCAUGCUAUCCCUUUGGACU	7.24479	7.24015	2.54049	5.67067	5.60831	5.64618	7.21407	7.17509	7.24473	5.64341	6.14688	5.99564	5.67515	5.64172	7.2113	5.92864	0.382561	0.128793	-1.53615	-0.286925	NovelmiRNA-1297
miRNA-precursor_1531	NovelmiRNA-1263	Nitab4.5_0005868	166061	166309	-	AGGAAACAAGGAAUAGGUCCGAGAAUUCUUUGCAAAUGCCUUGAAACUACAUCUAUAAGUGAGGCAUUGGUGCCUUUUGUAUAGCUUGGUAUUCAUUAUCAGUUCCAACUUCCAACAAAAGUUGGCAAGUUAUAAGCUUUGUUUAUUGCAGCCGGAGAGAAAUUUACAACCCAUCCCUUCACUUGACUGAUGUAGUUCUUAUGGUUUAAGGCAUUAGCAUAUAAUUCUUGGACCCUUUCCUUAUUCCA	UCCGAGAAUUCUUUGCAAAUG	2.89635	2.83567	0	0.770204	0.414097	0.448771	2.7127	2.56198	2.72492	0.823983	0.680677	1.14493	1.91068	0.544358	2.66654	0.883197	0.473789	0.129725	-0.75586	-0.33884	NovelmiRNA-1263
miRNA-precursor_886	NovelmiRNA-742	Nitab4.5_0002081	54159	54397	-	UGUGUAAACUUUUGGUUGUGUUAUUCUAAGCCAAACCAAUGAAAAUAAAUAUAGAAAAACUUGCCGUUUUAUGGAUCUUUUUAUUCAUAUAUUGCUAUUACUAUCCCUCAUUUGAACAUAGAUCCGAACUCCCAUUCAGAAUAGGGGGGGGGGACGGCCGCUCCGCUCUUCGGGACUUUCUUUAUUCUUUUUUUAUUAAAACAAUUACAACUGAAAAAGACUGCUAGAAAUUUAGACU	AAAAGACUGCUAGAAAUUUAGACU	0	0	0	0	0	0	0	0	0	0.491408	0.144624	0.0835311	0	0	0	0.239854	#DIV/0!	0.131977	0	-0.239854	NovelmiRNA-742
miRNA-precursor_1895	NovelmiRNA-1588	Nitab4.5_0011541	17415	17530	+	UAAGACUACGUACAAUAGACCCUUGUGGUCCGCCCUUCCCCGAACCCGCGUAUAGCGGGAGCUUAGUGCACCGGGCUACUUUUUUAAUUUAUUCAGUCAGUUGAAUGUUGUUUUU	AGACUACGUACAAUAGACCCUUGU	3.21828	2.6896	5.55855	2.40247	3.07706	3.27189	2.27919	2.81754	2.76736	3.51131	3.21501	3.76942	3.82214	2.91714	2.62136	3.49858	0.25218	0.132353	1.20078	-0.581439	NovelmiRNA-1588
miRNA-precursor_598	NovelmiRNA-504	Nitab4.5_0001172	454293	454435	-	CAAUUAUGAUCAAAGCUCUAGGGAUCCUACGUAUCUGCUAAAGUUAGCUUUCCAAAAAAGUGUACUAAUCUUAAGCUGAAGGAAGGAGCAAAUUAGAGGCGGAUCUAGGAUUUAAAUUUUAUGAGUUUAACUUUUAUGAUUU	AGAGGCGGAUCUAGGAUUUAAAUU	3.13198	2.74754	5.36532	3.46323	3.79107	3.74833	2.36578	2.8906	2.51681	3.56941	3.40013	3.30816	3.74828	3.66754	2.59107	3.4259	0.23611	0.13259	1.15721	0.241642	NovelmiRNA-504
miRNA-precursor_1168	NovelmiRNA-982	Nitab4.5_0003410	62821	62986	+	UAACUGGCGAACUUCAACUCUAAAGCUGAAGUUGUUGUGUUGUAACUGAAAACUUUAGCUCUAGAGCUUAAGUUUUUGUGUUGUAACUGAAAACUUUAGCUCUAGAGCUUAAGCUUUUGUGUUGUAACUGGGAAAUUUCAGCUCUAGAGCUGAAGUUUUUGUGUU	AGCUCUAGAGCUGAAGUUUUUGUG	1.69704	2.26665	1.41191	1.53574	1.33164	1.24018	2.0716	1.65928	1.82876	1.40895	1.84506	1.74979	1.79187	1.36919	1.85321	1.66793	0.836334	0.132737	-0.0613425	-0.298748	NovelmiRNA-982
miRNA-precursor_1856	NovelmiRNA-1553	Nitab4.5_0010633	39915	40017	-	UAGUUUUAUCAUAUGUAGAUCAAUUGACCAAACCAUUAUAAACUAUUAUGCUUAGUUUAGUAUAUUUUUCUUUUGUCGUCUGAUUUAUCGUCCACCAAGCUU	UCUUUUGUCGUCUGAUUUAUCGUC	0	0	1.50655	0	0.414097	0.271893	0	0	0	0	0	0	0.502182	0.228663	0	0	0.373901	0.132921	0.502182	0.228663	NovelmiRNA-1553
miRNA-precursor_1539	NovelmiRNA-1270	Nitab4.5_0005902	121802	121897	-	GAUUAACCAGCCAACCUUUUGAUUAUCCAACUGCAAAUCUUUCAACUACUUAGAUCAACUUGCAGUUGGAUAAUCAAAAGGUUGGCUGGUUAAUG	GAUAAUCAAAAGGUUGGCUGG	0	0	0	0.111241	0.5661	0.655222	0	0	0	1.22837	0.630051	0.845371	0	0.444188	0	0.901265	#DIV/0!	0.132983	0	-0.457078	NovelmiRNA-1270
miRNA-precursor_687	nta-miR162-3p	Nitab4.5_0001432	466152	466230	+	ACUGGAGGCAGCGGUUCAUCGAUCUGUUCCCUGAACGCAACAGCGCUGGGAAUCGGUCGAUAAACCUCUGCAUCCAGC	UCGAUAAACCUCUGCAUCCAG	6.16374	6.70723	6.90431	4.89122	4.75987	5.03142	6.14892	6.21698	6.27997	5.02192	5.26149	5.84074	6.59176	4.89417	6.21529	5.37472	0.169087	0.133032	0.376469	-0.480546	nta-miR162-3p
miRNA-precursor_1488	nta-miR5303b	Nitab4.5_0005528	28572	28694	+	GCUAUGUUGCUCGGACUCUCCGAAAAUGUGGCCGGAUACGUGUCGGAUCCUCCAAAAGUAGUGCAUUUUUGAAGGAUCCGACACGGGUGCGGCUACAUUUUGGAGAGUCCGCGCAACAUAGN	AAAAUGUGGCCGGAUACGUGU	1.29971	1.15118	0	0.0332389	0.0515273	0	1.46064	1.33211	1.41372	0	0	0	0.816961	0.0282554	1.40216	0	0.228935	0.134292	-0.585196	0.0282554	nta-miR5303b
miRNA-precursor_176	NovelmiRNA-157	Nitab4.5_0000195	617608	617730	+	AGCAGGGCGGUGCGAAUUUACAGCAUAAAAAACUGUCGUGAGAUCGAGGUUAAUGAGUCAUCUAAGCAAAUAUAUACGAUUAUCGUAGAUAGGAUCAAGGUUGUAAGUGGAUACUACGUGCG	AGGGCGGUGCGAAUUUACAGCAUA	2.3851	2.75886	2.77719	0.448276	0	0.702527	2.12222	2.59515	2.18239	0.906446	0.577584	1.23239	2.64038	0.383601	2.29992	0.905475	0.157363	0.134873	0.340462	-0.521873	NovelmiRNA-157
miRNA-precursor_454	NovelmiRNA-391	Nitab4.5_0000788	417092	417184	-	AGGUGUAAAACUUGUGGUCUAGAGUUAGCUUUUAAAUAUGCACCAACGCGGUCAGGGAUGGGAUCUUUGUCUAGACACAUAGCUAAACACCC	CUUGUGGUCUAGAGUUAGCUUU	0.749511	1.34382	0.0528281	0.50717	0	0.792725	0.58617	0.135717	0	0	0	0	0.715386	0.433298	0.240629	0	0.314387	0.134946	0.474758	0.433298	NovelmiRNA-391
miRNA-precursor_862	NovelmiRNA-723	Nitab4.5_0001993	291143	291260	-	CCAACAAUUUCUGGGGAUCGAAUUUUGAGUUGCUGUCUGAGGUUCGUUGAAUUCCGGCAUGUUUCGAAGUCGAGGUUCUGAUUUGUAAUUUUGGUGUUUCGAUCCAAGGAUUGUUGU	GGUGUUUCGAUCCAAGGAUUGUU	0.849046	1.28242	2.17312	0.721295	0.5661	1.14065	0.323135	0.72068	0.302688	0.690717	0.282128	0	1.43486	0.809348	0.448834	0.324282	0.0752872	0.139924	0.986029	0.485066	NovelmiRNA-723
miRNA-precursor_252	NovelmiRNA-216	Nitab4.5_0000317	1026746	1026879	-	AGUCGAUAGAAACUUCAUCAUUGAUUCGGUCGAACCUUAGGGAAAUCACAUCGUUUCUCGUCAUCUCCUUUCCAAGAAACGAGGGGGCUAUCUGUAUACGGUUAAAACCGAUCAUCGAUCAUGAAGAUCGAUC	AAAACCGAUCAUCGAUCAUGAAGA	0	0	0.529266	0	0	0	0	0	0	0.128838	0.215014	0	0.176422	0	0	0.114617	0.373901	0.140474	0.176422	-0.114617	NovelmiRNA-216
miRNA-precursor_1221	NovelmiRNA-1021	Nitab4.5_0003692	80266	80345	+	CGACGUUAAAUAAAAUGUGUCUCGGACUGCGGGUGUAUUUCAUGUGGCGUGGUCCAAAGACGUAUUUUAGAUGACGUUA	AAAUGUGUCUCGGACUGCGGGUGU	0	0	0.483462	0	0	0	0	0	0	0.128838	0.215014	0	0.161154	0	0	0.114617	0.373901	0.140474	0.161154	-0.114617	NovelmiRNA-1021
miRNA-precursor_1773	NovelmiRNA-1476	Nitab4.5_0008799	60831	60899	-	GAGUCUAGUAGAGUCUUGCGGAUCGGUACAGAGACAUCUGUACUUAUCUUCGAGAGGCUACAGGGCUG	AGUAGAGUCUUGCGGAUCGGUACA	2.41789	2.23459	3.62202	2.98225	3.08966	3.59382	2.05432	2.44557	2.06822	3.69652	3.76521	3.40546	2.75817	3.22191	2.18937	3.6224	0.278174	0.14062	0.568797	-0.400485	NovelmiRNA-1476
miRNA-precursor_1610	NovelmiRNA-1329	Nitab4.5_0006709	42082	42156	+	CGUAUUCAUCGCGUGAAACAUGGGAUUACAGCUAAACAGAUUACUGUAUUCGACUGUAUUCACGGCGUGAAACA	UCGACUGUAUUCACGGCGUGAAAC	0	0	1.52927	0.0332389	0.244172	0.555686	0	0	0	0	0	0	0.509755	0.277699	0	0	0.373901	0.141224	0.509755	0.277699	NovelmiRNA-1329
miRNA-precursor_695	nta-miR482b-5p	Nitab4.5_0001459	52335	52433	+	AGGGAGCUUUUGGAGUGGGUGGAGUGGUAAGAUAUCAUAUUUAUGUUGAAUCAUAAUAAUUGAAAUCUUGCCAAUGCCAUCCAUUCCUAUGGCUUCCA	AGUGGGUGGAGUGGUAAGAUA	4.26859	4.2587	2.9887	5.24486	4.57509	4.7845	3.70165	3.19461	3.25875	4.59139	4.43003	4.46686	3.83866	4.86815	3.385	4.49609	0.374129	0.141879	0.453661	0.372058	nta-miR482b-5p
miRNA-precursor_1052	NovelmiRNA-885	Nitab4.5_0002764	334192	334266	-	GUGCUUGGGAGAGAGUAGUACUAGGAUGUGUGACCCCCUGGAAAGUCCUCGUGUUGCAUCCCUCUUUUUGGCAA	AGUCCUCGUGUUGCAUCCCU	3.98107	3.61061	7.11188	4.92131	5.65991	4.50655	3.22617	3.98538	3.25129	4.34015	4.24896	4.57678	4.90119	5.02926	3.48762	4.38863	0.28206	0.142157	1.41357	0.64063	NovelmiRNA-885
miRNA-precursor_1241	nta-miR7122-5p	Nitab4.5_0003818	67530	67646	-	AUGGCCCUUACCAUUCUGUUAUACAGAGAAACCGCGGUCGAGUUAACUGAGAAAUUUGGCUUUUCUUCUCAUUCUCUACCGCGUUUCUCCGUAUAACCAAAUGGUUUUAGGGUCAA	UUAUACAGAGAAACCGCGGUCG	2.97558	3.29802	5.03508	3.47802	3.85888	4.47965	3.33749	3.18738	3.35232	4.41248	4.37729	5.23769	3.76956	3.93885	3.2924	4.67582	0.498451	0.143123	0.477162	-0.736965	nta-miR7122-5p
miRNA-precursor_1591	NovelmiRNA-1314	Nitab4.5_0006483	88307	88447	+	CCUGUAUUUAUAUUAAGAAAUUCGCUAAAUAUUGGAAAAUAUCUGACUGUGAACCCAGUUAUUAUUGCAUAUUAAUUUGAAAUUACGGUCGGAACCCAUAAGCCUCAAAUCCUGGAUUCACCUCUGUAUAUAUAUAUAGA	AAUAUCUGACUGUGAACCCAGUU	0	0.00678589	0.886818	0.50717	1.10215	1.20776	0	0	0	0.321483	0.776893	0.203825	0.297868	0.939029	0	0.434067	0.368992	0.145052	0.297868	0.504962	NovelmiRNA-1314
miRNA-precursor_1098	NovelmiRNA-925	Nitab4.5_0002988	235802	235872	-	CCGGUCCAGCAUAAUAUACUGGAGUUCGAUGCACAUGUAUAUGAACUUCUAGCAUAUUAUGUUGGACCGA	AUGAACUUCUAGCAUAUUAUGUU	0.334473	0.151176	2.14398	0.185242	0	0.792725	0.723673	1.10534	0.565723	0.594502	1.07062	0.807897	0.876542	0.325989	0.798246	0.824341	0.910721	0.145491	0.0782951	-0.498352	NovelmiRNA-925
miRNA-precursor_36	NovelmiRNA-34	Nitab4.5_0000025	1450237	1450325	+	ACAUUGGUCUAUACUUCACGGUGGGUGCCAAACUGUUUACCCGUAAAACGAUACAGUUGAAUUUAUAACGUGAUUUAUAGACAAGUGA	AUAACGUGAUUUAUAGACAAGUG	0	0.665749	0.921584	0	0	0	0	0.305642	0	0	0.144624	0.260409	0.529111	0	0.101881	0.135011	0.218498	0.14755	0.42723	-0.135011	NovelmiRNA-34
miRNA-precursor_885	NovelmiRNA-741	Nitab4.5_0002081	51131	51373	-	UGUGUAAACUUUUGGUUGUGUUAUUCUAAGCCAAACCAAUGAAAAUAAAUAUAGAAAAACUUGCCGUUUUAUGGAUCUUUUUAUUCAUAUAUUGCUAUUACUAUCCCUCAUUUGAACAUAGAUCCGAACUCCCAUUCAGAAUAGGGGGGGGGGGGGGACGGCCGCUCCGCUCUUCGGGACUUUCUUUAUUCUUUUUUUAUUAAAACAAUUACAACUGAAAAAGACUGCUAGAAAUUUAGACU	AAAAGACUGCUAGAAAUUUAGACU	0	0	0	0	0.0515273	0	0	0	0	1.09407	0.282128	0.203825	0	0.0171758	0	0.526675	#DIV/0!	0.14847	0	-0.509499	NovelmiRNA-741
miRNA-precursor_210	NovelmiRNA-184	Nitab4.5_0000257	892787	892871	-	UGGCACAACUUCAGCUGACCGAGGACAUGACCCUUGAUAGGAAGGUAUGGAGGUCGAUGAUUAGGGUAGUAGAGUAGGUAGUCU	AACUUCAGCUGACCGAGGACAUGA	2.0919	2.16825	3.8557	1.9926	2.67044	2.65522	2.00121	2.20897	1.6812	2.90645	2.97244	2.70972	2.70528	2.43942	1.96379	2.86287	0.281204	0.14849	0.741491	-0.42345	NovelmiRNA-184
miRNA-precursor_712	NovelmiRNA-599	Nitab4.5_0001513	243216	243282	+	AUUUGAAUGGUUUGUAGAUCAUUUGCACACCUUCAUAGCACUGUCAAUGACGCACAGACCUCAGAC	UGGUUUGUAGAUCAUUUGCACA	0	0	0	0.185242	0.151063	0	0	0	0	0.780915	1.07062	0.0835311	0	0.112102	0	0.645023	#DIV/0!	0.148669	0	-0.532922	NovelmiRNA-599
miRNA-precursor_56	NovelmiRNA-53	Nitab4.5_0000041	301198	301286	-	CCAAGCACUAAGUGCUCUUACUCCCGUAGUUCUUUUAGAUGAUUGAGAACUAGAAGAAGAAGGAGUUGGAACAUUUGGUCUAGCGUGA	AGGAGUUGGAACAUUUGGUCU	0	0	0	0	0	0	0	0	0	0.643411	0.346258	0	0	0	0	0.32989	#DIV/0!	0.150666	0	-0.32989	NovelmiRNA-53
miRNA-precursor_1215	NovelmiRNA-1016	Nitab4.5_0003661	210566	210662	+	ACUCUUUUAGAUGGAAAUUAUGAAAAAUGGGAGGCGUAGGAUUGAGUGAAAUUGGAUCAACUCCCUCCAUUUGUUCGUUUUUCCAUCAAAAAGAGG	UGGAAAUUAUGAAAAAUGGGA	0.334473	0.566213	0	0	0	0	0.0715965	0.305642	0.118264	0.195952	0	0.367324	0.300229	0	0.165167	0.187759	0.493045	0.151552	0.135061	-0.187759	NovelmiRNA-1016
miRNA-precursor_795	NovelmiRNA-671	Nitab4.5_0001756	329304	329485	-	CAGAUAUACCUUUCCACUCAGAGGCGGAUCCAGAAUUUGAUGGAUGCGGGUGCCACCAGAUUUAAUGUAAACUUAUCAAUAAUCAAAGCGAUUAAAUUGGGAUGUAAAUUUGAUCUGACUCAUUUUGUAUUAAUUCACUUCCUUUCGAUUCGAUCCAUUUUGAAAUUACUUCGGUUUUCUU	AGAGGCGGAUCCAGAAUUUGAUGG	3.29971	2.82495	4.76049	2.68349	3.10215	2.70253	2.51217	2.84538	2.71411	2.64341	2.56416	2.53725	3.62838	2.82939	2.69055	2.58161	0.187388	0.151822	0.937828	0.247783	NovelmiRNA-671
miRNA-precursor_1171	NovelmiRNA-984	Nitab4.5_0003415	242214	242484	-	CAGGCACGAUAUGGCAAGGCUUCAGAUUUCCGAGGACAUGACACUUGAUAGGAACAUGUGGAGGUCGAAUGUUGAGGUUGUAGGUUAGGAGGUAGUUGAGUGUUGCCUUAUGUCAUAACUUUGUGGAAUUAGUUUGGUAGGGAUACUAUUUCGCUUUUGCUUUGUAUCUUUCUUCUGGAUUUCAUGUUGUUCCUAUUUUCCUUAUUUUUCCUAUUUUUCCUAUUAUUUCUGUGGUGUUACUGAUUUUGUCUCCUUUUGUCUUUUGUCCUC	AGAUUUCCGAGGACAUGACACUUG	2.28201	2.41707	3.96806	2.35517	2.61921	2.54275	2.24913	2.02649	1.98076	2.7138	2.79998	2.55997	2.88904	2.50571	2.08546	2.69125	0.2159	0.152748	0.803583	-0.18554	NovelmiRNA-984
miRNA-precursor_936	NovelmiRNA-789	Nitab4.5_0002244	398467	398535	-	CGGAUCCUCCAAAAGUAGUGCAUUUUUGAAGGAUCCGACACGUGUGCGGCUACAUUUUGGAGAGUCCU	ACGUGUGCGGCUACAUUUUGG	2.43401	1.04426	0	0	0.63649	0.333293	0	0	0	0	0	0	1.15942	0.323261	0	0	0.1754	0.15345	1.15942	0.323261	NovelmiRNA-789
miRNA-precursor_377	NovelmiRNA-327	Nitab4.5_0000610	396929	397013	+	ACUUAUCAACUCAGACAAAUAUGUGAUUUGCUUCGCCUGCAUCGAAUCAUCAUUAAAUUCACAUCUUUGUCUGAGUUGAUAAGA	UUAUCAACUCAGACAAAUAUG	2.05068	2.65368	2.84215	0.950777	0.99906	1.03373	2.53726	2.265	2.55365	1.82398	0.951979	2.32815	2.5155	0.994523	2.45197	1.70137	0.816496	0.154056	0.0635317	-0.706849	NovelmiRNA-327
miRNA-precursor_1458	NovelmiRNA-1202	Nitab4.5_0005376	190680	190907	-	GAAGUGUGUGUAUGCAAGACAUAUGUCUUGCAUUUAUUGGUUUGGUGUAAAUAUUAGAUGUAUGUAAGUUUUUAUCCUUGCAACAUACUUUGAUUUUUUGGUAUUAGUGGACAUAGAUUAACUAAUACCAAAAAAUCGAAGCAUGCUAAAUGGUGAAAACUUAAUCAUGCCUAACGUUUACAUCAAAUCAAUGAAUGUAAGAUAUGUGUCUUGUAUAAACACACUUA	UCUUGCAUUUAUUGGUUUGGUGUA	0	0	0.0528281	0	0	0.0702591	0	0	0	0.380377	0	0.314857	0.0176094	0.0234197	0	0.231744	0.373901	0.156817	0.0176094	-0.208325	NovelmiRNA-1202
miRNA-precursor_1534	NovelmiRNA-1266	Nitab4.5_0005880	31856	31976	+	ACUAUGUUGCCCGGACUGUCCGAAAAUGACGCCGGAUGUGUGUUGGAUCCUCCAAAAGUAGUGCAUUUUUAAAGGAUCUGACACGGAUGCGGCAGCAUUUUGGAGAGUCCGCAACAUAGG	AAAAUGACGCCGGAUGUGUGU	2.17097	1.96831	0	0.81751	0.414097	0	2.15501	2.46962	1.88765	0	0	0	1.37976	0.410536	2.17076	0	0.329159	0.156921	-0.790998	0.410536	NovelmiRNA-1266
miRNA-precursor_294	NovelmiRNA-254	Nitab4.5_0000422	405171	405263	-	AGUAUAAUAUACCGGUCCAACAUAAUAUGCUGGAAGUUCAUACACAGGUGCACUGAACUCCAGUAUAUUAUGCUGGACCGGUCUCUAUUGCA	AUACCGGUCCAACAUAAUAUGCUG	1.72352	1.73614	4.11047	1.14872	1.67044	1.79273	1.00121	1.57312	1.56572	1.73652	1.97244	2.64743	2.52337	1.53729	1.38002	2.1188	0.233705	0.159409	1.14336	-0.581506	NovelmiRNA-254
miRNA-precursor_1815	NovelmiRNA-1516	Nitab4.5_0009523	22213	22390	+	CCAGAUAACCACUUUAAAAGGUUGCUAUUUAGGAAUUAGCUAGUGCGUUUUGAAUUUCAAUUUUUCAGGACAAAAAUAUCUGGAAUUGUUCUAAAGUUAAGAUUUUUAGUUUAAAAAUUCAAGACAAAAUAAGUAUUGGCUAAUCUCUAAAUAGUAUCCCUAAGAAUGACUAUCUGA	AAGUAUUGGCUAAUCUCUAAAUAG	0	0	1.46	0	0	0	0	0	0	0.128838	0	0.260409	0.486668	0	0	0.129749	0.373901	0.159434	0.486668	-0.129749	NovelmiRNA-1516
miRNA-precursor_834	NovelmiRNA-703	Nitab4.5_0001910	210583	210673	-	CAAAGCAACAACGUCUUGAUUUAUUGAAGAAAUCAAACGCCUUUACUUAAAAGCAAAUCAAAACAAUAGAUUCGGAUCUUGACCGCUUUA	AAACAAUAGAUUCGGAUCUUGACC	0.749511	0.968312	0.658549	0.386876	0	0.555686	0.379719	0.72068	0.243795	0.780915	0.822696	0.41795	0.792124	0.314187	0.448064	0.673854	0.111506	0.159973	0.344059	-0.359666	NovelmiRNA-703
miRNA-precursor_143	NovelmiRNA-131	Nitab4.5_0000132	579408	579514	-	GAUACUUACUGGGUACCGACUGUGGUGUACUCAUACUACACUUCUGCAUAUUUUUGUGCAGAGCCAUGUAUUGGAGAUAUCAGAUUCGGACAUAUAUUAUAGUGUG	ACCGACUGUGGUGUACUCAUACUA	0.98655	1.18512	3.34305	1.38688	1.76773	1.87761	0.888732	0.908307	1.18239	1.82398	1.97244	2.35438	1.83824	1.67741	0.993144	2.05027	0.328765	0.1608	0.845096	-0.372863	NovelmiRNA-131
miRNA-precursor_1878	nta-miR1446	Nitab4.5_0011048	30658	30758	+	UGUUUUCUGAACUCUCUCCCUCAAUGGCUGCUCAUAACCAUGCUUCUAUUUCUUGCAGCUUAAUCAAAGAACAGCCAUGAGAGAUUGAGUUCAGAAAACU	UGAACUCUCUCCCUCAAUGGCU	1.87289	1.00679	0	5.38688	5.9567	5.16829	1.10554	1.45765	1.56572	5.31395	4.99262	4.53438	0.959893	5.50396	1.3763	4.94698	0.4975	0.162901	-0.416411	0.556971	nta-miR1446
miRNA-precursor_151	NovelmiRNA-137	Nitab4.5_0000139	543866	544101	-	AUCUCUCCUUUGACUAGCCGUAGUCUUCUUAGUCAUCGUCAUCUCUAUAUGCAAACACAAAUAUGUAAGUUCAACUCAAAUUUCCUAUAACUCAGUUCUACAGCACAAUUUAGAUUUGAAAGAAGGGUAACCAACUCCUAAAUGCCUUGUAGUUUACUGCUUAUAUAAUGUGGUGCACAACACAUCUAUAAGAAAAACCUUACUAGACACGGCUUGUAGACUCCCCAGGAUAGAA	AGACACGGCUUGUAGACUCCCC	1.49674	1.78123	3.20169	1.6182	2.93067	2.89808	1.23387	2.10534	1.46619	3.24432	3.59748	2.98623	2.15989	2.48232	1.6018	3.27601	0.39644	0.164485	0.558088	-0.793693	NovelmiRNA-137
miRNA-precursor_997	nta-miR408d	Nitab4.5_0002485	11617	11709	+	UGGAGAGGAUAGACAGGGACGAGGUAGAGCAUGAGAUGUGCAAUUUUUGCUUGCCCAUUCUAUGCACUGCCUCUUCCCUGGCUCUCCUCCCU	ACAGGGACGAGGUAGAGCAUG	6.70121	6.05348	3.24351	3.91316	4.15106	3.85162	7.43917	7.8608	8.01995	3.76994	3.89951	3.53725	5.33273	3.97195	7.77331	3.73557	0.0857526	0.166329	-2.44057	0.23638	nta-miR408d
miRNA-precursor_182	nta-miR397b-5p	Nitab4.5_0000207	957100	957214	-	AGAAAUAUGAUUGAGUGCAGCGUUGAUGAAAAUGUCGAGUUUCUGCCGAUCCUGAUGCUGCAUUAUUAUUCAGUUGAGACAGUUUUCAUCUACGUUGUACUCAAUCAUGUUUCA	AUUGAGUGCAGCGUUGAUGAA	2.95338	1.96831	3.01308	1.9926	2.10215	2.12337	3.05432	3.92144	3.42038	1.88627	1.72959	2.06776	2.64493	2.07271	3.46538	1.89454	0.123645	0.167403	-0.820456	0.178167	nta-miR397b-5p
miRNA-precursor_1496	NovelmiRNA-1236	Nitab4.5_0005552	132782	132882	+	CGGACUCUUCGAAGAUGUGGCCGGAUACGUGUCGGAUCCUCCAAAAGUAGUGCAUUUUUGAAGGAUCCGACACGGGUGCGGUUACAUUUUGGAGAGUCCU	UGUGGCCGGAUACGUGUCGGA	0.896352	1.21829	0	0.111241	0.244172	0	1.3517	1.77957	1.35927	0	0	0	0.704881	0.118471	1.49685	0	0.112754	0.16854	-0.791969	0.118471	NovelmiRNA-1236
miRNA-precursor_966	NovelmiRNA-815	Nitab4.5_0002337	107473	107535	-	CUUCAGCUCAAGAGCUGAAGUUUCCCAGUUACAACACAAAAACUUCAACUCUAGAGCUGAAC	CAAAAACUUCAACUCUAGAGCUGA	0	0	0.387247	0	0.151063	0.333293	0	0	0	0	0	0	0.129082	0.161452	0	0	0.373901	0.169122	0.129082	0.161452	NovelmiRNA-815
miRNA-precursor_388	NovelmiRNA-335	Nitab4.5_0000644	682262	682382	-	AAGGAUCAAUUUAGUUGCACAGUUGUCUAGGCCCCACGAUGGAUGCCAAAUUGUUUACCCAUAAAACAGUGCAGCAGAAUUUAUACGUGGUUUCUAGAUAAGUGAACUAAUUUGAUCCUG	ACGUGGUUUCUAGAUAAGUGAACU	0.190083	0	1.11423	0.907708	0.414097	1.74833	0	0	0	0.491408	0.215014	0.367324	0.434771	1.02338	0	0.357915	0.275071	0.169499	0.434771	0.665464	NovelmiRNA-335
miRNA-precursor_559	NovelmiRNA-470	Nitab4.5_0001035	32415	32477	+	UGGGAGAGAGUAGUACUAGGAUGGUUGACCCCCUGGGAAGUCCUUGUGUUGCAUCCCUCCUU	AGAGUAGUACUAGGAUGG	0	0	1.48346	1.4179	0.63649	0	0.0715965	0	0	0	0	0	0.494487	0.684798	0.0238655	0	0.395623	0.170214	0.470622	0.684798	NovelmiRNA-470
miRNA-precursor_1661	NovelmiRNA-1374	Nitab4.5_0007249	50370	50445	+	ACUUGAUUUUUGAUAUACUUUCCUUUACUAAUUAUCAAGAAAUAAGGUAUAAGGACUAAGUGAAGCACUUUAAGN	UAUAAGGACUAAGUGAAGCACU	0	0	0.955531	0.563754	0.414097	0.503218	0.323135	0	0	0.43696	1.03215	1.26041	0.31851	0.49369	0.107712	0.90984	0.5647	0.170344	0.210799	-0.41615	NovelmiRNA-1374
miRNA-precursor_479	NovelmiRNA-407	Nitab4.5_0000835	742977	743069	+	GUUUGAGGAAUACCAUUUUACACCAGGAUCUAGGUAGGCGGGCGGUAGUCCGCACGGCCAUCCAGAUCUAGCUGCUUUAGUAUACUUUAAAG	CACCAGGAUCUAGGUAGGCGGG	3.67008	3.59806	5.18926	2.9186	3.3422	3.72561	3.43417	3.32554	3.30988	3.73087	3.56416	4.11456	4.15247	3.3288	3.35653	3.8032	0.200804	0.170603	0.795936	-0.474394	NovelmiRNA-407
miRNA-precursor_1937	NovelmiRNA-1621	Nitab4.5_0012788	29773	29873	+	GAGUGUAUUCGACUGUAUUCAUGGCGUGAAAUAUGGGAUUACGGCUGGACAGAUUAUUGUAUUCGACUGUAUUCACGGCGUGAAACAGGGGAUUACACUG	UCGACUGUAUUCACGGCGUGAAAC	0	0	1.20169	0.185242	0.414097	0	0	0	0	0	0	0	0.400564	0.19978	0	0	0.373901	0.170609	0.400564	0.19978	NovelmiRNA-1621
miRNA-precursor_1246	nta-miR6151i	Nitab4.5_0003842	182509	182592	+	GGAGGACGAGCAUUGGAUGAGUGAGAGGCGUCGGAUUGAUUUUAUUCAAUCCGAGCCUCACAUUCAUCAUGUGCUCGUUUUCA	UGAGUGAGAGGCGUCGGAUUGA	0.749511	0.566213	0	0.721295	0.767734	0	0.53726	0	0	0.195952	0	0.0194007	0.438575	0.496343	0.179087	0.0717843	0.418571	0.172874	0.259488	0.424559	nta-miR6151i
miRNA-precursor_1449	nta-miR5303b	Nitab4.5_0005274	157613	157737	+	AUCUAUGUUGCUCGGACUCUCCGAAAAUGUGGCCGGAUACGUGUCGGAUCCUCCAAAAGUAGUGCAUUUUUUAAGGAUCCGACACGGGUGCGGCUACAUUUUGGAGAGUCCGCGCAACAUAGAC	GAAAAUGUGGCCGGAUACGUGU	3.34304	2.94868	1.59536	1.86331	1.99906	1.7707	3.0716	3.39624	3.21342	1.09407	1.86709	1.51417	2.62902	1.87769	3.22709	1.49178	0.328207	0.173098	-0.598063	0.385915	nta-miR5303b
miRNA-precursor_1002	NovelmiRNA-845	Nitab4.5_0002499	81590	81764	-	UGGUAGCCAUUCUAACGGAUAACUAUUUAGAAAUUAGUCAGUGCGUCCUGAAUUUCAGUUUCUCAGGACCAAAACGUCUUGAAUUGUCCUUAAGUUAAAAAUUUUUAAUUUAAAAUUUCAAGACUAAAUAAAUACUGGCUAAUCUCUAAAUAGCAUCUCUGAGAAUAAAUACUG	AAAUACUGGCUAAUCUCUAAAUAG	0.190083	0	2.25719	0	0.0515273	0.333293	0	0.0101862	0	0.0584486	1.03215	0.881897	0.815757	0.128274	0.00339541	0.657498	0.323944	0.173384	0.812361	-0.529225	NovelmiRNA-845
miRNA-precursor_1541	nta-miR408d	Nitab4.5_0005904	44753	44845	+	UGGAGAGGAUAGACAGGGACGAGGUAGAGCAUGAGAUGUGCAAUUUUUGCUUGCCCAUUCUAUGCACUGCCUCUUCCCUGGCUCUCCUCCCU	ACAGGGACGAGGUAGAGCAUG	6.72515	6.07853	3.15862	3.90771	4.12069	3.84636	7.26283	7.62389	8.04766	3.90143	3.77689	3.66326	5.32077	3.95825	7.64479	3.78053	0.106682	0.174842	-2.32402	0.177728	nta-miR408d
miRNA-precursor_1083	NovelmiRNA-912	Nitab4.5_0002914	80999	81191	+	GGGAGUUCGGUGCAUCUGUGUACGAACUCCAGCAUAUUAUGCUGGACCGAUAUACUUUGCUGACUCCUGUAUAAUAUACGGGAGACUGGAGCACCGGUGCUCCAAACUCCAGUAUAUUAUACUGGACAUUUAUACUUGUUGGAACUCCAGUAUAUUAUACUGGAGUUAUAGUGUACUUAUGCUGGAACUCCA	GUGUACUUAUGCUGGAACUCC	0.527118	1.40271	2.02112	0	0.944612	0.503218	0.723673	1.7005	0.658832	1.61916	0.630051	1.14493	1.31698	0.48261	1.02767	1.13138	0.626058	0.175854	0.289315	-0.648772	NovelmiRNA-912
miRNA-precursor_1908	NovelmiRNA-1599	Nitab4.5_0011837	29161	29257	-	UCCUUAACUUUUCAACUUGGAACUCUAAGUUCAGGACUUCAAGGCUACAUGUCCUUAACUUUUGAACUUGUAACUCUAAGUUCAGGACUACAUGGC	UUGUAACUCUAAGUUCAGGACUAC	1.43401	1.59175	2.90431	1.32275	1.5661	1.79273	0.633475	1.35811	0.516813	1.43696	1.21501	1.28789	1.97669	1.56052	0.836133	1.31329	0.100087	0.176006	1.14055	0.247236	NovelmiRNA-1599
miRNA-precursor_1497	NovelmiRNA-1237	Nitab4.5_0005579	64247	64304	+	UUAUAGGUCUGUAUGUCAUAUGUAUAAGUUUGUAUUACAUGUUGGGUCGUCCUAUGU	UACAUGUUGGGUCGUCCUAUGU	0.527118	0.566213	0	0	0	0	0.486634	0.504951	0.466187	0.195952	0	0.0835311	0.364444	0	0.485924	0.0931611	0.542928	0.176142	-0.12148	-0.0931611	NovelmiRNA-1237
miRNA-precursor_1205	NovelmiRNA-1007	Nitab4.5_0003623	128463	128530	-	AUAUGUAUUUGGCGAUCAAAAGUUUGAGAAAUUUAGUUGAGUGACCUUCUGAGUGCUAUAUGCAUAG	AGUGACCUUCUGAGUGCUAUAUGC	1.55687	1.08079	3.67901	1.11124	0.888029	0.702527	0.434167	0.908307	0.788115	1.05845	1.37729	1.05182	2.10556	0.900599	0.710196	1.16252	0.160537	0.176273	1.39536	-0.26192	NovelmiRNA-1007
miRNA-precursor_544	NovelmiRNA-456	Nitab4.5_0001004	427090	427231	+	UCGGGGUUCGGGGAGGGGCCGGACCACAAGGGUCUAUUGUAAGCAGUCUUACCCUGCAUUUCUGAAACAGCCUCUUGCAGAAAUACAGGGUAAGACUGCGUACAAUAAACCCUUGUGGUCCGGCCCUUCCACGGACCCCGC	AGACUGCGUACAAUAAACCCUUGU	3.36842	2.84632	5.95028	2.49267	3.23286	3.44877	2.44746	2.76021	2.35927	3.42302	3.44475	4.01118	4.05501	3.0581	2.52231	3.62632	0.188228	0.177533	1.53269	-0.568217	NovelmiRNA-456
miRNA-precursor_109	NovelmiRNA-101	Nitab4.5_0000087	1251441	1251531	+	GUUUGAAGGCAAGGAUAGGAUUAAUGGAGAGCGUAGGAUUGAGUCUCACUCGAUCUACUCCCUCCAUUUGUCCUUUACUUGUUUUUAAAA	AGGAUAGGAUUAAUGGAGAGC	4.25049	4.47653	0	2.9186	2.63649	2.63097	4.53103	4.27527	4.10178	2.39473	2.71751	2.20383	2.90901	2.72869	4.30269	2.43869	0.394228	0.177564	-1.39368	0.289996	NovelmiRNA-101
miRNA-precursor_1915	NovelmiRNA-1604	Nitab4.5_0012111	38966	39077	-	UUGUUAUUUAGGAAUUAGUCAGUACGUCCUGAAUGUUAGUUUUUCAAUUCAAUUUUCAGGACAUGUCCUGAAAUUAAAAUUACUAAGUAUUGGCUAAUCUCUAAAUAGCAU	AAGUAUUGGCUAAUCUCUAAAUAG	0	0	1.41191	0	0	0	0	0	0	0.0584486	0.407659	0.0835311	0.470636	0	0	0.183213	0.373901	0.178605	0.470636	-0.183213	NovelmiRNA-1604
miRNA-precursor_1725	NovelmiRNA-1430	Nitab4.5_0008165	65808	65923	+	UAGAGAGUGGAUUGCAGCCAGGGAUGACUUGCCGAGAAUCUCUUUGUUUUAAUUGCCUGUGGUUUACCUGGGGAUUUGUAUCGGCAAGUUGUCCCUGGCUACAUUUCGCUCUCUU	AGAGUGGAUUGCAGCCAGGGA	0	0	0	0.386876	0.4921	1.74833	0	0	0	2.05845	1.52314	1.39286	0	0.875769	0	1.65815	#DIV/0!	0.180176	0	-0.782379	NovelmiRNA-1430
miRNA-precursor_1641	NovelmiRNA-1355	Nitab4.5_0007019	29284	29376	-	AGCAAAGUAUACCGGUCUAGCAUAAUAUGCUGGAAGUUCAUAUACAUGUGCACCGACCUCCAGUAUAUUAUGCUGGACCGGUCUCUGUUGCA	AUUAUGCUGGACCGGUCUCUGUUG	4.36001	4.2018	6.38491	3.90771	4.20417	4.07026	3.63928	3.93013	3.89724	4.24035	4.14011	4.25346	4.98224	4.06071	3.82222	4.2113	0.17706	0.180301	1.16002	-0.15059	NovelmiRNA-1355
miRNA-precursor_1514	NovelmiRNA-1251	Nitab4.5_0005719	127899	128078	-	UAGCAUAAGAGGCGGAUUAAGGAUUUGAGACUUAUGGGUUUCUAUCGUAAUUUUAGAUUAAUAUGCAAUAAUAAUUGGGUUCACAGUUAGAUAUUUACAAAUAUUUAGUGAAUUUCUUAAGAUAAAUACAUGAUCUACGCAAAAGUUAUCGGGUUCCCGGAAAUUCGUUUCCUAUGCUC	AGGAUUUGAGACUUAUGGGUUUC	1.02962	0.713055	1.22971	0.322745	0.703604	0.448771	0.849204	0.72068	0.0511496	0	0.144624	0.46686	0.990793	0.491707	0.540344	0.203828	0.194734	0.1806	0.450449	0.287879	NovelmiRNA-1251
miRNA-precursor_1732	NovelmiRNA-1437	Nitab4.5_0008244	86829	87002	-	GGAACUGCCAUGAAACGACUUACUAGUAGAUUAAUAGAUCACUUCGGAAUGACAUAUACAUCGCAUAUCCCGGAUCAAGUAAAAACUCUGGAGUUCCAACAAGCUAUUGCGACAUCCAUUUCAUUAGGAAUUGAUGAUCUUUUAACAAUACCUUCUAAGGGAUGGCUAGUUCA	AGGAAUUGAUGAUCUUUUAACAAU	0	0	0	0.322745	0.99906	1.47625	0	0	0	0.260082	0.577584	0.260409	0	0.932686	0	0.366025	#DIV/0!	0.181697	0	0.566661	NovelmiRNA-1437
miRNA-precursor_777	NovelmiRNA-654	Nitab4.5_0001709	220377	220518	-	ACAGCAUAAUAUACUGGAGAUUGGUGCACCUGUGUAUGAAUUUCCAGCAUAUUAUGCUGGAACUCCAACACGCAGAAAGUUCCAGCAUAAUAUACUGGAGAUUGGAGCACCUGUGUAUGAACUUCCAGCAUAUUAUGUUGG	AGCACCUGUGUAUGAACUUCCAGC	2.84905	2.84632	3.97635	2.852	3.20996	3.41367	2.65656	3.18011	2.92562	3.29876	3.50218	3.55432	3.22391	3.15854	2.92076	3.45175	0.496221	0.181957	0.303143	-0.293213	NovelmiRNA-654
miRNA-precursor_947	NovelmiRNA-799	Nitab4.5_0002267	109586	109808	-	CAGCAUAAUAUACUGGAGAUUGGUGCAUAUGUGUACGAACUUCCAGCAUAUUAUGCUAGAACUCCAGCACACGGAAAGCUCCAGCAUAAUAUACUGGAGAUUGAAGCACCUAUAUAUGAACUCACAUAUAUUAUGAUGGAACUCCAGUAUAUUAUGCUGGAACUCCAGUACAUUAUGCUGGAAGUUCACAUGUAAAAAAUUCGAACUCUAGUAUAUUAUGCU	AUUCGAACUCUAGUAUAUUAUGCU	0	0	2.09912	0	0	0	0	0	0	0.643411	0	0.260409	0.699707	0	0	0.301273	0.373901	0.182187	0.699707	-0.301273	NovelmiRNA-799
miRNA-precursor_186	NovelmiRNA-165	Nitab4.5_0000220	527283	527429	-	CCUUCACCAUCCACGAUAUCUAUGGACUCGGGAUAGUUUUGGGGAAAGUGAGGGUGAGCAGGAGGAAUAUUGGCCGCCAUUAGUCCUACGUUACCCCAGUUUUCCCAAGAUUAUCCCGAGUCUAUAAAUGUUAAUUUUUUUGAAGU	AUGGACUCGGGAUAGUUUUGG	2.58601	3.03498	0	1.22087	1.28857	1.1746	3.06298	3.13572	3.20573	1.69072	2.03215	1.17468	1.87366	1.22801	3.13481	1.63252	0.253623	0.182929	-1.26114	-0.404506	NovelmiRNA-165
miRNA-precursor_40	NovelmiRNA-37	Nitab4.5_0000028	1736887	1737024	-	UGACUGGGAGUGGACUUUUUGAUAUCGGGGUCGGAUUCUGAUUUCGAAAGUUGGAGAAGGUCUUUAAUGUCAAAUGUGACUUGUUUGCAAAAUUUGAGGUCAAUCGGACGUGAUUUGAUAGGUUUCGGCAUCGGUUG	UCGGACGUGAUUUGAUAGGUUU	0.98655	1.34382	0.284154	0.770204	0	0.503218	0.679279	1.45765	1.15069	1.09407	0.951979	0.559969	0.871508	0.424474	1.09587	0.868674	0.591204	0.183528	-0.224362	-0.444199	NovelmiRNA-37
miRNA-precursor_754	NovelmiRNA-635	Nitab4.5_0001652	202998	203144	-	GGUCACUUUAAAGCUAUGUUGCUCGAACUCUUUAAAAGUGCUGCCGCACCCAUGCCGUAUCCUCCAAAAAUGCACUAAAUUUGGAAGAUCCGACACAUACCCAACAACAUUUUUGAAAAGUCCGAGUAACAUAGCUUUAAAGGACA	AGCUAUGUUGCUCGAACUCUU	2.54207	2.16825	0	0.255631	0.703604	0	2.24913	2.96015	3.19021	0.780915	0.729587	0.514165	1.57011	0.319745	2.79983	0.674889	0.217738	0.183757	-1.22973	-0.355144	NovelmiRNA-635
miRNA-precursor_1928	NovelmiRNA-1616	Nitab4.5_0012485	1385	1486	+	UGAGAGUCUUGUUUAAGGGGAAAACUUUACGGAACAAGUGUUAGUGUGUCACUUGUGUUUGCCUCUUCGUGAGGUUGUUCUCUCAAUAUUUUUUACUCUCU	CUCUUCGUGAGGUUGUUCUCUCA	0	0.0807865	0.229706	0.255631	0	0	0.486634	0.0743166	0.182394	0.43696	0.776893	0.0835311	0.103497	0.0852104	0.247782	0.432461	0.362729	0.185682	-0.144284	-0.347251	NovelmiRNA-1616
miRNA-precursor_981	nta-miR172k	Nitab4.5_0002427	38832	38932	+	CAGUCGUUGUUUGCAAAUGCAACACCUUCAAGAUUCACAUAUAUUUGUCAAUAAAAUCCAAUGUGAAUCUUGAUGAUGCUGCAUUAGCAAUAAACGACUA	UGAAUCUUGAUGAUGCUGCAU	0.586012	0.968312	0	0	0.4921	0.271893	1.0716	0.872683	0.182394	0.0584486	0	0.0194007	0.518108	0.254664	0.708891	0.0259498	0.650097	0.185837	-0.190783	0.228714	nta-miR172k
miRNA-precursor_1500	NovelmiRNA-1240	Nitab4.5_0005615	101411	101535	+	AUGCCAUGUUGUGAUCUGUGUUGUUUGAGCACAUUAUAUCAUAUUAUUUUAAGAAAAUUCUUACUAUCACUUUGUUUUUGACCGAAAGUCAAAUAUGUCUUAUUCAUCACAUCAUUUUAUGCAA	UGUUGUGAUCUGUGUUGUUUGAGC	0.334473	0.459298	2.56269	1.18524	0.944612	1.30292	0	0	0	1.35123	1.21501	1.62606	1.11882	1.14426	0	1.39743	0.196578	0.189641	1.11882	-0.253176	NovelmiRNA-1240
miRNA-precursor_351	NovelmiRNA-302	Nitab4.5_0000529	648254	648336	-	GUGCCACAUAGCAAUAAUUGGAAUUGUCACGACCCAAAAUCCAUUAAAGGCCGUGAUGGCGCCGGAUACCGCUGUCAGGCAA	CGUGAUGGCGCCGGAUACCGCU	0	0	0	0.185242	0	0.0702591	0	0.457645	0.0511496	0	0	0	0	0.085167	0.169598	0	0.306442	0.189837	-0.169598	0.085167	NovelmiRNA-302
miRNA-precursor_66	nta-miR6020a-3p	Nitab4.5_0000051	831392	831504	-	CCUAUACAGACGACCUGUAAAUGUUUUUCGAGUAUCUUCAUUCUUCCCUCAUCCUACUGAUGUUUUAGAGAGGAAGAUACUCAGCAAAACAUUUACUGGUUACUUGUAUAGA	AAGAUACUCAGCAAAACAUUUA	1.55687	2.40271	0.436157	0.0332389	0.151063	0.748331	1.9081	2.30564	2.22869	0.491408	0.680677	1.31486	1.46525	0.310878	2.14748	0.828981	0.306454	0.194905	-0.68223	-0.518103	nta-miR6020a-3p
miRNA-precursor_1904	NovelmiRNA-1595	Nitab4.5_0011802	25192	25409	+	UGUUUUGUUUUAAAGUCGGGAUUUGGCCAUUUUCCUUCAUUUUAAAGUCAGGGGUUUUCAUCAUCAACGACAAGGUAAGUUAUCCCCACCUAUCUUGAGUUAUAUACAUUGAUUAUGUACGGAUUUGAGCAUGAAAAUUGGUAGAAACUUAGGGUUUGAAGGAAAACCUAGAAAAUUGAUAUUCUUGGAAUUUGGCCACGAUUUUGGGUAUGGAAUU	UUUGUUUUAAAGUCGGGAUUUG	1.19008	1.6415	0.851194	0.386876	0	0.555686	1.32314	1.92579	1.61303	0	0	0.144932	1.22759	0.314187	1.62065	0.0483105	0.243425	0.195851	-0.39306	0.265877	NovelmiRNA-1595
miRNA-precursor_1198	NovelmiRNA-1002	Nitab4.5_0003580	131570	131716	-	GGAGGUUUAUGUGUUUGGAAGUUUACGGGUUUAGAAAUUAUAAAGUUUACAGUUUCGAAAGUUCACGAUUUUGAAAAUUUAGCGGUUCGAAAGUUUAUGAAAUUUGUGGGUUCGGAAGGUUAUUGCUUCGAAAGUUUAUGACUUCA	ACGGGUUUAGAAAUUAUAAAGUUU	0	0	2.21577	0	0.63649	0.140648	0	0	0	0.690717	0.346258	0.952287	0.738589	0.259046	0	0.663087	0.373901	0.196368	0.738589	-0.404041	NovelmiRNA-1002
miRNA-precursor_1426	NovelmiRNA-1177	Nitab4.5_0005110	124866	125019	-	GUUUCAAAAUUAUGAGUUCGGAGGUUUAUGUGUUUGGAAGUUUUCGGGUUUAGAAAUUAUAAAGUUUAUGGGUUCGAAAUUCCGCGAUUUUGAAAGUUUAGUGGCUCGAAAGUUUAUGAAAUUUGUGGGUUCGGAAGGUUGUUGGUUUGAAAG	GAAAUUUGUGGGUUCGGAAGGUUG	0.749511	0.21829	2.18748	1.44828	0.888029	1.52969	0.323135	0.798682	0.868286	1.09407	0.729587	0.986234	1.05176	1.28867	0.663368	0.936631	0.560545	0.198784	0.388392	0.352034	NovelmiRNA-1177
miRNA-precursor_1858	NovelmiRNA-1555	Nitab4.5_0010672	1177	1257	-	CGCAGGAUAUCAUUAGAUCUUAAUGGACGAAGAAGAUGCGGAAAAGACGACUUUCAUUACGCCAUGGGGAACUUACUGCU	AUCUUAAUGGACGAAGAAGAUG	2.8248	2.4731	0	1.88568	0.829135	1.55569	2.89845	2.72068	2.92562	1.90645	2.29843	1.70972	1.76597	1.4235	2.84825	1.97153	0.291344	0.19939	-1.08228	-0.54803	NovelmiRNA-1555
miRNA-precursor_1389	NovelmiRNA-1150	Nitab4.5_0004869	43783	43856	-	AAAAGUUAUUGUUAUAUGUUGCACUGGCCAAAAUGGAGAAUUCCUGGCCAGUGCACAUAUAACAGUAAUUUUA	AUUGUUAUAUGUUGCACUGGCC	7.45786	7.81516	8.81235	7.47157	7.54567	7.67389	7.9072	7.96121	7.78586	7.68233	7.68495	8.2815	8.02846	7.56371	7.88475	7.88292	0.742811	0.199414	0.143702	-0.319216	NovelmiRNA-1150
miRNA-precursor_1095	NovelmiRNA-922	Nitab4.5_0002977	52051	52157	+	CUUAGUUCUCUGUGGGAUUCAACUUCGGACUUGUAAACUGGAUUAUAUUUGCAACGACCGCUUAGUCUUUUUUAUAAGGCAUAGUUGGACGUGAUAUGAGACUGAU	GUUCUCUGUGGGAUUCAACUUCGG	0	0.566213	0.851194	0	0.244172	0.207763	0	0.135717	0.243795	0.260082	0.282128	0.260409	0.472469	0.150645	0.126504	0.26754	0.253945	0.200756	0.345965	-0.116895	NovelmiRNA-922
miRNA-precursor_1503	NovelmiRNA-1242	Nitab4.5_0005631	49411	49467	-	AGUCAUUUGAUAUGAAGGACUUGGGCCCAUCGCAACAAAUUCUGGGUAUGAAGAUA	CAUUUGAUAUGAAGGACUUGGG	0.264084	0.151176	0.738719	1.6962	1.45363	1.44877	0.323135	0.760208	1.11826	1.51788	1.1081	1.31486	0.38466	1.53287	0.733869	1.31361	0.297765	0.2019	-0.349209	0.219255	NovelmiRNA-1242
miRNA-precursor_648	NovelmiRNA-544	Nitab4.5_0001336	79889	79956	+	AAAUUUCAGCUCUAGAGCUGAACUUCGCUAGUUACAAAUAAAAACUUCAGCUCUAGAACUGAAGUUC	AGCUCUAGAGCUGAACUUCGCUAG	0	0	1.14398	0.0332389	0.151063	0.333293	0	0	0	0.380377	0.466552	0.203825	0.381325	0.172532	0	0.350251	0.373901	0.202161	0.381325	-0.17772	NovelmiRNA-544
miRNA-precursor_1237	NovelmiRNA-1034	Nitab4.5_0003778	8870	8994	-	UGUUGUUGUUCGUUCUCCAUUAAUUGUGUAUCUAAUCUCUAUUAGAUUAUUAAACCCAAUUUGAAUAUGCACGUUGAUGUAAAUAGAGAUUAGUUACACAAUUGAUGUAGAGAUGAAGAGGACG	AAUUGAUGUAGAGAUGAAGAG	1.22756	1.11641	0	0.448276	0.151063	0	1.32314	1.52803	1.92562	0	0	0	0.781323	0.19978	1.59226	0	0.132395	0.203822	-0.81094	0.19978	NovelmiRNA-1034
miRNA-precursor_487	NovelmiRNA-413	Nitab4.5_0000855	160085	160196	-	UCGACUUAAUUGGUUUGGUUUGGUUCCAAUAUUUGAAGAACCGACUUACUUGGUUUGGUUUCUUUUUAGGGAAAACCCGAUCCAAAUCGAACCAUGAACACCCCUAGUUGC	AUCCAAAUCGAACCAUGAACACCC	0.190083	0.459298	1.79605	0.185242	0.331635	0	0	0.504951	0	0.195952	0.407659	0.604363	0.815145	0.172292	0.168317	0.402658	0.284869	0.204284	0.646828	-0.230366	NovelmiRNA-413
miRNA-precursor_802	NovelmiRNA-678	Nitab4.5_0001785	227219	227274	-	CCAACUUUGAUUUUGUAACGCUAACUUCUCUUGUGGUUUGCAAUAUCACUUUUGU	UUUGAUUUUGUAACGCUAAC	0	0	0	0.111241	0.331635	0	0.0715965	0	0	0	0	0	0	0.147626	0.0238655	0	0.373901	0.204367	-0.0238655	0.147626	NovelmiRNA-678
miRNA-precursor_916	NovelmiRNA-770	Nitab4.5_0002202	237876	237945	+	CCGGUCCAACAUAAUAUACUGGAGUUCGGUGCACCUGUAUAUGAACUCCAGCAUAUUAUGCUGGACCGA	AUGAACUCCAGCAUAUUAUGCUGG	0.190083	1.04426	2.51795	0.111241	0.944612	1.39219	0.849204	0.943072	0.118264	1.92635	1.07062	1.49071	1.25076	0.816014	0.636847	1.49589	0.446629	0.204808	0.613918	-0.679878	NovelmiRNA-770
miRNA-precursor_1796	NovelmiRNA-1497	Nitab4.5_0009285	29152	29249	+	AUGGUUGGAGAAUUGUAAGAACAUGUAAAAACGAUACACUCAAUCCAAUCAGCUGAGACGCAUCAGUCUUUAUAUGUUCUUGCAAUUCUUCAACCAA	GAAUUGUAAGAACAUGUAAAA	3.29971	3.66575	0	1.28958	1.33164	1.20776	4.48018	3.49327	4.18631	1.29111	1.88879	1.46686	2.32182	1.27633	4.05325	1.54892	0.223122	0.206595	-1.73143	-0.272593	NovelmiRNA-1497
miRNA-precursor_58	NovelmiRNA-55	Nitab4.5_0000041	2425035	2425172	-	CACCCAGACAUAGAAUUUUAAUUUUACGGAUAUACAUAAAAAAGUUCUCUUCUAUCUCGAUUAAAUUAUUUUAAAAUUUAUUAGAAAAAACUUUUAAACUUGUGAUGUAAAAUGAGACACAUAUAUUUUGUGUGGUU	ACUUGUGAUGUAAAAUGAGACACA	1.07144	1.31345	1.81467	1.32275	1.79876	1.27189	1.29399	1.13572	1.44019	1.38038	1.14462	0.769422	1.39985	1.46447	1.28997	1.09814	0.665526	0.208486	0.109885	0.366325	NovelmiRNA-55
miRNA-precursor_69	NovelmiRNA-64	Nitab4.5_0000051	1121681	1121837	-	AAAGUUUUGGACCCUUCACAGUCUAUAUUUGCAUCAUUUUGGUGCAAGUUUUACCGCUCUCCACUUUCAUCUUGUGAGUAUGAUAGGAUGAAAGUGGAUAGAGGUAAAACUUGCACCAAAAUGGUGCGACCUAGACUGUGAAGGGUUCAAAACUUG	GUGGAUAGAGGUAAAACUUGCACC	1.22756	0.758858	2.44813	2.56375	2.63649	3.37038	0	0.638217	1.0851	2.7023	2.33049	1.17468	1.47818	2.85688	0.574438	2.06916	0.202695	0.20942	0.903744	0.787717	NovelmiRNA-64
miRNA-precursor_60	NovelmiRNA-57	Nitab4.5_0000042	2206936	2207063	-	CGCAGACCUUACCCCUACCCUGUGGUAGAGAGGCUGUUUCCGAUAGACCAUCGGCAGUUCUUGGAGGGAGGGAGCCGAGGGUCUAUCGGAAACAGCCUCUCUACCCAGGGUAGGGGUAAGGUUUGCA	AGAGAGGCUGUUUCCGAUAGACCA	7.05329	6.84566	8.35502	7.27005	7.49269	7.53378	6.53025	6.8152	6.63611	7.35628	7.30399	6.92356	7.41799	7.43218	6.66052	7.19461	0.189394	0.209641	0.757471	0.237566	NovelmiRNA-57
miRNA-precursor_437	NovelmiRNA-378	Nitab4.5_0000741	41227	41382	-	GUUUAAGAAGGGAUAUGUAGGCAGACCUAUAGGUUCGGUCACAAUUCAAUAAAAUUUUCAUGGCGAAAUGGCUUUAUGAUCACUUAAACUUGCAUCCGUUUGUAAAACCGAUAUAUGAACUCUUGGGUUUCCCAUUUGAACACCUUUACUUGAAA	AUAUGAACUCUUGGGUUUCCCAUU	0	0	1.38725	0	0.244172	0	0	0	0	0.594502	0	0.647432	0.462416	0.0813908	0	0.413978	0.373901	0.21002	0.462416	-0.332587	NovelmiRNA-378
miRNA-precursor_819	NovelmiRNA-691	Nitab4.5_0001833	97502	97568	-	GUUUUAGCAUAAUAUACUGGAGAUUGAUACACUUGUGUAUGAACUUUCAUCAUAUUAUGCUGGAAA	AGCAUAAUAUACUGGAGAUUGAUA	1.07144	1.54022	1.95553	0.863314	0.829135	0.271893	1.0716	1.19461	1.33126	1.16279	1.03215	0.769422	1.5224	0.654781	1.19915	0.988119	0.291354	0.210761	0.323241	-0.333339	NovelmiRNA-691
miRNA-precursor_1896	NovelmiRNA-1589	Nitab4.5_0011544	31666	31847	+	UGACAUGUUAUUCCAGCCACUUUAUCAUAUUUCUGUUACAUGUCAAAGAGUAUUGGUCACUUGGAAAUAGGAAUCGUAUGAUUUGUGGAUGUUUUAGUAACAAGCAGUGAUAGCUUCCGAACCCUUCUUGCUGUUCUACAUCUAACCAGAAAUAUGAUAAAGUGGCUGGAAUAACAUGUCU	UAAAGUGGCUGGAAUAACAUG	0.896352	1.56621	0.699191	1.44828	0.944612	0.835794	1.51217	1.65928	1.49172	1.05845	1.72959	1.76942	1.05392	1.07623	1.55439	1.51915	0.13485	0.211351	-0.500471	-0.442925	NovelmiRNA-1589
miRNA-precursor_507	NovelmiRNA-428	Nitab4.5_0000893	103392	103574	-	AGUAGCCACUUUGAAGGGCUGCUAUUUAGAAAUUAGCCAGUGCAUUCUAUUUCAGUUUUUCAGUUUAAUUUUUCAAGACAAAAAUAUCCUGACUUGUCCUGAAAUUAAGUUUUUUAGUUUAAAAUUUCAUGACAAAAUAAGUACUAACUAAUCCUUAAAUAGCAUCCCUAAGAAUGGUUAUC	AAGGGCUGCUAUUUAGAAAUUAGC	0	0	1.75808	0.185242	0.414097	0.392187	0	0	0	0.321483	0	0.144932	0.586028	0.330509	0	0.155472	0.373901	0.212556	0.586028	0.175037	NovelmiRNA-428
miRNA-precursor_1855	NovelmiRNA-1552	Nitab4.5_0010623	11360	11452	-	AGUAUAAAAUACCGGUCCAGUAUAAUAUGCUGAAAGUUCAUACACAUGUGCUCCAAUCUCCAGUAUAUUAUGCUGGACUGGUCCCUGUUGCA	AUACCGGUCCAGUAUAAUAUGCUG	0.465718	0.0807865	2.87799	0	1.10215	0.957784	0	0.0101862	0.658832	1.40895	0.86709	1.60436	1.1415	0.686646	0.223006	1.29347	0.366147	0.213116	0.918493	-0.606821	NovelmiRNA-1552
miRNA-precursor_162	NovelmiRNA-147	Nitab4.5_0000160	1409578	1409703	-	GUUUGUAAGUUGUCUGCAUGAGCUGCUUGCAACCUGCCUGUUUAAUAAGAAGCUGCUGCAAAUCAUUUUAUUGAGUUACUUGCAACCUGCCUGAAUCAGCUGCUUGUAGAUAAACUUCAACAGAG	AGCUGCUUGUAGAUAAACUUCAAC	0.697043	0.0807865	2.34945	1.11124	1.37346	1.03373	0	0.35811	0	1.51788	1.49512	1.17468	1.04242	1.17281	0.11937	1.39589	0.250657	0.213975	0.923055	-0.223084	NovelmiRNA-147
miRNA-precursor_692	nta-miR6151i	Nitab4.5_0001451	140388	140443	-	GGAUGAGUGUGAGGCGUUGGAUUGAUUUAACUUAAUCCGAGCCCUACAUUCAUCA	UGAGUGUGAGGCGUUGGAUUGA	3.3851	3.74754	2.9887	4.86894	4.40908	4.05667	3.49306	3.25119	3.15868	4.15859	3.71751	4.21102	3.37378	4.4449	3.30098	4.02904	0.777413	0.214954	0.0728024	0.415856	nta-miR6151i
miRNA-precursor_279	NovelmiRNA-239	Nitab4.5_0000380	773532	773689	+	ACCGAAAGGAAAAAAAUUGAACCAUACCGAAUUUAAUUAGGUACGGUAUUGGUAUAGCAUUUUACAAAAUCGAAUACCGAAAAUACCAAACCAAAAUAUCUAAAUACCGUACUGUACCGACCGACGAACACCCCUAUGGCCGAGUUUAGUUUUCGGA	AAAUACCGUACUGUACCGACCGAC	0.896352	0.665749	3.61142	0.81751	1.19837	0.835794	1.0716	0.305642	0.359272	1.43696	0.910159	1.46686	1.72451	0.950558	0.578837	1.27133	0.306219	0.21727	1.14567	-0.320769	NovelmiRNA-239
miRNA-precursor_1558	NovelmiRNA-1288	Nitab4.5_0006125	112302	112419	-	AGUUAGACCUCUCUAUAACAACAUCCAUAUAUAACAACACUUCACUAUAAAAGCCAAGUUUUUUCGAAACUAAUUUUUAUAUUAUGUUAUACGAGACUGUUAUAAAGAGAUUUGACC	GAGACUGUUAUAAAGAGAUUUGAC	1.07144	0.343821	2.86018	1.32275	1.45363	1.85686	0.00120718	0	0	1.22837	1.31455	1.36732	1.42515	1.54441	0.000402392	1.30342	0.129388	0.219634	1.42475	0.240993	NovelmiRNA-1288
miRNA-precursor_147	NovelmiRNA-133	Nitab4.5_0000134	1494999	1495081	+	CGUAUUUGAUCUGGUACUGGGGCUGGAUUAUUGGGAUGCAGUGAAGGCAUUCAUAUGCCCAUUUCUCAACCAGAUCUAUAUU	UUUGAUCUGGUACUGGGGCU	0.586012	0	1.63779	1.03324	0.703604	0.333293	0	0.135717	0	1.22837	1.14462	0.769422	0.741267	0.690045	0.045239	1.04747	0.221633	0.220732	0.696028	-0.357428	NovelmiRNA-133
miRNA-precursor_894	NovelmiRNA-749	Nitab4.5_0002126	393752	393882	-	UGAAUCUAUGUUGCUCGGACUCUCCAAAAAUAUUGUUGGGUGCGGGUCGGAUCUUUCAAAAGUAGUGUAUUUUUGGAGGAUCCGACAUGAGUGCGGCAGCAUUUUGGAGAGUCCGCGCAACAUAAAUUUG	UCUAUGUUGCUCGGACUCUCC	0.800137	1.37357	0.616729	0.0332389	0	0	1.3517	1.38364	1.21342	0.128838	0.346258	0	0.930145	0.0110796	1.31626	0.158365	0.174068	0.220923	-0.386112	-0.147286	NovelmiRNA-749
miRNA-precursor_1300	NovelmiRNA-1079	Nitab4.5_0004307	72212	72283	+	CAAACUUGAAAAAUCGUUGUACGGAUUGAAACAAUCAUCUAGACAAUGGUACAAACGAUUUGACAAGUUUA	UUGAAAAAUCGUUGUACGGAUU	2.11208	2.21829	0.173122	2.23835	2.3527	2.12337	2.9739	2.68004	2.90676	1.84504	2.31455	1.68925	1.50116	2.23814	2.85357	1.94962	0.113943	0.221165	-1.3524	0.288525	NovelmiRNA-1079
miRNA-precursor_70	NovelmiRNA-65	Nitab4.5_0000051	1258513	1258694	-	ACUGCGAGACUUUUCUUGAGCUGCUUGUAAGUUGUCUGCAUGAGCUGCAUGAGCUGCUUGCAACCUGCCUGUUUAAUAAGAAGCUGUUGCAAAUCAUUUCAUUAGGUUUCUUGCAACCUGCCUGCAUCAGCUGCUUGUAGAUAAACUUCAAUAGAGUACCAACCGGAUAAUCUUCUUCAGG	AGCUGCUUGUAGAUAAACUUCAAU	0	0	0.738719	0	0.244172	0	0	0.135717	0	0.823983	0.523136	0	0.24624	0.0813908	0.045239	0.44904	0.467057	0.221509	0.201001	-0.367649	NovelmiRNA-65
miRNA-precursor_817	NovelmiRNA-690	Nitab4.5_0001827	227966	228048	-	AAUCUCCCAAAAAGAAUCUUUAACAUGUUUUUUUUAAUUCUUAUAAAAAAAGGAACAUGUUAAAGAUUCUUUGUGGGAGAUU	AUGUUAAAGAUUCUUUGUGGG	1.43401	1.43128	0	0.670669	0.244172	0.748331	1.56192	1.30564	1.49172	0.945974	1.28213	0.559969	0.955097	0.554391	1.4531	0.929357	0.361337	0.224086	-0.497998	-0.374966	NovelmiRNA-690
miRNA-precursor_774	NovelmiRNA-651	Nitab4.5_0001698	301415	301490	-	UUUGGGGGAGAACUUUACGGGACAAGUGUUAGUGUGUCACUUGUGUUUGCCUCUUCGUGAGGUUGUUCUCUCAAU	CUCUUCGUGAGGUUGUUCUCUCA	0	0	0	0	0	0.0702591	0	0.35811	0.118264	0.321483	0.951979	0	0	0.0234197	0.158791	0.424487	0.206202	0.226092	-0.158791	-0.401068	NovelmiRNA-651
miRNA-precursor_25	NovelmiRNA-24	Nitab4.5_0000017	2153188	2153352	+	AAUGAUGGCAUAAUUGGGGUAGUUAGGAGGAUUAUGACUAUCAAUUUGGGAAGCAAUAGUGAAGAACAAAGGGAGAAUAUAUUCCAUACUAGGUGUGGGAUAAAGGUGAAAACUUGUUCUAUGAUCAUUGAUAGUGGUAGUUGUGCUAAUGUGGUGAGUUCAUA	UAGUUAGGAGGAUUAUGACUAU	0	0	0	0.185242	0	0	0	0	0	0.380377	0.523136	0	0	0.0617473	0	0.301171	#DIV/0!	0.226994	0	-0.239424	NovelmiRNA-24
miRNA-precursor_1894	NovelmiRNA-1587	Nitab4.5_0011510	14607	14733	+	GUGUUAGUUGUGUUUGACUGAUUUUUGUCUCACAAAUUUGUGGACCCUAGUCUACACUUCUGGGUCUACAAAAAAUGUGGGUUCACAAAACUGUGAGACAAAAAAGAUGUCUCAUACAACUGAUAA	AAAACUGUGAGACAAAAAAGAUGU	1.33447	1.04426	1.92158	1.4179	0.703604	0.333293	1.03683	1.07432	0.788115	0.195952	0.523136	0.314857	1.43344	0.818267	0.966421	0.344648	0.162585	0.227274	0.467018	0.473618	NovelmiRNA-1587
miRNA-precursor_943	NovelmiRNA-795	Nitab4.5_0002266	60997	61097	-	GGGUAACGAUUUAGAGGAUGAUGAAAUCGAAUUUGUGCUGUUGAAAAAAUUCGGAGAGACUCUUUCGAAGGGAGCAAUGAUUUGGUAUCACAACCUGCCA	AGAGGAUGAUGAAAUCGAAUU	6.71694	6.95238	0	5.86472	5.7579	5.75255	7.07106	7.07285	6.98358	5.47967	5.78848	4.66063	4.55644	5.79172	7.04249	5.30959	0.336724	0.227446	-2.48605	0.48213	NovelmiRNA-795
miRNA-precursor_1550	NovelmiRNA-1280	Nitab4.5_0006021	141112	141272	+	AAUAAUUGAAUGAGUUGCUCGAUGCGGGACUGAUUUGGCCAUCAAAAGCUCUGUUGGGUGCACCUAUUUUAUUUCAAAAGAAAUAGGACGGGACGCUUUGGAUGUGUGUUGAUUAUCGAGCGUUGAACAAAGUGAAUGUAAAGAACAAAUAUUCGAUUAU	UAUCGAGCGUUGAACAAAGUGA	0	0.803253	0	0	0	0	0.434167	0.135717	0.868286	0.0584486	0.215014	0	0.267751	0	0.47939	0.0911541	0.569467	0.228595	-0.211639	-0.0911541	NovelmiRNA-1280
miRNA-precursor_1327	NovelmiRNA-1097	Nitab4.5_0004456	33166	33265	+	UCUAGUAGCCGAGCCUGAAGUUCAGCUCUAGAGCUAAAGUUUUUGGGUUGUAACUGGAAACUUCAGCUCUAGAGCUGAAGUUUUUGUGUUGUAACUGGG	AGCUCUAGAGCUGAAGUUUUUGUG	1.72352	2.00679	1.63779	1.47802	1.60172	0.748331	1.96468	1.74058	1.78812	1.56941	1.84506	1.60436	1.78936	1.27603	1.83113	1.67295	0.765295	0.229285	-0.0417613	-0.39692	NovelmiRNA-1097
miRNA-precursor_1728	NovelmiRNA-1433	Nitab4.5_0008169	52593	52879	+	AUGGACGGCUAAGUGUCAAGAAGCUUUUGACAAGAUCAAAGAAUAUCUUACAAAUCCCCCAGUUUUGGUCCCGCCAGAGCCAGAAAGACCCCUGUUCUUGUAUCUGACAGUCUUGGAAAAUUCUUUCGGUUGUGUUCUCAGGCAACAUGACAUAACCGGAAAGAAGGAGCAGGCGAUCUAUUACUUGAGCAAGAAAUUCACUGGCUACGAGGCCAAGUACACUUUGCUGGAAAGAACGUGUUGUGCUUUGACGUGGGUCGCUAAAAAAUUGAGACAUUAUCUCCAA	UUGUGCUUUGACGUGGGUCGCU	2.35155	1.90861	0.57366	2.67067	2.22145	2.37769	2.23387	2.22318	1.99868	2.26008	2.26564	1.39286	1.61127	2.42327	2.15191	1.97286	0.373237	0.230208	-0.540639	0.450409	NovelmiRNA-1433
miRNA-precursor_1660	NovelmiRNA-1373	Nitab4.5_0007248	41239	41388	-	GGACGAUAUGGCUCAGGCAUUUAUCUGACACUUUAUGUACAAUAUAGAAAUUUUCCUAGAUAGAUUGUCCUUGAACAAUAUAGAAAAUAAGCCUAAUGAAAGCUUUAGGGCGUACAGGCUCAGAUGGAGAGAAUAAGCUGCAUGGAUCA	CUCAGAUGGAGAGAAUAAGCUG	0	0	0	0.255631	0	0.392187	0	0	0	0.128838	0	0	0	0.215939	0	0.042946	#DIV/0!	0.231386	0	0.172994	NovelmiRNA-1373
miRNA-precursor_1842	nta-miR171b-5p	Nitab4.5_0010179	61544	61627	-	AAUGAUGUUGGAAUGACUCAAUCAAAUCAAAUUCCCCAAACAUUUUGUGUCAUUUAAUUUGAUUGAGCCGUGCCAAUAUCAUC	UGUUGGAAUGACUCAAUCAAA	2.15161	2.31345	0	6.38098	5.73803	5.6492	2.56192	2.45765	2.44019	5.52116	5.716	5.52142	1.48835	5.92274	2.48659	5.58619	0.252187	0.23269	-0.998234	0.336546	nta-miR171b-5p
miRNA-precursor_1252	NovelmiRNA-1043	Nitab4.5_0003876	67235	67335	+	UCGGACUCUCCUAAAAUAUCGUCGGGUGUGUCGGAUCCUCCAAAAGUAAUGCAUUUUUGGAGGAUCCGACAUGGGUCCGACGGCAUUUUGGAGAAUUCGC	UCUCCUAAAAUAUCGUCGGGUG	1.80014	1.96831	0	0.618201	0.5661	0.835794	3.44083	2.78916	2.878	1.12884	0.577584	1.26041	1.25615	0.673365	3.036	0.988944	0.0547765	0.233175	-1.77985	-0.315578	NovelmiRNA-1043
miRNA-precursor_329	nta-miR171f-5p	Nitab4.5_0000477	101665	101753	+	AAGUGUGAUGUUGGAAUGGCUCAAUCUAAUCAAAAUUUCCAACAUUUUUGGUCAUUUAAUUUGAUUGAGCCGUGCCAAUAUCAUAUUG	UGAUGUUGGAAUGGCUCAAUC	5.87879	5.64455	1.97221	6.26739	5.82349	5.91951	5.99216	5.96015	5.97058	5.64791	6.02237	5.34787	4.49852	6.00346	5.9743	5.67272	0.308172	0.235612	-1.47578	0.330745	nta-miR171f-5p
miRNA-precursor_1307	nta-miR162-3p	Nitab4.5_0004342	143004	143094	+	ACUGGAGGCAGCGGUUCAUCGAUCUGUUCCCUGAAAGGCGAUAAACAAAAUAUAGCAACAGGAAUCGGUCGAUAAACCUCUGCAUCCAGC	UCGAUAAACCUCUGCAUCCAG	6.07273	6.65216	6.95553	4.83198	4.99572	5.16829	6.1641	6.26586	6.29908	5.00331	5.23844	5.72236	6.56014	4.99866	6.24301	5.32137	0.292957	0.238088	0.317126	-0.322706	nta-miR162-3p
miRNA-precursor_1657	NovelmiRNA-1370	Nitab4.5_0007225	134263	134337	+	UGGCCCGAUCCUAUUGGCUCUUCCGUUUGACUUGGCAUACCACGUCAUUUCACGCGUGGCACCAAACUGGGCCU	AUUGGCUCUUCCGUUUGACUUGGC	2.97558	2.70137	5.36216	2.9926	3.06435	3.24818	2.21844	2.46962	2.24379	3.27568	3.18025	3.18933	3.6797	3.10171	2.31062	3.21508	0.18201	0.238756	1.36909	-0.113376	NovelmiRNA-1370
miRNA-precursor_1592	NovelmiRNA-1315	Nitab4.5_0006497	48318	48434	-	ACUGGAGAUUGGUACACCUGUGUAUGAACUUCCAGCAUAUUAUGUUGGAACUCCAAACACCGAAAGUUCCAGCAUAAUAUACUGGAGAUUGGAGCACAUGUGUAUGAACUUCCAGC	AGCACAUGUGUAUGAACUUCCAGC	0.697043	0.566213	2.21577	0.618201	0.944612	0.957784	0.964681	0.872683	1.0851	1.09407	0.86709	1.74979	1.15967	0.840199	0.974154	1.23699	0.745314	0.238992	0.185521	-0.396786	NovelmiRNA-1315
miRNA-precursor_1101	NovelmiRNA-928	Nitab4.5_0003009	163937	164056	-	CAGGACUACAUGUCCUUAACUUUUGAACUUGGAACUCUAAGUUCAGGACUUCAGGACUACAUGUCCUUAACUUUUGAACUUGUAACUCUAAGUUCAGGACUUCAGGACUACAUGUCCUU	ACUUUUGAACUUGGAACUCUAAGU	2.3851	2.38822	2.59536	2.03324	2.17491	2.12337	2.32314	2.75043	2.28819	2.32148	2.61711	2.06776	2.45622	2.11051	2.45392	2.33545	0.989459	0.242197	0.00230612	-0.224947	NovelmiRNA-928
miRNA-precursor_1948	NovelmiRNA-1631	Nitab4.5_0013842	24606	24788	-	UCGGGGUAGGGGUAAGGUCUGCGUACAUAUUACCUUCCCCAGACCCCACUUGUGGGAUUAUACUGGGUCAUUGUUGUUGUUGUUGUUGUAGAUCUUGGAAAACAUACAACAACAUACCGAGUGUAAUUUCACAAGUCGGAUCUGGGGAGAGUAGUGAGUAUGCAACCUUACCCCUACCUUGU	CAAGUCGGAUCUGGGGAGAGU	2.22756	2.57904	1.20169	2.59123	2.12682	1.81442	3.0456	3.25811	2.90676	1.84504	1.97244	1.74979	2.00276	2.17749	3.07016	1.85576	0.0662128	0.242334	-1.0674	0.321729	NovelmiRNA-1631
miRNA-precursor_599	NovelmiRNA-505	Nitab4.5_0001173	215264	215342	+	CAUGACCUUAUGAUGUUUAUGUACUAUUAGAGGCUUGUAGACAUAUCUCAUGUAUAUGAAAGAUUGUAUGGCCUCAUC	AUAUGAAAGAUUGUAUGGCCUC	0	0	0	0.50717	0	0.271893	0.00120718	0	0	0	0	0.144932	0	0.259688	0.000402392	0.0483105	0.373901	0.242558	-0.000402392	0.211377	NovelmiRNA-505
miRNA-precursor_532	NovelmiRNA-447	Nitab4.5_0000970	667136	667214	+	UGUUGUAUCCUGAAGAGAAUCGUUUUGUGUUUUCCCUAAAUUAAUAUACAAGCGAUAACUCUUUAAGGACAGUCGAUU	AAGCGAUAACUCUUUAAGGACAGU	0.98655	1.18512	3.18032	1.50717	1.76773	2.24018	0.202841	0	0.658832	2.14591	2.01252	2.30144	1.784	1.83836	0.287224	2.15329	0.108629	0.24311	1.49677	-0.314927	NovelmiRNA-447
miRNA-precursor_614	NovelmiRNA-517	Nitab4.5_0001201	488166	488313	-	AUUGAUCUUCUUGUAGCUCUUAAAGAGUUAAGAAGAAAGCAAGCCUCGCGCCGUUGUCGUCGUCGUCGCUCGGCUCGGCUUCGGUUCGGCUACGGCUACGGCUUGGGCUUCGUUCUGCAUAACCUUGGGUACUAGGAGGGGAUUAAA	UCUUCUUGUAGCUCUUAAAGA	1.77505	2.04426	1.05283	0.563754	0.944612	1.07026	2.4072	2.01019	1.98076	0.823983	1.65559	1.26041	1.62404	0.859542	2.13272	1.24666	0.194105	0.245051	-0.508671	-0.387118	NovelmiRNA-517
miRNA-precursor_1484	NovelmiRNA-1226	Nitab4.5_0005495	190044	190288	+	UUUCUGAGCGACUGUUCCAGGCUUCUCACCUUCCUAAAUAUCUCCUCAUGUUCCGGGUUCUUAGGUGGUUUCUCAGUCUCAACAGGAAGGUCAAAACGAGAAGUGCAGGAGUAAUGAUUUGGGGCCUUGAAGGUAGGCUAUGGGGGAUAGUACUGAUUAUCUUGGGUUUGGAAUAACGGCUCACUGGAAGAUCGAUGGAGCGUAGCUGGUGGAGGUGCUACGAAAAGAGGGGUAGCUGGUGGAG	UGGAGCGUAGCUGGUGGAGGUG	0	0	0	0	0	0	0	0	0	0.128838	0	0.559969	0	0	0	0.229602	#DIV/0!	0.246586	0	-0.229602	NovelmiRNA-1226
miRNA-precursor_1299	NovelmiRNA-1078	Nitab4.5_0004302	167869	168064	-	UGCCAUCGGUUGUUGCGGGCAACAUCGGGAGUCGACAUCGCUCGUAGCGGCUGAUAGCUUUUGGCAACAAAACGGCAAAGCGUCGUACAAGUAGCACCGCAAGGUGCCAUGCACAUGGGGCGAAGCUUAGUAAGUUGCCCAUUACCAUCGGUUGUUGUGGGUUGUGUCUAGAACCGCUCGUGGCGACUGAUGGCU	CUCGUGGCGACUGAUGGCU	0	0	0	2.37111	2.5661	0.655222	0	0	0	2.8658	2.85612	2.40546	0	1.86414	0	2.70913	#DIV/0!	0.248267	0	-0.844984	NovelmiRNA-1078
miRNA-precursor_199	nta-miR6145e	Nitab4.5_0000234	1191738	1191817	-	UGUAAUGAGCAUUGUUACAUGUAGCACUGGAUCGCAUAAACAUUUGUCGGCCAAUGCUCAUGUGACAAUCCUCUUUGCU	AUUGUUACAUGUAGCACUGGA	5.84302	6.32015	3.87799	5.39664	5.28309	5.41189	6.51612	6.53731	6.36705	5.21832	5.34626	4.66588	5.34705	5.36387	6.47349	5.07682	0.20716	0.248437	-1.12644	0.287056	nta-miR6145e
miRNA-precursor_107	nta-miR5303b	Nitab4.5_0000083	438863	438961	-	UGACUCUCCGAAAAUGUGGCCGGAUACGUGUCGGAUCCUCCAAAAGUAGUGCAUUUUUGAAGGAUCUGACACGGGUGCGGCUACAUUUCGGAGAGUCC	AAAAUGUGGCCGGAUACGUGU	1.33447	1.37357	0	0.322745	0	0.0702591	1.17113	1.50495	1.54148	0	0	0	0.90268	0.131002	1.40585	0	0.341558	0.252243	-0.503172	0.131002	nta-miR5303b
miRNA-precursor_884	NovelmiRNA-740	Nitab4.5_0002079	253339	253502	+	AGCUAAGUCUUAGUUCCCUGUAGGAUUCGACUCUGGACUUGUAAACCAGAUUAUAUUUACAACGACCGCUUUGUCCUUUUUAUAAAGCAUAGUUGAGCGUGAUCAAAACCGCAGAUGCGAAAAUGGAAGGCCAGGGUUGGACCGCAGAUGCGAAGGAUUGGCC	AUUCGACUCUGGACUUGUAAACCA	3.29088	2.95853	5.07616	3.4179	3.69538	3.63097	2.56192	3.12061	2.79838	3.58201	3.75933	3.9087	3.77519	3.58142	2.82697	3.75001	0.234023	0.252753	0.94822	-0.168594	NovelmiRNA-740
miRNA-precursor_1849	NovelmiRNA-1546	Nitab4.5_0010449	10810	10923	-	GGCACUUACUGUUAUCGGGUUAUGCCAUUUGGUCUGAAGAAUACUGGGGCAACUUACAUGAGGGCCAUGACUGCCAUUUUUCAUGACAUGAUGCAUCAAGAAAUAGAGGUGUA	AUGCCAUUUGGUCUGAAGAAUA	2.29971	2.2018	0.284154	2.32275	1.73603	1.93816	3.13871	2.62757	2.69226	2.24432	2.36186	2.12982	1.59522	1.99898	2.81951	2.24533	0.144155	0.253051	-1.22429	-0.246356	NovelmiRNA-1546
miRNA-precursor_839	NovelmiRNA-708	Nitab4.5_0001923	272362	272494	+	UGCAAAACCCCAUCAAGUGGGCUACUGGAUCGCCUUGCCCAUUGUAUAGAUCGAACUUGGGCAUCUUGAAACCUGCCGGUAAUUGCACAUUUGGGAACAUACAUAGGUCCUUGUAGGCCACGCUGACUUGCC	UCAAGUGGGCUACUGGAUCGCC	0.465718	0	0	0.0332389	0.151063	0.333293	0	0	0	0.260082	0.822696	0.260409	0.155239	0.172532	0	0.447729	0.373901	0.254073	0.155239	-0.275197	NovelmiRNA-708
miRNA-precursor_1812	NovelmiRNA-1513	Nitab4.5_0009505	40680	40842	+	CAAAUCUGAAUCUCUCAUGAUCAACAAUUCUUCCAUAUCUUGGUCGAUUGCCAUGUUCAUACCCAUAAUGUAGGCUUCGUACUUGGCAGUGUUGUUUGUGCAGAAAACCUGAAGCCGAGCUGUGGCCGGAUAGUGUUGACCAAUGGGUGAGAUCAAGAUUUC	GCUGUGGCCGGAUAGUGUUGAC	0.98655	0	0.436157	0	0.244172	0.606312	0.379719	0.72068	0.41372	0.321483	0.86709	0.604363	0.474235	0.283495	0.504706	0.597646	0.925308	0.254457	-0.0304706	-0.314151	NovelmiRNA-1513
miRNA-precursor_686	NovelmiRNA-579	Nitab4.5_0001432	199440	199638	-	AUGUGUAAUUCUUUUUUAAACGGACUAAAAAAAUAUGACAGGAUAAGAAGUUCCUAAAACCAAAGGUCCACGAGACUAUAGUUGGUCAACUGCCACUUUUUGUUGUAAAUUAGCCUCGGGGGCUAAAAUUGUCCCCUUCGAACCUCUCUUUUUCCCAAGGUCUACUAUUAGGGUUCGUUUGUAAGCGGGAUAAUAUAA	AUUCUUUUUUAAACGGACUAAAAA	1.15161	1.21829	2.60608	1.32275	1.5661	1.79273	0.964681	0.680038	0.90676	1.40895	1.43741	0.514165	1.65866	1.56052	0.850493	1.12017	0.168903	0.255508	0.808167	0.440351	NovelmiRNA-579
miRNA-precursor_1036	NovelmiRNA-872	Nitab4.5_0002689	170623	170699	-	UAAAAAAUCCUCCGAUCAAGAUCUUCCAUCAAGGAUCUUAGAUCCAAGACGGGAGUCUUGGCUUGAGGGUUUUUUU	CGGGAGUCUUGGCUUGAGGG	2.68362	3.45235	1.88682	0.721295	0.151063	0	2.18707	2.20897	1.76736	0	0	0	2.67426	0.290786	2.05447	0	0.261313	0.256096	0.619797	0.290786	NovelmiRNA-872
miRNA-precursor_1694	NovelmiRNA-1402	Nitab4.5_0007650	20789	20939	+	AGCAGGUAGCCAUUCUAAAGGGCUGCUAUUUAGGAAUUAGUCAGUGUAUUCUGAAUUUUAGUUUUUCCGUCUAAUUUUUCAGAACAAAAAUAUCCUAAAAAUGUAUACUGACUAAUCUCUAAAUAACAUUCUUGAAAAUGACUAUUUGUA	AAGGGCUGCUAUUUAGGAAUUAGU	1.26408	0.0807865	3.41801	1.35517	1.73603	1.44877	0.323135	0	0	1.75889	1.52314	1.86375	1.58763	1.51332	0.107712	1.71526	0.206569	0.25619	1.47991	-0.201937	NovelmiRNA-1402
miRNA-precursor_1624	NovelmiRNA-1341	Nitab4.5_0006885	23808	23981	-	AGCGGAGCCAGAAUUUAAAGCUUAUGGGUUAGGGAUUUUAAUAAUUUUAAAUUACUCGGUUCUAAAUUAAAAAAUUUCAUAUAUUCAAUUGAUUUCUUAAUUGAGACACAUAUAAGAUUUGAACCAAAGUUACUGGAUUCGGCCGAACCCGUAACUUAUACAUUGGCUUAGCC	AAAGUUACUGGAUUCGGCCGAACC	2.17097	2.18512	4.50081	2.32275	2.7036	2.47625	1.94607	1.63822	1.51681	2.89639	2.42261	3.04378	2.9523	2.50087	1.70037	2.7876	0.185861	0.258026	1.25194	-0.286728	NovelmiRNA-1341
miRNA-precursor_120	NovelmiRNA-110	Nitab4.5_0000102	327836	327938	-	AGUUCAUAAGUUUAACCGAGAGUUAACUUUGAGGAUAUAGAAUUUGGAUUGUGGUUCCGGGAAUCGAAAUAGCUUCGUUAUGUCAGUUUGGACUUGUGUGCA	UGUCAGUUUGGACUUGUGUGCA	0	0	0	0	0	0	0	0.0101862	0	0	0.407659	0.0835311	0	0	0.00339541	0.16373	0.373901	0.258235	-0.00339541	-0.16373	NovelmiRNA-110
miRNA-precursor_431	NovelmiRNA-373	Nitab4.5_0000733	461500	461706	-	AUUCAUGUUAUAUGUAAGGAGAAUCACAAACCUGACAAAUAUGUGUGACUAUCUCUAAAAGAAAGAAUACAGUAUUUCCUGGUGUUUAGAUAAAUUGUUGUCAUUUCAUUUACAAAAGAAUGCCCUGUAUGUGAAAAAAAUGUCAUAUCGCUUUCUUGAAAAAGACACAUUUGUCAGGCUUGUGAUUUUCCUCUAAUGGCAUGGAA	AUUUGUCAGGCUUGUGAUU	0.800137	0.616839	0	0.50717	0.63649	0.555686	0.723673	0.504951	0.516813	0	0.729587	0	0.472325	0.566449	0.581812	0.243196	0.68661	0.259293	-0.109487	0.323253	NovelmiRNA-373
miRNA-precursor_597	nta-miR8016	Nitab4.5_0001161	296018	296121	-	UUUUCAUGAUUGCAGUAUGCAUGGUCUUUUCUUUCAAAAAUAUAUUUUCUUAGUUAUUAUAUAUUUUUGAAUGGAAGGCCCAUGUGUAUUUCAAUCAUGAAAC	AUUUUUGAAUGGAAGGCCCAUGUG	0	0	0.921584	0.0332389	0	0	0	0	0	0.128838	0.523136	0	0.307195	0.0110796	0	0.217325	0.373901	0.261165	0.307195	-0.206245	nta-miR8016
miRNA-precursor_1158	nta-miR166c-5p	Nitab4.5_0003344	7658	7824	-	CUUGAGGGGGAUGUUGGCUGGCUCGACACAAUUACUCCUAUUUAUAUAUAGUCUUGUUUGGGUUUUUUGUUUUUUCAUCUAUCUGUUUGAUGAUAUGAUGAAAAAACAUAACAAAGAUUCAAAUAAUGGGAGUGAAGGGGUCGGACCAGGCUUCAUUCCUCUCAAA	GGGAUGUUGGCUGGCUCGACA	10.3965	9.82755	4.81698	5.10172	4.77165	4.27971	10.0865	9.82338	9.68163	4.93864	4.98509	5.22531	8.347	4.71769	9.86385	5.04968	0.441331	0.262555	-1.51686	-0.331986	nta-miR166c-5p
miRNA-precursor_927	NovelmiRNA-781	Nitab4.5_0002224	240162	240257	-	CAUGUGUAACAAGCUCGGUACAUAUGAUCUGUAUGCACCGGCUUGAGGGGGAGUGUUAGUUUAUAGAUAUGUAUAGUGUAGUCUUGUCCCACAUU	UGUAUAGUGUAGUCUUGUCCCACA	0.401587	0.888141	0.814668	0.0332389	0.331635	0.503218	0.202841	0.760208	0.703226	0.195952	0.910159	0.769422	0.701466	0.289364	0.555425	0.625178	0.56477	0.26295	0.146041	-0.335814	NovelmiRNA-781
miRNA-precursor_1388	NovelmiRNA-1149	Nitab4.5_0004862	201840	201919	-	AAAAUGUGGCCGGAUGCGUGUCGGAUCCUCCAAAAGUAGUGUAUUUUUGGAGGAUCCGACACGGGUGCGGCAACAUUUU	UGUGGCCGGAUGCGUGUCGGA	3.28201	2.75886	0	1.50717	1.28857	1.33329	3.53103	3.40874	3.27354	1.40895	1.18025	1.08353	2.01362	1.37634	3.40444	1.22424	0.244712	0.264405	-1.39081	0.152102	NovelmiRNA-1149
miRNA-precursor_930	NovelmiRNA-783	Nitab4.5_0002234	364806	364906	-	GAGUGUAUUCGACUGUAUUCAUGGCGUGAAACAUGGGAUUACGGCUGGACAGAUUAUUGUAUUCGACUGUAUUCACGGCAUGAAACAGAGGAAUACACUG	UCGACUGUAUUCACGGCAUGAAAC	0.112081	0	2.09912	0.255631	0.5661	0.792725	0	0	0	0.321483	0.466552	0.0835311	0.737067	0.538152	0	0.290522	0.340491	0.265752	0.737067	0.24763	NovelmiRNA-783
miRNA-precursor_621	NovelmiRNA-523	Nitab4.5_0001228	94085	94185	-	GCGUGAAACGGGGGAUUACAGCUAGACAAAUUAUUUUGUUCGACUGUGUUCAAUAGGGGAUUAAAGCUAGACAGAUUAUUGUAUUCGACUGUAUUUACGA	AUUAUUGUAUUCGACUGUAUUUAC	1.43401	2.18512	3.4659	1.28958	1.99906	1.74833	1.82903	2.07432	1.72492	1.8658	1.88879	2.17468	2.36168	1.67899	1.87609	1.97642	0.465201	0.266034	0.485591	-0.297433	NovelmiRNA-523
miRNA-precursor_3	NovelmiRNA-3	Nitab4.5_0000005	1002348	1002542	+	AAACUUAAGAUUUGAAAUCUGAAGUUGCAUUAAAGAGAUAGAACUACUUAAGAUUCGAAUUUCUGAAGUUGCAUUUGAAAGAUAGAAGAACUUCAUUUCUGAAGUAACAUUGAAGAAAUUGAACUACUUAAGAUUCGUAUUUCUGAAGUUGCAUUUGAAAGAUAAAAGAACUUUAGAUUUGAUUUCUGAAGUUG	AAGAACUUUAGAUUUGAUUUCUGA	0.334473	0.21829	2.05283	0.721295	1.10215	0.957784	0	0.0743166	0	0.690717	0.910159	0.647432	0.86853	0.927078	0.0247722	0.749436	0.228255	0.266304	0.843758	0.177642	NovelmiRNA-3
miRNA-precursor_1144	NovelmiRNA-963	Nitab4.5_0003259	3126	3297	-	CCAGUAUGAUAUACCGGUCCAGUAUAAUAUGCUGGAAGUUCAUACACAUGUGCUCAAAUCUCUAGUAUAUUAUGCUGUAACUUUCCGCGUGUUGGAGUUCCAGCGUAAUAUGCUGGAAGUUCAUACACAAGUGCAUCGAUCUCCAGUAUAUUAUGCUGGACCGAUCCCUGU	AUACCGGUCCAGUAUAAUAUGCUG	0.697043	0.21829	2.84215	0.618201	1.19837	0.702527	0.53726	0.135717	0	0.945974	1.03215	1.72989	1.25249	0.839699	0.224326	1.23601	0.279532	0.266519	1.02817	-0.396307	NovelmiRNA-963
miRNA-precursor_697	NovelmiRNA-586	Nitab4.5_0001460	244588	244655	-	UGGUUAUGAUUUUUGUUGGAUUCCGAGACGUGGGCCCAGGGGUCGGGUUUGGCCAAUUUCGUAAUUU	GAUUUUUGUUGGAUUCCGAGACGU	0	0	1.33662	0	0.244172	0.392187	0	0	0	0.543875	0.951979	0.144932	0.44554	0.21212	0	0.546929	0.373901	0.266553	0.44554	-0.334809	NovelmiRNA-586
miRNA-precursor_29	NovelmiRNA-28	Nitab4.5_0000021	196014	196070	-	GUUUGGACAUGAAUAUAAUUUUGGGUUGUUUUUGAAUUUUUGUGAGUGAUCUGAGU	UGAAUUUUUGUGAGUGAUCUGAGU	0.112081	0.513746	0.483462	0.992597	0.767734	0.140648	0.323135	0	0	0.128838	0.577584	0	0.369763	0.63366	0.107712	0.235474	0.194157	0.267308	0.262051	0.398186	NovelmiRNA-28
miRNA-precursor_1532	NovelmiRNA-1264	Nitab4.5_0005868	166061	166309	-	AGGAAACAAGGAAUAGGUCCGAGAAUUCUUUGCAAAUGCCUUGAAACUACAUCUAUAAGUGAGGCAUUGGUGCCUUUUGUAUAGCUUGGUAUUCAUUAUCAGUUCCAACUUCCAACAAAAGUUGGCAAGUUAUAAGCUUUGUUUAUUGCAGCCGGAGAGAAAUUUACAACCCAUCCCUUCACUUGACUGAUGUAGUUCUUAUGGUUUAAGGCAUUAGCAUAUAAUUCUUGGACCCUUUCCUUAUUCCA	UCCGAGAAUUCUUUGCAAAUG	2.87289	3.05348	0	1.74596	0.767734	1.03373	3.00121	2.56198	2.5292	0.543875	0.910159	0.881897	1.97546	1.18247	2.69746	0.778644	0.510539	0.268887	-0.722005	0.403831	NovelmiRNA-1264
miRNA-precursor_133	NovelmiRNA-122	Nitab4.5_0000123	1483765	1483898	-	CACAUCGAGUGUCAGUAAUACGUCGUUGGCAACUUCGCUUAUGACAAGAAUUAUGUCAAAUGUAAAAUUUACAGUUGAAAUUUUUGAUGGGUCAGGAUAUUUUGGGAUGUGACAAGCUGAGGUUCUUGAUGUC	UUCGCUUAUGACAAGAAUUAUG	3.33447	3.10759	2.06842	2.74596	2.71991	2.66719	3.42747	3.23023	3.22869	2.7138	2.94164	2.75964	2.83683	2.71102	3.29546	2.80503	0.310482	0.269117	-0.458637	-0.0940074	NovelmiRNA-122
miRNA-precursor_185	NovelmiRNA-164	Nitab4.5_0000216	270575	270671	-	AUGGUUGAAUGUUGGAAACUUGUAAAGGUCAAAUUCUGCUUCUUCAAGACUCCGCCUACAGGAUUUGAACCUUAUGAGUUCCCAUCAUUUGGGCAA	AGGAUUUGAACCUUAUGAGUUC	1.02962	1.48678	2.38725	1.38688	1.94461	1.7707	1.0716	1.40874	1.38675	1.32148	1.68068	1.31486	1.63455	1.70073	1.28903	1.43901	0.450305	0.26946	0.34552	0.261723	NovelmiRNA-164
miRNA-precursor_1049	nta-miR5303b	Nitab4.5_0002742	296984	297106	-	UCUAUGUUGCUCGGACUCUUUGAAAAUGUGGCCGGAUACGUGUCGGAUCCUCCAAAAGUAGUGCAUUUUUUAAGGAUCCGACACGGGUGCGGCUAUAUUUUGGAGAGUCCGCGCAACAUAGC	AAAAUGUGGCCGGAUACGUGU	1.07144	0.928783	0	0.386876	0	0.0702591	0.633475	1.07432	1.11826	0	0	0	0.666741	0.152378	0.942019	0	0.49805	0.269549	-0.275278	0.152378	nta-miR5303b
miRNA-precursor_708	NovelmiRNA-595	Nitab4.5_0001496	456928	456992	-	CGGAAAUUAGGGUUUAUUCUUGAACAAAGACGGCGGAGUUUGGGGCUGAGCAACUUGAUUUUCU	AGUUUGGGGCUGAGCAACUUGAUU	1.22756	0.566213	1.75808	0.863314	0.5661	0.555686	0.00120718	0.35811	0.41372	0.643411	0.86709	1.23239	1.18395	0.6617	0.257679	0.914299	0.0656494	0.273332	0.926273	-0.252599	NovelmiRNA-595
miRNA-precursor_1552	NovelmiRNA-1282	Nitab4.5_0006080	159418	159510	-	AGUAUAAUAUACCGGUCCAGUAUAAUAUGCUGGAAGUUCAUAUACUGGUGCAUCAAUCUCCAGUAUAUUAUGCUGGAUCGGUCCCUGUUGCA	AUACCGGUCCAGUAUAAUAUGCUG	0.896352	0.21829	2.75808	0.950777	1.4141	0.918256	0.53726	0.35811	0	1.16279	1.28213	1.76942	1.29091	1.09438	0.298457	1.40478	0.269818	0.274078	0.992452	-0.310402	NovelmiRNA-1282
miRNA-precursor_1429	NovelmiRNA-1180	Nitab4.5_0005126	80805	80860	+	GGAUGAAUGUGAGACGUUGGAUUGAUUUCACUCAAUCCAAGCCCCACAUUCAUCA	UGAAUGUGAGACGUUGGAUUGA	1.87289	2.23459	1.95553	2.54981	1.9166	1.03373	2.13871	1.87268	1.44019	1.32148	0.822696	1.51417	2.02101	1.83338	1.8172	1.21945	0.427621	0.274706	0.20381	0.613934	NovelmiRNA-1180
miRNA-precursor_1330	NovelmiRNA-1100	Nitab4.5_0004461	84463	84557	-	UGCUCAUAAAAGUUAAGGACCAAAUGUCCUUAACUUUUGAACUUGCUACUCUAAGUUCAGGACUUCAGGACUACAUGUCCUUAACUUUUGAGCU	AUGUCCUUAACUUUUGAACUUGC	1.8248	2.2018	2.21577	1.97184	1.73603	2.20776	1.96468	1.79868	1.80858	1.73652	1.97244	1.36732	2.08079	1.97188	1.85731	1.6921	0.182887	0.277194	0.223475	0.279779	NovelmiRNA-1100
miRNA-precursor_44	NovelmiRNA-41	Nitab4.5_0000032	32869	32930	-	ACAUGUUUUUGAGAUGAAAUUAGAGGAUUUGGGGCCUAGGGAUUUCAAAAUGAGAAUUUGA	AGGGAUUUCAAAAUGAGAAUUUGA	1.43401	0	2.03706	1.79405	1.76773	1.97715	0	0.0743166	0.565723	1.92635	1.57758	1.08353	1.15702	1.84631	0.213346	1.52915	0.208323	0.278612	0.943677	0.317158	NovelmiRNA-41
miRNA-precursor_31	NovelmiRNA-30	Nitab4.5_0000021	1886436	1886574	+	UAGGAAUAAAGCGUAGGACUUCCCAAGAUUACCAAUUUCAAAUAUCUGGUUUUACCCUCUAUCCUGGAAGAAAAGGAUAGAGGGUGAAACCAGAUGCUUGGAAUUGGUACUCUUGGAAAGUCGUAUGCUAUAUUCCUU	AAGCGUAGGACUUCCCAAGAUU	1.67008	1.71305	0	0.50717	0.151063	0.392187	1.9081	1.90831	1.80858	0	0.407659	0	1.12771	0.35014	1.87499	0.135886	0.256488	0.280109	-0.747284	0.214254	NovelmiRNA-30
miRNA-precursor_223	nta-miR6155	Nitab4.5_0000273	833183	833305	-	CGCAGGUGUGAUAAGGUUGCCUUGCUCUUGCAUUCUCUUAGAUAAUUUGAUUCAGCUUGCUGCCUGAAUUAAAUUUUUUGGUAGAGAGAAUUCGAGAGCAAGGCUACCUCAUGAUACGUGCA	UAAGGUUGCCUUGCUCUUGCA	2.94216	3.02564	4.01308	2.75813	2.60172	2.79273	2.37972	3.13572	2.46619	2.72521	2.89951	2.81736	3.32696	2.71753	2.66054	2.81402	0.186712	0.280384	0.66642	-0.0964976	nta-miR6155
miRNA-precursor_941	NovelmiRNA-793	Nitab4.5_0002265	114183	114396	-	CCCCAUAAACUUGUCUGAUUUUUUUAUUUAGACACUUGAACUCAGGCUACUAUUUUUUGGACAUCUAAACUCAUUAAAAAGUGUACCAAUUAGACAAUUAAUAAUUUAGGUAUAAUUAGAGAAAAUAUGUCUAGUUGGUACACUUUUGUUGUCCACUUGGUACUAGCCUGAGUUCAUGUGUCUAAAUGAACAAGUCAGAUAAAUUUAAGGGGC	UAGACACUUGAACUCAGGCUACU	0.98655	0.928783	1.36216	1.47802	1.85888	1.67907	1.03683	1.40874	1.46619	1.64341	1.52314	1.26041	1.0925	1.67199	1.30392	1.47565	0.330909	0.281239	-0.211422	0.196339	NovelmiRNA-793
miRNA-precursor_484	NovelmiRNA-411	Nitab4.5_0000848	86508	86765	-	GACUUUCGGAUUUUAUGACUUUUAUCGGAUUUCGAGACGUGGUCCCACGGGCCAGCUUUUGAGUCGACUUUUGACUUUUGAUAAAUAACUUAGUAUUUUCUUAUGGAAUUGAUUUCUUUAGCUCGCGUUGAUUGUAUCAAACUAUUUAUGGCUAGAUUCAGGGCAUUUGGAGGCCGAUUCAUGAGGCAAAGGCGUGUUGGAGUAGGGAUUUGCACGGAUUGAGGUAAGUAACAGUUCUAAAUUUGGUUCUGAGGGUA	ACUUUUAUCGGAUUUCGAGACGUG	0.0296185	0	1.14398	1.28958	1.33164	1.27189	0	0	0	1.09407	1.07062	1.36732	0.391198	1.2977	0	1.17734	0.35745	0.2819	0.391198	0.120362	NovelmiRNA-411
miRNA-precursor_52	NovelmiRNA-49	Nitab4.5_0000038	2474838	2474916	-	UGCAGGAGAUAGUGUUCCAUGCAUCACAGGAUAGGCUUCUACGCUUGAACCUGUAGUCGUGGAGCACUGACUCCUGUU	CUGUAGUCGUGGAGCACUGAC	3.60037	3.83032	0	1.53574	0.414097	1.10588	3.88385	3.71566	3.47261	0.643411	0.86709	0	2.4769	1.01857	3.69071	0.5035	0.38512	0.284832	-1.21381	0.515073	NovelmiRNA-49
miRNA-precursor_982	NovelmiRNA-828	Nitab4.5_0002430	16776	16903	-	CAUCUAUGUUGCUCGGACUCUCCAAAAAUACUGUUGCAUCCGUGUCGGAUCCUUCAAAAAUGCACUACUUCUGGAGGAUCUAACAUGCACCCGGCUGCAUAUUUGAAGAGUUCGAGCAACAUAGGUA	UCUAUGUUGCUCGGACUCUCC	1.49674	1.18512	1.14398	0.111241	0.331635	0	0.964681	1.38364	1.35927	0.0584486	0	0.0194007	1.27528	0.147626	1.23587	0.0259498	0.833404	0.286212	0.0394152	0.121676	NovelmiRNA-828
miRNA-precursor_1676	nta-miR319-3p	Nitab4.5_0007384	77309	77517	-	AGGGCAGUGGAGAAAUUAAGGAGCUCUCUCCAGUCCAGUCCGAGGCAGAUCGAAGGCUAUAAACACAGCUGAUGACUCGUUGAUUCUUAAGCACGUCAACUAGGGUUGAGAAAUUGACGUAUUUUGGGAUUCAACGAUGCAUGAGCUAUGUUUAGCUAUCGCUGUCACGUCUUGGACUGAAGGGAGCUCCCUAUUAUGCCACUGCUCC	UUGGACUGAAGGGAGCUCCCU	0.264084	0	3.20169	5.23835	5.29674	3.62485	0.486634	0.504951	0.41372	5.43001	5.72507	5.1203	1.15526	4.71998	0.468435	5.42513	0.540047	0.287307	0.686824	-0.705146	nta-miR319-3p
miRNA-precursor_860	NovelmiRNA-721	Nitab4.5_0001989	209894	210000	-	CGAAAAGUUCUAACAUAAUAUGUUGGAUUAUGAAAUUCCAGUACAUUAUGCUGGAAGCUUAUAUGUAAAAAAAUUCGAACUCUAGCAUAUUAUGCUGAAUAUUUCU	AUUCGAACUCUAGCAUAUUAUGCU	0	0	1.85119	0.185242	0.4921	0.606312	0	0	0	0.128838	0.466552	0	0.617065	0.427885	0	0.198463	0.373901	0.288264	0.617065	0.229421	NovelmiRNA-721
miRNA-precursor_277	NovelmiRNA-237	Nitab4.5_0000373	202162	202289	-	UUUGGCCAGCUGACCUUGAAGGAGAUUAAAUUGUUGGUCCCUAUUUUCUACCUGAACUUGAAGGGUAUCAAAUUGUCUAUCACUCUUUUGUUCUCUAGCCUUUGUCUCUUCAAGCUCUGCUGUCAGU	CUCUUCAAGCUCUGCUGUCAGU	0	0	1.05283	0.386876	0.767734	1.24018	0	0	0	1.49141	0.822696	1.23239	0.350943	0.798265	0	1.18217	0.373901	0.289027	0.350943	-0.383901	NovelmiRNA-237
miRNA-precursor_893	NovelmiRNA-748	Nitab4.5_0002124	290141	290205	-	AAAGAUUUGAAUUUAGUUUGGAUUAGUACUGGAUUUUUGGUCUGCCACUCUGAUUUAGAUCUUA	CUGCCACUCUGAUUUAGAUCUU	0	0	1.48346	0	0	0	0	0	0	0.128838	0.910159	0	0.494487	0	0	0.346332	0.373901	0.290171	0.494487	-0.346332	NovelmiRNA-748
miRNA-precursor_717	NovelmiRNA-603	Nitab4.5_0001542	149719	149810	+	CUAAUUUUGAAGUUGACUAAUGUGAUUAUGUCCAGAUUUGUAUAGCUGUAGCUUAUAUGGACAUAACUUGAUGUAGGAAGCUCAAAAUUAA	AUAACUUGAUGUAGGAAGCUCA	1.52712	1.25071	0.658549	1.6182	0.703604	1.74833	0.849204	1.52803	1.56572	1.98445	1.86709	1.51417	1.14546	1.35671	1.31432	1.78857	0.65123	0.293935	-0.168861	-0.431856	NovelmiRNA-603
miRNA-precursor_1428	NovelmiRNA-1179	Nitab4.5_0005115	58462	58631	-	AAUUGUUGGUUACAUCUGUUACACGGGUAGCACUGAAUCCAUUGCCCGCUAUUGCUUCCUGUAUCUAUUUGUUCGAGUAGUGGAGAAUUAUCUCAGCUAAUACAAAUAGUUAUAGGUAGCAGCCCUCUGUGAGUUCAGUGCUACCCUUGUAAGAUAUGUCCCAACAAUC	UACACGGGUAGCACUGAAUCCA	0	0	0	0	0	0	0	0	0	0	0.144624	0.0194007	0	0	0	0.054675	#DIV/0!	0.294145	0	-0.054675	NovelmiRNA-1179
miRNA-precursor_550	nta-miR319-3p	Nitab4.5_0001025	230728	230921	-	UGGUUUAAGAGAGCUUCCUUCAGUCCACUCAUAGGUGGAUGAAGGGAUUUGGAUUAGCUGCCGACUCAUUCAUUCAAACACAGUAGAAAUCAUAUAUGUAUUUCUAUACGCUACUGUGAAUGUGUGAAUGAUGCGGGAGGUAAAUUCAUCCCUUUUUAUCUGUGCUUGGACUGAAGGGAGCUCCCUUUUGCCU	UUGGACUGAAGGGAGCUCCCU	0	0.00678589	3.22275	5.38098	5.20996	3.41367	0.679279	0.680038	0.868286	5.48471	5.7928	5.10493	1.07651	4.6682	0.742534	5.46082	0.771553	0.295968	0.333979	-0.792614	nta-miR319-3p
miRNA-precursor_579	NovelmiRNA-489	Nitab4.5_0001103	532296	532455	-	UACAUGGUUGUGGGUUGCAGAGGUUUUUGUGUGAAACACGGGAGGCGAGUAUACAUGCUCUUUUGAUGGAAUCAAUUAUCAAAUAAGGGCAACAGCAGUUUGAUAUUUAAUGAACGCUUUAUGUUUCAAAUAAAACCUUCUGCGAUCCAUAACCAUGUU	UGGGUUGCAGAGGUUUUUGUG	4.76233	4.44185	0.0528281	3.02319	1.99906	2.10588	3.82903	3.88614	3.57172	2.07637	2.1081	1.66849	3.08567	2.37604	3.7623	1.95099	0.679691	0.296712	-0.676626	0.425055	NovelmiRNA-489
miRNA-precursor_1690	NovelmiRNA-1398	Nitab4.5_0007591	2876	2947	-	UAGGGCUGCUUAUCGGGCGGAUUGAGCGGUUAUUUACUCUUAACGGUUUGGCUUAUCGGUUAUCGGCUUUU	GGCUGCUUAUCGGGCGGAUUGAGC	0.401587	0	1.93866	0.770204	0.414097	1.33329	0	0	0	0.260082	0.776893	0.367324	0.780081	0.839198	0	0.4681	0.257173	0.298008	0.780081	0.371099	NovelmiRNA-1398
miRNA-precursor_1008	NovelmiRNA-850	Nitab4.5_0002520	154326	154391	-	AGCUACAAAGACAGAUUAGGAAUAAUGGGUCGGUUCGCUUAGUUUUUGGUUAAUUUGAAUAGGCC	AAAGACAGAUUAGGAAUAAUGGGU	0	0.0807865	1.86912	0.950777	0.63649	0.748331	0	0	0	0.823983	0.577584	0.0194007	0.649968	0.778532	0	0.473656	0.346699	0.298146	0.649968	0.304877	NovelmiRNA-850
miRNA-precursor_974	nta-miR319-3p	Nitab4.5_0002381	102260	102477	-	AGAGAGCUUUCUUUAGUCCGAUUGAUAUAGAGAGCUUUCUUUAGUCCACAAUCAGGGGGCAAUAUGACUCAAUUAGUUGCCGACUCAUUCACACAAAUGCUAAGGUUUGGAUUGAAAAAGCCCUUAGUAACUGAGUGAAUGAAGCGGUAGACAAGUUGAAUCUUAAGCUUCCUGUGCUUGGACUGAAGGGAGCUCCCUCUUGAUUUACUUGCUUUCA	UUGGACUGAAGGGAGCUCCCU	0.264084	0.28242	3.34945	5.22306	5.26098	3.46943	0.434167	0	0.703226	5.41071	5.75195	5.03164	1.29865	4.65116	0.379131	5.3981	0.428865	0.299065	0.919519	-0.746946	nta-miR319-3p
miRNA-precursor_1765	NovelmiRNA-1468	Nitab4.5_0008740	41340	41397	+	CAGUAUGCUAUACUAGAACUCCAGUAUAUUAUGUUGGAACUCUAGUAUAUUAUGCUA	GUUGGAACUCUAGUAUAUUAUGCU	0.334473	0	2.50655	0	0.414097	0.606312	0.138711	0	0	0.906446	0.144624	1.55997	0.947006	0.340136	0.0462369	0.870346	0.31627	0.300629	0.900769	-0.53021	NovelmiRNA-1468
miRNA-precursor_628	NovelmiRNA-529	Nitab4.5_0001258	453877	453998	-	UAUCUGAAUCUUAUACAUUUCCCAAGGACUGGUAGUACAAAUUAUGAAAUGCUAAGAUUAAAAAUUACAAACCUGGUAUAAAAUAAAUACAUCAUCUGUUCGAAAUGUACAUAAACAGAUC	AUACAUUUCCCAAGGACUGGUAGU	0	0.28242	0.658549	1.86331	1.76773	1.42076	0.486634	0.595149	0.359272	1.35123	1.77689	0.952287	0.313656	1.68393	0.480352	1.36014	0.456774	0.301883	-0.166695	0.323798	NovelmiRNA-529
miRNA-precursor_566	NovelmiRNA-476	Nitab4.5_0001047	373003	373081	+	UGCGAGACGGUGACAUUGAGUACUCUGAGAGUGCGAGUACAUGAGUACAAUCUCUGAGAUACAUUGCACUGACAUGCA	UGACAUUGAGUACUCUGAGAGU	0.0296185	0	0	0	0.151063	0	0.0715965	0.305642	0.466187	0	0.346258	0.203825	0.00987282	0.0503543	0.281142	0.183361	0.0777419	0.302162	-0.271269	-0.133007	NovelmiRNA-476
miRNA-precursor_842	NovelmiRNA-711	Nitab4.5_0001943	29066	29127	-	GGAGCUCUGUCCCGACCUUUAUGGUAAGUAUGUACUCUUAGAGGCUUGUAGACAGAUGUCA	AGAGGCUUGUAGACAGAUGUCA	0.334473	0	0	0	0.151063	0	0.434167	0.0743166	0.243795	0	0.346258	0.203825	0.111491	0.0503543	0.250759	0.183361	0.412575	0.302162	-0.139268	-0.133007	NovelmiRNA-711
miRNA-precursor_1159	nta-miR166c-5p	Nitab4.5_0003344	7658	7824	-	CUUGAGGGGGAUGUUGGCUGGCUCGACACAAUUACUCCUAUUUAUAUAUAGUCUUGUUUGGGUUUUUUGUUUUUUCAUCUAUCUGUUUGAUGAUAUGAUGAAAAAACAUAACAAAGAUUCAAAUAAUGGGAGUGAAGGGGUCGGACCAGGCUUCAUUCCUCUCAAA	GGGAUGUUGGCUGGCUCGACA	10.323	9.90908	4.92373	5.234	4.69126	4.40654	10.0006	9.8762	9.6211	4.94841	5.03215	5.28278	8.38526	4.77727	9.83262	5.08778	0.451918	0.302629	-1.44737	-0.310512	nta-miR166c-5p
miRNA-precursor_1438	nta-miR7997c	Nitab4.5_0005205	193382	193519	-	GUCUAGGGCUAUGUUGCUCGGACUCUUCAAAAAUGUUGUUGGAUGCGUGUCGGAUCCUCCAAAUUUAGUGCAUUUUUGGAGGAUCCGACAUGGGUGCGGCAGCACUUUUGGAGAGUCCGAGCAACAUAGGUCUAGGA	UUGCUCGGACUCUUCAAAAAUG	2.19008	2.4593	1.65855	0.563754	0.0515273	0.655222	2.01913	1.9937	1.86829	0.543875	0.729587	0.689252	2.10264	0.423501	1.96037	0.654238	0.584949	0.304657	0.142273	-0.230737	nta-miR7997c
miRNA-precursor_48	NovelmiRNA-45	Nitab4.5_0000036	2100980	2101179	-	CGUGCAGAUGUUGGCUGCUGAUGUUGCUGUGUUCGUUGGGAGCUGGAUAUGAAGAUGUACGUGCGUUCUGGUUGUAGUUGCUUCUUGUUCAUGGUAGCCUUAGAUUCAUAAAACGUUGUUAUGUACUUUUCAAACAGAUGAUGUAUUUACUUCAUACUAGCUUUGUAAACUCUAUUCUUAGAAGCUCAUGAUUUGUACU	AGAUGUUGGCUGCUGAUGUUGCUG	0	0	0.658549	0.863314	0.5661	0.392187	0	0	0	0.128838	0.466552	0.559969	0.219516	0.607201	0	0.38512	0.373901	0.307175	0.219516	0.222081	NovelmiRNA-45
miRNA-precursor_1787	NovelmiRNA-1488	Nitab4.5_0009095	71567	71751	-	AGUAGUCAUUUUAAAGGGCUGCUAUUUAGAAAUUAGCCAGUGCGUCUUAAAUUUUAAUUUGUUAGUUCAAUAUUUUAGAACAAAAAUGCUUUGAGUUGUCCCCAAAUUAAGAUUUUUAGUUUAAGAUUUUAGAACAAAGUAAAUAAUGGCUAAUUUCUAAAUACCAUUCCUGAAAAUGACUAUC	AAGGGCUGCUAUUUAGAAAUUAGC	0	0	1.90431	0.0332389	0.151063	0.748331	0	0	0	0	0	0.144932	0.634769	0.310878	0	0.0483105	0.373901	0.31097	0.634769	0.262567	NovelmiRNA-1488
miRNA-precursor_765	NovelmiRNA-644	Nitab4.5_0001683	464358	464443	-	GCUGGAAGUUCACAUGUAAAAAAUUCGAACUCCAACAUAUUAUGCUGGAAUAUUUUCCGAAUUUUGAACAGUGUUUUCGUUCAGA	UUCCGAAUUUUGAACAGUGUUUUC	2.3851	2.35877	3.60608	2.44828	2.78333	2.22406	2.12222	2.18011	1.99868	2.12884	2.21501	2.45479	2.78332	2.48522	2.10034	2.26621	0.175096	0.312152	0.682979	0.219011	NovelmiRNA-644
miRNA-precursor_1845	NovelmiRNA-1542	Nitab4.5_0010316	1567	1733	+	UUGAAGGAUUGUUGUACCUGCAUGUUAUCUUAAUUUUUAGUGUGCCAAUUUUGGGUAAGACAUUUCUGCCCAAAAAAUAUAUUCUUGAGUAUAUGUUUUGGUUUUCUUUUACCUGAACCUGGCAUACCAACAAUUGAGAUAACAUCUAGGUUUGACCAUCUUUCAU	UUACCUGAACCUGGCAUACCAA	6.23102	6.47568	6.14121	6.43791	6.16154	6.36855	6.26799	6.36854	6.31168	6.02654	6.01622	6.40075	6.28264	6.32267	6.31607	6.14784	0.764161	0.31219	-0.033432	0.174832	NovelmiRNA-1542
miRNA-precursor_570	NovelmiRNA-480	Nitab4.5_0001063	26404	26499	+	CAGACAUCAGUAGAUACUGCACAGAAGUGGGAGCGUGAUUUUGUUAAGAAACAACAAAAGUUCGCAGUUUACACGUUCUGGCAGUUUGAUUUCUU	UAGAUACUGCACAGAAGUGGGAGC	0	0	1.28415	0	0	0	0	0	0	0.195952	0	0.0194007	0.428051	0	0	0.0717843	0.373901	0.313646	0.428051	-0.0717843	NovelmiRNA-480
miRNA-precursor_1913	NovelmiRNA-1602	Nitab4.5_0011999	255	359	-	GUAGACGGUGUUUUGAUGGUCGGAAUGGCUUACCGACCAAAGUUGGUCGGAAAUUACCGACCAACUUUGGUCGGUAUAUUAAAACGAUCAUUUGACAAGUUUAA	AGACGGUGUUUUGAUGGUCGGAAU	1.98655	1.34382	4.41801	1.88568	2.12682	2.28749	1.0716	1.35811	0.746295	2.16279	1.60406	1.84537	2.58279	2.1	1.05867	1.87074	0.184899	0.314579	1.52413	0.229258	NovelmiRNA-1602
miRNA-precursor_1430	NovelmiRNA-1181	Nitab4.5_0005154	135559	135716	-	UCCCCAGACCCUACUAGUGAGAUUUCACUGGGUCGUUGUUGUUGUUGUUGUGCUAUAAGCUUUAAAAACCUAAUGACUGCUAGAUACGUUACUUUAUCCCAACAACAACAACAACAACAACAACCCAGUAUAAUCCCACUUAGUGGGGUCUGGGGAG	CCACUUAGUGGGGUCUGGGGA	3.3172	3.00679	1.75808	1.6962	1.4141	0.996258	2.79822	2.84538	2.71411	1.80261	1.95198	1.31486	2.69402	1.36885	2.7859	1.68982	0.856938	0.315442	-0.0918815	-0.320962	NovelmiRNA-1181
miRNA-precursor_411	NovelmiRNA-355	Nitab4.5_0000681	517387	517459	+	CAAGGAUAGGAUUAAUGGAGAGCGUACGAUUGAGUCUCACUCGAUCUACUCCCUCCAUUUGUCCUUUACUUA	AGGAUAGGAUUAAUGGAGAGC	4.32153	4.48337	0	2.89674	2.88803	2.40654	4.41399	4.17281	4.11826	2.45077	2.68068	2.44261	2.93497	2.73044	4.23502	2.52469	0.426743	0.31627	-1.30005	0.205751	NovelmiRNA-355
miRNA-precursor_1281	NovelmiRNA-1067	Nitab4.5_0004172	59032	59129	+	AAGGUCUGGGUACUCACUGUCCUCCCCAGAGAGUCUAUUGUAAACAAACUCUCUAUCUUUAUAGGGUAGGGGUAAGGUCUGGGUACUCACUGUCCUC	AAGGUCUGGGUACUCACUGUCCUC	2.97558	2.4731	4.94078	3.37901	3.32099	3.61252	2.21844	2.50495	2.60135	3.416	3.35408	3.0357	3.46315	3.43751	2.44158	3.26859	0.250925	0.316588	1.02157	0.168913	NovelmiRNA-1067
miRNA-precursor_188	nta-miR319-3p	Nitab4.5_0000223	334097	334275	-	GAAGAGAGCUUUCUUCGGUCCACACAUAGGAGGUGAUAAGGUUCAAUUUGCUGCCGACUCAUUCAUCCAAAUGCUGAGGUUAGAUAGUCGAAAGCACCUCAGUAGCUGAAUGAAUGAAGCGGGAGUACAAGUUGAGUCUUAAGUUUCCUGUGCUUGGACUGAAGGGAGCUCCCUCUUA	UUGGACUGAAGGGAGCUCCCU	0.401587	0.513746	3.22971	5.29377	5.26098	3.66122	0	0	0.243795	5.41424	5.80854	5.00291	1.38168	4.73866	0.0812649	5.40856	0.233799	0.31735	1.30041	-0.669908	nta-miR319-3p
miRNA-precursor_87	NovelmiRNA-81	Nitab4.5_0000065	1622605	1622683	+	UGCGAUGGACAGUGUUUCAUGCAUCACAAGAUGAGCUUCUAAGCUCAAACCUGUGGUCGUGAAGCACUGACCAUUGCU	CUGUGGUCGUGAAGCACUGAC	6.56786	6.44273	7.71538	7.56765	7.03371	7.0826	6.80211	6.74797	6.63253	6.93128	7.28826	6.44032	6.90866	7.22799	6.72754	6.88662	0.680089	0.31742	0.181122	0.341367	NovelmiRNA-81
miRNA-precursor_273	nta-miR7122-5p	Nitab4.5_0000365	840878	841008	+	GUGGCCCCUUACCAUUCUGUUAUACAGAGAAACCGCGGUCGAGGAAACUAAGAAAUUUGGAUUUUUUUUAUUCCUUUUCUUCUCAUUCUCUACCGCGUUUCUCCGUAUAACGAAGUGGUUUUUGGGUCAA	UUAUACAGAGAAACCGCGGUCG	2.73657	3.32871	5.06842	3.3947	4.12069	4.22406	3.36578	3.44557	3.18239	3.99391	4.12648	5.21818	3.71124	3.91315	3.33125	4.44619	0.618066	0.317834	0.379988	-0.533039	nta-miR7122-5p
miRNA-precursor_1536	NovelmiRNA-1268	Nitab4.5_0005892	86091	86298	-	CUUUCAUGUUAUAUGUAAGGAGAAUCACAAACCUGACAAAUAUGUGUGAUCAUCUCUAAAGAAAGAAUACAGUAUUUCCUGAUGUUUAGAUAAAUUUUUGUCAUUUCAUUUACAAAAGAAUGCCCUGUAUGUGAAAAAAAUGUCAUAUCGCUUUCUUGAAAAAGACACAUUUGUCAGGCUUGUGAUUUUCCUCUAAUGGCAUGGAAA	AGAAUCACAAACCUGACAAAU	3.05068	3.2018	0	1.9294	1.4921	1.81442	3.0102	3.06645	3.28088	1.5945	1.68068	1.46686	2.08416	1.74531	3.11918	1.58068	0.378534	0.319264	-1.03502	0.164628	NovelmiRNA-1268
miRNA-precursor_849	NovelmiRNA-717	Nitab4.5_0001962	335906	335988	-	AACACGAUAUUUAAGAAAAAAUGAAGACUUUUGGAAUUUGUGGGUCUAAACAAGUCAAAAAGGGGUUCAGAGUAUUUGUGUG	AAUGAAGACUUUUGGAAUUUGUGG	3.42597	3.57264	3.64821	3.58441	3.55706	3.66719	3.51848	3.58967	3.5292	3.53094	3.59748	2.77914	3.54894	3.60289	3.54578	3.30252	0.965673	0.319509	0.00315491	0.300368	NovelmiRNA-717
miRNA-precursor_165	NovelmiRNA-150	Nitab4.5_0000168	1340025	1340124	-	UGUUUAAUUUUUUCCCCCCCUUUUAAGACAGAAAAAAGGGUUUCGAGAAGGGACUACCAUCUUGGCUCUGAUGUCAGAGGUGGAUCUAGGAUUUAAACU	GAGGUGGAUCUAGGAUUUAAACU	0	0	1.31063	0.863314	1.60172	1.07026	0	0	0	0.823983	1.24896	0.0835311	0.436875	1.17843	0	0.718825	0.373901	0.320209	0.436875	0.459607	NovelmiRNA-150
miRNA-precursor_229	NovelmiRNA-196	Nitab4.5_0000274	770762	770921	-	GGAAUUUGUAGUCCUAAACAUGUCAGAAAAGGGUCAAUAGUAUUUGUGUGGUUAUAAAAGCUUCUUAUCAAGGGCAGAAUUGGAAGUUUAAGCUAAAUUAUUUCCAAAUUUAGAACUGGGUCAUUCUUUUUUGAACGGACCAAAAAGGAAAUAGGUUCA	AUUCUUUUUUGAACGGACCAAAAA	3.98107	4.11641	4.99891	4.2727	4.26654	4.41722	4.13871	4.17646	3.88765	4.22034	4.35017	3.82206	4.36546	4.31882	4.06761	4.13086	0.420024	0.321633	0.297856	0.187962	NovelmiRNA-196
miRNA-precursor_1650	NovelmiRNA-1363	Nitab4.5_0007191	118405	118543	+	GAUGGAGUACUAGGUUUUUAUCCAUUCUCAUUGGUCUUCAAAGUAGAUAGUUGCACACUUUUAACGUACUAGUACUGUUAUUGUUACAGCUCAUGGUUUGCGUUUCCAAAUAAGCGGAUCCAGGAUUUAAACUCUAUA	AAGCGGAUCCAGGAUUUAAACUCU	2.02962	2.25071	3.76767	1.84059	2.3527	2.34824	1.67928	2.08991	1.92562	2.54388	2.56416	2.15988	2.68267	2.18051	1.89827	2.42264	0.233299	0.322886	0.784397	-0.242129	NovelmiRNA-1363
miRNA-precursor_1560	nta-miR319-3p	Nitab4.5_0006134	118600	118808	-	AGGGCAAUGGAGAAAUUAAGGAGCUCUCUCCAGUCCAGUCCGAGGCAGAUCGAAGGCUAUAAACACAGCUGAUGACUCGUUGAUUCUUAAGCACGUCAACUAGCAUUGGGAAAUUGACGUGUUUUGGGAUUCAACGAUGCAUGAGCUAUGUUUAGCUAUCGCUGUCACGUCUUGGACUGAAGGGAGCUCCCUAUUAUGCCACUGCCUC	UUGGACUGAAGGGAGCUCCCU	0.190083	0.28242	3.57366	5.27906	5.35008	3.42076	0.849204	0.550755	0	5.48135	5.84368	5.00705	1.34872	4.6833	0.466653	5.44403	0.482357	0.323688	0.882068	-0.76073	nta-miR319-3p
miRNA-precursor_1270	nta-miR164c-5p	Nitab4.5_0004057	67528	67592	+	AGAUGGAGAAGCAGGGCACGUGCAGUACUAACUCAUGUUCGAAUGGCGGCCGGUCUCUUUUUCA	AUGGAGAAGCAGGGCACGUGC	4.25049	4.26268	3.68408	4.4179	3.96527	3.9529	3.36578	3.76992	3.59547	3.77544	4.21071	3.43033	4.06575	4.11203	3.57706	3.8055	0.0944521	0.32392	0.488697	0.30653	nta-miR164c-5p
miRNA-precursor_359	NovelmiRNA-309	Nitab4.5_0000540	757121	757377	-	AAGCCCAUGCCAAAAUUUUAAAACAUGCUGGGCAGGAUUUUAUUCGAUUGUCUCAUUGGGCAUAAUCUUAAAACAGAGAGCAAAUAUGGUGAUCGUCAGAAUUUUGCCACAAAGUUCUAACUAUCACUGGAGCUUUAUGGUUGAAAUUCUUGUGAUGGACUGCUGGUUGCUUUAAAAUUCUUCCCAGCUUACUUUAAAAUUGUGGCGAUCGAGCAAAAUCCUGCUUGUCAUGCUUUAAAAAUGUGGUGCGAGGCUA	AAACAUGCUGGGCAGGAUUUU	1.69704	1.66575	0	0.322745	1.05153	0.606312	1.65656	1.72068	1.88765	0.984448	1.31455	0.647432	1.12093	0.660195	1.75496	0.982143	0.324407	0.323987	-0.634032	-0.321948	NovelmiRNA-309
miRNA-precursor_175	nta-miR319-3p	Nitab4.5_0000195	598222	598415	-	CGGUUUAAGAGAGCUUCCUUCAGUCCACUCAUAGGUGGAUGAAGGGAUUUGGAUUAGCUGCCGACUCAUUCAUUCAAACACAGUAGAAAUCAUAUAUGUAUUUCUAUACGCUACUGUGAAUGUGUGAAUGAUGCGGGAGGUAAAUUCAUCCCUUUUUAUCUGUGCUUGGACUGAAGGGAGCUCCCUUUUGCCU	UUGGACUGAAGGGAGCUCCCU	0	0.968312	3.31717	5.33499	5.35791	3.47625	0	0.457645	0.359272	5.44215	5.80711	5.09913	1.42849	4.72305	0.272306	5.44947	0.30968	0.330311	1.15619	-0.726413	nta-miR319-3p
miRNA-precursor_703	NovelmiRNA-592	Nitab4.5_0001479	455802	455891	-	GCAGAAGUUGUGUUUGUAAUUUUGGAAAGAAAGUUCGAUUCCAAGAGUUGUAAUGUUUUAUCCAACAAAAUGAUUUUGAACCCUUUUGA	AAUGAUUUUGAACCCUUUUGA	1.67008	1.84632	0.529266	1.72129	2.02553	1.97715	2.27919	2.02649	2.22869	2.00331	2.18025	1.93501	1.34855	1.90799	2.17812	2.03952	0.119429	0.332358	-0.829568	-0.131529	NovelmiRNA-592
miRNA-precursor_604	NovelmiRNA-510	Nitab4.5_0001176	341386	341673	+	CGAAGAGGGGGUUGUUUAUGUAUCAAAAAGGGUCGGUCAACGUAAAUAGGAUAUACAGUCAUACAUCUCUGUAACAGCAUCCCUAUAUAACAACACUUCUCUAUAGAAGCCAAGCUUUUUCGGAACCAAUUUUUUUUUAUAUUAUAAUAUAUGUUUUGUAUAACAACAUUUCGCUAUAACAUCCAAAAAUAUUCGGAACAAACGAGGCUGUUAUAGAGAAGUUUGACCGUAUACAUAAAUCUCCGAAUGAGUCCAAUACGAAACAGUCUAUAACCAAACCAUUUUCU	ACGAGGCUGUUAUAGAGAAGU	2.0919	1.6896	0.173122	0.618201	0.703604	0.448771	2.10554	2.05855	2.25875	0.643411	0.282128	0.41795	1.31821	0.590192	2.14095	0.44783	0.23387	0.332555	-0.822739	0.142362	NovelmiRNA-510
miRNA-precursor_1810	NovelmiRNA-1511	Nitab4.5_0009496	51602	51726	+	AUUGAGGCGUGGAAGCAUUCAGAUUUUUUGUGCAAGAAUUAUAUUCUAAGCGGGCUGGAGGAUGUUUUGUAUAACUUCUACAGUGGCGUGGAAACAUCAAAAGAACUGUGGAUUGCGCUUGAAA	ACAUCAAAAGAACUGUGGAUU	0	0	0	0.770204	0.4921	0	0.0715965	0.680038	0.118264	0.260082	0.215014	0	0	0.420768	0.289966	0.158365	0.212171	0.333983	-0.289966	0.262403	NovelmiRNA-1511
miRNA-precursor_313	nta-miR167e-5p	Nitab4.5_0000459	987695	987777	+	GUAGUUGAAGCUGCCAGCAUGAUCUAAACUUUUCUAGUUGCUCCGAUGAGGAAAGAUCAGAUCAUGUGGCAGCAUCACCUGU	UGAAGCUGCCAGCAUGAUCUA	3.80014	3.84632	5.22971	1.74596	2.31026	1.47625	3.36578	3.51076	3.29546	1.73652	2.53694	2.40546	4.29205	1.84416	3.39066	2.22631	0.129555	0.335009	0.90139	-0.382151	nta-miR167e-5p
miRNA-precursor_616	nta-miR171c-3p	Nitab4.5_0001213	462592	462685	-	AUACACGAGAUAUUGGUGCGGUUCAAUGAGAAAGCAGUACUCGACAAAUUUUGACUCUACUUUUUGAUUGAGCCGUGCCAAUAUCACGUGUAG	UUGAGCCGUGCCAAUAUCACG	3.22756	3.36619	0.57366	0.721295	0	0.655222	3.78257	3.6645	3.34533	0	0.466552	0	2.38914	0.458839	3.59747	0.155517	0.258425	0.336274	-1.20833	0.303321	nta-miR171c-3p
miRNA-precursor_1016	nta-miR319-3p	Nitab4.5_0002564	313298	313476	+	CGAAGAGAGCUUUCUUCAGUCCACACAUGGGAGGUGAUAAGGUUCAAUUUGCUGCCGACUCAUUCAUCCAAAUGCUGAGGUUAGAUAGUCAAAAGCAUCUCAGUGGCUGAAUGAAUGAAGCGGGAGUACAAGUUGUGUCUUAAGCUUCCUGUGCUUGGACUGAAGGGAGCUCCCUUUU	UUGGACUGAAGGGAGCUCCCU	0.112081	0.21829	3.43013	5.36316	5.32099	3.67314	0.434167	0.135717	0.302688	5.43349	5.72808	5.10493	1.2535	4.78576	0.290857	5.42217	0.427876	0.337685	0.962644	-0.636405	nta-miR319-3p
miRNA-precursor_283	NovelmiRNA-243	Nitab4.5_0000401	179174	179400	+	AGGGUUUCUCCUACUGAGAUGAAAUAUAAACCUUAAAAGAAAUUCUGGUUCCUCCCUCCCCUCCCACCCCCUACCCCACCCCACCCCCACUCCUCCAGGCAUAAUGUCAAAGAAGAAGUUACAUAAGAGGUUAGCCAUGGAAAAAGAUACAUCUGGUCUUCAAGAGGCGGAUCUAGGAUUUAAAUUCUAUGGGUUCAACUUUUUAAAGUUUUUAGCAUUUAACCCA	AGAGGCGGAUCUAGGAUUUAAAUU	3.32586	2.81414	5.2958	3.35517	3.84409	3.66122	2.54964	2.85454	2.47901	3.5945	3.38494	3.35438	3.81193	3.62016	2.62773	3.44461	0.196646	0.337782	1.1842	0.175549	NovelmiRNA-243
miRNA-precursor_67	NovelmiRNA-62	Nitab4.5_0000051	831403	831493	+	AACCAGUAAAUGUUUUGCUGAGUAUCUUCCUCUCUAAAACAUCAGUAGGAUGAGGGAAGAAUGAAGAUACUCGAAAAACAUUUACAGGUC	AGAUACUCGAAAAACAUUUAC	3.71694	4.20594	1.86912	3.25563	2.93067	3.19127	4.01913	4.36454	4.38675	3.10284	3.24055	3.99042	3.264	3.12586	4.25681	3.4446	0.240811	0.338013	-0.992806	-0.318745	NovelmiRNA-62
miRNA-precursor_1769	NovelmiRNA-1472	Nitab4.5_0008764	96682	96760	-	AUUGUAUUCAUGGCGUGAAACAUUGGAUUACAGCUAGGCAAAUUAUUGUAUUCGACUGUAUUCACGGCGUGAAACAGG	UCGACUGUAUUCACGGCGUGAAAC	0	0	1.73872	0	0	0	0	0	0	0	0.346258	0.0194007	0.579573	0	0	0.121886	0.373901	0.338895	0.579573	-0.121886	NovelmiRNA-1472
miRNA-precursor_1057	nta-miR319-3p	Nitab4.5_0002788	305534	305755	-	AGGGUGUUAUUUUUGCGUGAUUGAUGUAGAGAGCUUUCUUUGGUCCACAUAUAGGGGUAGUAUGAUUCAAUUAGUUGCCGACUCAUUCACACAAAUGCUAAGGUUUGAGUUGGAAAAACCCUUAGUAACUGAGUGAAUGAAGUGGGAGACAAGUUGAAUCUUAAGCUUCCUGUGCUUGGACUGAAGGGAGCUCCCUCUUGAUUUACUUACUUUCAUAUCCA	UUGGACUGAAGGGAGCUCCCU	0	0.151176	3.38102	5.28958	5.37088	3.64315	0.888732	0.194611	0.243795	5.43523	5.79424	5.0357	1.1774	4.76787	0.442379	5.42172	0.549224	0.339896	0.735018	-0.653854	nta-miR319-3p
miRNA-precursor_336	NovelmiRNA-288	Nitab4.5_0000500	349631	349786	-	GACCGGUCCAGCAUAAUAUACUGGAGAUUGGUGCACCAGUGUAUGAACUUCCAGCAUAUUAUGUUGGAACUCCAACACGCGGAAAGUUCCAGCAUAAUAUACUGGAGAUUGGAGCACAUGUGUAUGAACUUCCAGCAUAUUAUGUUGGACCGGUA	AGCACAUGUGUAUGAACUUCCAGC	0.942156	1.08079	1.77719	0.770204	0.703604	1.03373	0.434167	0.943072	0.868286	0.690717	1.14462	1.49071	1.26671	0.835847	0.748508	1.10868	0.162588	0.340895	0.518204	-0.272835	NovelmiRNA-288
miRNA-precursor_1121	nta-miR827-5p	Nitab4.5_0003108	81090	81173	-	UUGUUUGUUGAUGGUCAUCUAUUCAUCAUUCUGCAUAGUUUUUGCACCCAUUAUCCUAUGGUUAGAUGAACAUCAACAAACAU	UUUGUUGAUGGUCAUCUAUUC	5.50631	5.44536	2.24351	1.9926	1.88803	1.81442	6.26518	6.58624	6.48855	1.88627	1.86709	1.36732	4.39839	1.89835	6.44666	1.70689	0.131227	0.34162	-2.04827	0.191455	nta-miR827-5p
miRNA-precursor_998	NovelmiRNA-842	Nitab4.5_0002487	286471	286633	-	CAAGGUUUUUCUUUAGCUGCUUGUAAGUUGUCUACAUGAGCUGCUUGUAAAUUGUCUGUUUAAUAAGAAGUUGCUACAAAUUAUUUCAUUGAGUUGCUUGCAACUUGCCUGCAUCGGCUGCUUGUAGAUAAACUUCAACAGAGUACUAAAUGGAUAAUCUUC	GGCUGCUUGUAGAUAAACUUCAAC	0	0	1.38725	0	0.4921	0.392187	0	0	0	0.380377	0.630051	0.41795	0.462416	0.294762	0	0.476126	0.373901	0.343876	0.462416	-0.181364	NovelmiRNA-842
miRNA-precursor_1926	NovelmiRNA-1615	Nitab4.5_0012325	17414	17569	-	GACCGAUCCAACAUAAUAUACUGGAGACCGGUGCAUCUGUGUAUGAACUUCCAACAUAUUAUGAUGGAACUCCAAUACGCGAAAAGUUCCAGCAUAAUAUACUGGAGAUUGGAGCACCUAUGUAUGAAUUUCCAGCAUAUUAUGCUGGACCGGUA	AUCUGUGUAUGAACUUCCAACAU	0.98655	0.928783	0.777194	0.111241	0	0.271893	0.849204	1.81754	1.01638	0.594502	0.407659	0	0.897509	0.127711	1.22771	0.334053	0.34028	0.344008	-0.330201	-0.206342	NovelmiRNA-1615
miRNA-precursor_758	nta-miR156e-5p	Nitab4.5_0001660	154245	154346	+	AGGGAGGUGACAGAAGAGAGUGAGCACAGAUGGUGUUUUCUUGCAUUGAUAUAUGUAUAUGCUUGAAGCUAUGCGUGCUCACUCUCUAUCUGUCACCCCCA	UGACAGAAGAGAGUGAGCAC	0	0	0.57366	2.33905	2.26654	1.42076	0	0	0	1.73652	1.8227	1.46686	0.19122	2.00878	0	1.67536	0.373901	0.347664	0.19122	0.333422	nta-miR156e-5p
miRNA-precursor_1620	NovelmiRNA-1338	Nitab4.5_0006839	44500	44649	+	UGCUUAGUUGAGAGAAAAGACGUUGAGCCUCUUCGAAGAGAUUACAUAUAUCGUUGAGAUUGGCGGCAUCAUCGACCCUAGUAAAUCAAUACUAGAAAGGAUCAUCUUCAUCGAGGACGCUUAAGUCAGGUGUUCUCAGAGCUCGGGCU	AAGACGUUGAGCCUCUUCGAAG	1.49674	1.4593	0	1.11124	0.4921	0.748331	2.08867	1.90831	1.72492	0.984448	1.28213	0.807897	0.985348	0.783891	1.9073	1.02482	0.141261	0.347854	-0.921952	-0.240933	NovelmiRNA-1338
miRNA-precursor_1685	NovelmiRNA-1393	Nitab4.5_0007526	12124	12257	+	CCACGCUGGAGGAAGUCGCGGGUUAUGCGAGUCUGAAUGGAAAUCUGAGAGGUCAAUAUUUGCUGUCACCAAGACCGGUAUCUCUGCACAAAUUUUUGGAUUUGCUAAACAUUAGCCGGAGUGUUCAGAAUGA	UUUGGAUUUGCUAAACAUUAGC	0	0.0807865	1.11423	1.28958	2.10215	2.27189	0.0715965	0	0	1.61916	1.49512	1.58234	0.398338	1.88787	0.0238655	1.56554	0.356387	0.350691	0.374473	0.322334	NovelmiRNA-1393
miRNA-precursor_1106	NovelmiRNA-933	Nitab4.5_0003030	92956	93033	-	AACUGGCAAACUUCAACUCUAGAGCUGAAGUUUUUGUUUGUAAGCUUCAGCUCUAGAGCUGAAGUUUUUGUUUUGUA	AGCUCUAGAGCUGAAGUUUUUGUU	1.87289	2.25071	1.50655	1.67067	1.45363	1.44877	1.53726	2.20897	1.98076	1.29111	1.52314	1.44261	1.87672	1.52436	1.909	1.41895	0.917194	0.350904	-0.0322787	0.105403	NovelmiRNA-933
miRNA-precursor_486	nta-miR171f-5p	Nitab4.5_0000854	319374	319462	+	AAAUGUGAUGUUGGAAUGGCUCAAUCUAAUCAAAAUUUCCAACAUAUUUGGUCCUUUAAUUUGAUUGAGCCGUGCCAAUAUCAUAUUG	UGAUGUUGGAAUGGCUCAAUC	5.82327	5.63691	1.73872	6.36416	5.7872	5.88276	5.98648	6.02952	5.93263	5.64341	6.10231	5.46385	4.39963	6.01137	5.98288	5.73652	0.300282	0.351374	-1.58324	0.274849	nta-miR171f-5p
miRNA-precursor_1422	NovelmiRNA-1174	Nitab4.5_0005091	84914	85008	-	CGAUUUCAAUUACCUUUUGAAGCCUUUUUUUUUUGAAACUAACAACGGAAAUAAUUACAAUAUACAAUCUUCCAAGACUGGUAGUACUGAGUCA	AUCUUCCAAGACUGGUAGUACUGA	0	0	0	0	0.151063	0	0	0	0	0.543875	0.144624	0	0	0.0503543	0	0.2295	#DIV/0!	0.352061	0	-0.179146	NovelmiRNA-1174
miRNA-precursor_1162	nta-miR171f-5p	Nitab4.5_0003367	280977	281059	-	AAUGAUGUUGGAAUGGCUCAAUCAAAUCAAAUUCCCCAAAUAUUUGUGUCAUUUAAUUUGAUUGAGCCGUGCCAAUAUCAUC	UGAUGUUGGAAUGGCUCAAUC	5.81098	5.58541	1.88682	6.26739	5.78527	5.89935	6.03463	5.96755	5.92562	5.72662	6.05512	5.45781	4.42773	5.984	5.97593	5.74652	0.290619	0.352281	-1.5482	0.237484	nta-miR171f-5p
miRNA-precursor_1414	NovelmiRNA-1171	Nitab4.5_0005061	10367	10445	-	CAGGGUAGGGGUAAGGUCUGCGUACACACUACCCUCCCCAGACCAGGUCUGCGUACACACUACCCACACACUACCCUC	UAAGGUCUGCGUACACACUACC	5.14673	5.1746	6.08673	3.94546	4.38372	4.42429	5.04341	5.191	4.80349	4.37315	4.38494	4.49071	5.46935	4.25116	5.01263	4.41626	0.237142	0.354446	0.456718	-0.165105	NovelmiRNA-1171
miRNA-precursor_1596	NovelmiRNA-1319	Nitab4.5_0006538	20231	20392	+	GCAACUCCUGACUGAGCGAUCCUGACUGGACGGUCACGGGGCAUCUGUCAUGCUCAAACUCCGGUAAAUAAAUCCACACCUGUAUGAGNNNNNNNNNNNNNNNNNNNNNNNNNCACGCCCCGAAAGACGAGAAUCAGGUAUGCGUAGUUCGGGCAGAUUGG	AGGUAUGCGUAGUUCGGGCAGAUU	0.112081	0.0807865	1.57366	0.670669	0.414097	1.03373	0	0	0.302688	0.736521	1.21501	0.881897	0.588842	0.706166	0.100896	0.944477	0.386705	0.356506	0.487946	-0.238311	NovelmiRNA-1319
miRNA-precursor_722	NovelmiRNA-608	Nitab4.5_0001563	38144	38253	+	AAGUCCCAGCCUAAUAUACUGGAUAUUGAUGCAUCUGUGUAUGAACUUCUAGCAUAUUAUGCUGGAAUUCUAACACGCGAAAAGUUCCAGUAUAAUAUACUGGAGAUUA	AUCUGUGUAUGAACUUCUAGCAU	0.942156	0.513746	1.50655	0.111241	0	0.271893	0.202841	0.798682	0.302688	0.128838	0.282128	0.260409	0.987483	0.127711	0.434737	0.223792	0.18081	0.356736	0.552745	-0.0960801	NovelmiRNA-608
miRNA-precursor_1179	nta-miR156e-5p	Nitab4.5_0003458	221474	221575	-	AGGGAGGUGACAGAAGAGAGUGAGCACACAUGGUCUUUUCUUGCAUGAAAUCCGUCUAUGCUUGAAGCUAUGCGUGCUCGCUGCUCUAUCUGUCACCCCCA	UGACAGAAGAGAGUGAGCAC	0	0	0.284154	1.67067	1.99906	1.50322	0	0	0	1.92635	2.12648	1.70972	0.0947179	1.72432	0	1.92085	0.373901	0.356944	0.0947179	-0.19653	nta-miR156e-5p
miRNA-precursor_790	NovelmiRNA-666	Nitab4.5_0001743	447908	448063	-	AGGAUGAUUGUUUAUUUAAUUUGACCAUGUCGCACAUAUGAUUCGCGAGUGGAGGAAUAGAUGCAUCUAUAGUUCGGGCUGUUUGACCCUCGGCAAUGCACAUUUUACAUUUCUAUUGGAUCGGGCCGUAUGACUUCGGCAUGAUAUGCGCAUCC	AUUUCUAUUGGAUCGGGCCGUA	1.72352	1.84632	2.72894	0	0.99906	1.85686	1.65656	1.81754	1.70323	1.80261	1.03215	1.89982	2.09959	0.951972	1.72578	1.57819	0.307947	0.357448	0.373816	-0.626221	NovelmiRNA-666
miRNA-precursor_1145	NovelmiRNA-964	Nitab4.5_0003263	192568	192637	+	UUAUAGGUAUUUAGUGGAUUUCUUGGUACAGGUAUAGGCAAAAGCUACUGGAUUCACGUGAACCUAUAU	AAAGCUACUGGAUUCACGUGAACC	0	0	1.79605	0.255631	0.151063	0.655222	0	0.0101862	0	0	0	0.41795	0.598684	0.353972	0.00339541	0.139317	0.37635	0.359111	0.595289	0.214655	NovelmiRNA-964
miRNA-precursor_1570	NovelmiRNA-1299	Nitab4.5_0006230	12253	12411	-	AACACAAGUCAUAGCUAUACGAGAUCUAUCUUUACAUUUACUCUCCCAAAAUAGUUGUUACAGGAGUUGCGUAAUCUCCAGCAAGCACUUCUUGCAUUAGGACGCGAGACAAAUUCUGUUCAACUGAGGACAAUUCUCGUGCAGCUAUGACUUGUGUC	UCGUGCAGCUAUGACUUGUGU	0	0	0	1.84059	1.76773	1.42076	0	0	0	1.38038	1.37729	1.72989	0	1.67636	0	1.49585	#DIV/0!	0.359512	0	0.18051	NovelmiRNA-1299
miRNA-precursor_1882	NovelmiRNA-1575	Nitab4.5_0011112	256	381	-	UAUUGUUACAGCAAAGUAUUAUUAUAAAGAACAUAUAUUAUAAUAUAACAUGGAAAUUAGUUCUAAAAGAAACUUGCAUUUUAUAUUGAAUGGUUAUUAUACGAUGAUGUUGUUGUAGAGCGAUC	AUGAUGUUGUUGUAGAGC	1.02962	1.40271	0	0.386876	0.244172	0.333293	1.61002	1.52803	1.7463	0	0.466552	0	0.810778	0.321447	1.62812	0.155517	0.126319	0.360929	-0.817338	0.16593	NovelmiRNA-1575
miRNA-precursor_1119	NovelmiRNA-945	Nitab4.5_0003106	302172	302299	-	GCUGCUUGUAAGUUGUCUGCAUGAGCUGCUUGCAACCUGCCUGUUUAAUAAGAAGCUGCUGCAAAUCAUUUCAUUGAGUUGUUUGCGACCUGCCUGCAUCAGCUGCUUGUAGAUAAAUUUCAACAGA	UUGUAAGUUGUCUGCAUGAGCUGC	1.8248	1.40271	3.84215	1.7702	1.67044	1.91826	1.67928	1.63822	1.51681	1.78091	1.28213	1.74979	2.35655	1.7863	1.61144	1.60428	0.379161	0.36107	0.745118	0.18202	NovelmiRNA-945
miRNA-precursor_1535	NovelmiRNA-1267	Nitab4.5_0005892	86091	86298	-	CUUUCAUGUUAUAUGUAAGGAGAAUCACAAACCUGACAAAUAUGUGUGAUCAUCUCUAAAGAAAGAAUACAGUAUUUCCUGAUGUUUAGAUAAAUUUUUGUCAUUUCAUUUACAAAAGAAUGCCCUGUAUGUGAAAAAAAUGUCAUAUCGCUUUCUUGAAAAAGACACAUUUGUCAGGCUUGUGAUUUUCCUCUAAUGGCAUGGAAA	AUUUGUCAGGCUUGUGAUU	0.112081	0.758858	0	0.0332389	0.829135	0.333293	0	0.872683	0.516813	0.380377	0	0	0.290313	0.398556	0.463165	0.126792	0.64414	0.362175	-0.172852	0.271764	NovelmiRNA-1267
miRNA-precursor_1518	NovelmiRNA-1254	Nitab4.5_0005761	122626	122761	-	AAACUUCAGCUCUAGUAUGUAAUAUUAAUAGGUGGUAAAAAACUUUAGCUCUAGAGCUGAAGUUUCCCAUUUACAACACAAAAACUUCAGCUCUAGAGCUGAACUUCAGGCCCGGCUACUAGAAUGCUGAAGUUC	AGCUCUAGAGCUGAACUUCAGGCC	2.86102	3.02564	4.39345	3.1301	3.60172	3.73702	2.99216	3.25811	3.05115	3.63739	4.16699	3.50248	3.42671	3.48961	3.10048	3.76895	0.54382	0.36529	0.32623	-0.279341	NovelmiRNA-1254
miRNA-precursor_1960	NovelmiRNA-1640	Nitab4.5_0018680	3808	3910	+	UUCCUGCAUAUUAUGUUGGAACUCCAGCACACGGAAAGUUUCAGCAUCAUAAACUAGAGAUUGGAGUACCUGUGUAUGAACUUCCAGCAUAUUAUGCUGGAC	CCUGUGUAUGAACUUCCAGCAUA	3.15161	3.15118	2.28415	1.64467	2.98564	2.44877	3.24913	3.40874	3.19799	3.01264	3.23209	2.30144	2.86231	2.35969	3.28529	2.84872	0.226173	0.366205	-0.422974	-0.489028	NovelmiRNA-1640
miRNA-precursor_76	NovelmiRNA-71	Nitab4.5_0000054	1073079	1073159	-	UUAGUCUGUUCCAAAAUAAAGGAUACAUUUCUUAUUAUUAUUUUUUUUAGAAAUGUGUCCUUUAUUUUGGAACAGACUAA	CUUUAUUUUGGAACAGACUAA	0.749511	1.37357	1.43616	0.863314	0.703604	1.24018	1.03683	1.33211	0.828757	0.906446	1.21501	1.28789	1.18641	0.935701	1.0659	1.13645	0.67103	0.366703	0.120511	-0.200749	NovelmiRNA-71
miRNA-precursor_906	nta-miR319-3p	Nitab4.5_0002167	138888	139075	+	UGGUAUAAGAGAGCUUCCUUUAGUCCACUCAUAGGUAGACUAAGGAUUUUGAAUUAUCUGCCGACUCAUUCAUUCAAAUGCAGUAGGAAAUCUUUGUGUUACUACUACUGUGAAUGUGUGAAUGAUGCGGGAGAUAAAUUCAUCCUUCUUUAUCUUUGCUUGGACUGAAGGGAGCUCCCUUUUACCC	UUGGACUGAAGGGAGCUCCCU	0.527118	0.459298	3.50655	5.25133	5.45606	3.42781	0.434167	0.305642	0.243795	5.40541	5.81138	5.00498	1.49765	4.71173	0.327868	5.40726	0.309634	0.367618	1.16979	-0.695522	nta-miR319-3p
miRNA-precursor_1804	NovelmiRNA-1505	Nitab4.5_0009408	79642	79708	-	AAUUUCAGCUCUAGAGCUGAAGUUCGCUAGUUACAAAACAAAAACUUGAGCUCUAGAGCUGAAGUU	AGCUCUAGAGCUGAAGUUCGCUAG	0.0296185	0.459298	1.08385	0	0.767734	0	0	0.908307	0.746295	0.865804	0.680677	0.203825	0.524257	0.255911	0.551534	0.583435	0.950704	0.36802	-0.0272767	-0.327524	NovelmiRNA-1505
miRNA-precursor_1465	NovelmiRNA-1208	Nitab4.5_0005409	190437	190725	-	UUAAGUUUAUCCACAGUGAACAUAUAAUCCUACGUGACACUAACAUUUGAUGAGGUGGAUGCCACAUGGCUUGCCAUUUCAGCGCCCUUAACCCAUUUUACCCCUCCCCUUCUAUUUUUUUCCACCACUAAAUUUUUUUCCCCUCAUUUUCACCAUUACCACUAUCAUAAAAAAUAUUAUAUUUCAAAUUUUAAUCUUUUAUAUAUGGAUUAGGCAUGACAUGUGACAUUCACCUCAUCAAAUAUCAGUGUCACGUAUGAUUGAAUGUUCAUAUUGAACAAACUUAAC	ACGUGACACUAACAUUUGAUGAGG	0.190083	0	2.41191	0.386876	0.151063	0.448771	0	0	0	0.195952	0	0.367324	0.867331	0.328903	0	0.187759	0.325327	0.369162	0.867331	0.141144	NovelmiRNA-1208
miRNA-precursor_1284	nta-miR166d-3p	Nitab4.5_0004178	132630	132841	+	AGGGAGCUUUUCUAUUGUGGGGAAUGUUGUCUGGCUCGAGGAAUUUUUAAUCUUGAUCAAAUUCUUUACACAGAUCUAUUAUUAUAUAUGUUCUAUAAUUUCUUUUAGAUCUUAUGUAGAUCUAUAAAUGUUUGUUGUUAGAUCUAUGAAUUUUGAUCAUAUUUUUUUGCUUCGUCGGACCAGGCUUCAUUCCCCUCAAAGAUUGCUGCCA	UCGGACCAGGCUUCAUUCCCC	6.4784	6.24569	7.87134	8.09963	7.94721	8.52353	6.38491	6.33211	6.3427	8.17219	8.02971	7.69632	6.86515	8.19012	6.35324	7.96607	0.370463	0.37137	0.511902	0.224049	nta-miR166d-3p
miRNA-precursor_1808	NovelmiRNA-1509	Nitab4.5_0009446	1049	1149	+	AUCCCACAGGUGGGGUCUGGGGGUAUAGUGUGUAUGCACACCUUACCUCUACCUUGGUAAGGCAAAGAGAUUGUUUCCGAUAGACCCUCGGCUCAAGGAA	AAAGAGAUUGUUUCCGAUAGACCC	4.34304	4.30189	5.18569	4.12541	4.19254	4.16196	4.03683	4.1015	4.07668	4.12022	4.19338	3.65273	4.61021	4.15997	4.07167	3.98878	0.135457	0.372054	0.538533	0.171191	NovelmiRNA-1509
miRNA-precursor_1197	NovelmiRNA-1001	Nitab4.5_0003574	156770	156848	+	AGGCCCUUGGCGGCGGAUAGGUGUUUUGUGGAGGUGAGUAUGUAUUUUGUGGAGGCGGAUAUGUGUUUUGGGGAGCUG	GGCGGAUAUGUGUUUUGGGGAG	0.112081	0.968312	0.0528281	0.907708	0.4921	0.702527	0.808562	1.16546	0.658832	1.02192	1.03215	0.604363	0.37774	0.700778	0.87762	0.886145	0.206354	0.373232	-0.499879	-0.185367	NovelmiRNA-1001
miRNA-precursor_1821	NovelmiRNA-1522	Nitab4.5_0009646	18307	18449	-	AGUAUAUUAUGCCGGAGUUCUAGUGUACUUAUGCUAGAACUCCAACAUAUUAUGCUGGAGUUCCAACAUAGUUAUCAUGGAACUCCCGUAUAAUAUGCUGGAGUUCAAGCAUACUUAUGUUGGAACUCCAGUAUAAUAUACG	UUAUGCCGGAGUUCUAGUGUA	0.586012	0.00678589	0	0	0.244172	0	0.849204	0.550755	0.90676	0	0	0	0.197599	0.0813908	0.768906	0	0.0627917	0.373901	-0.571307	0.0813908	NovelmiRNA-1522
miRNA-precursor_1003	NovelmiRNA-846	Nitab4.5_0002499	216936	217071	-	UAUAGGUGGUAAACAUCUGUUCCGAAAUCAACCGGCAAGUCUUCCUGUAGAAGCCAGACAUGACUUGGCCACAAGCUGAUGUAAGUAUUCGGAAGACUUGCCGGUUGAUUUCGGAACAGUUGUUCACCACCUAUG	CGGUUGAUUUCGGAACAGUUG	0.0296185	1.31345	0	0	0	0	2.65656	1.30564	1.72492	0.491408	0	0	0.447689	0	1.89571	0.163803	0.0697848	0.373901	-1.44802	-0.163803	NovelmiRNA-846
miRNA-precursor_1809	NovelmiRNA-1510	Nitab4.5_0009457	39119	39202	-	UCCGGCGCCAUCACAACCCUAGUGGAUUUUGGGUCGUGACACAAAGGGCCUUGGGUCUAUCAAGUUUUUGAAAUGGUGCCGGU	CCUAGUGGAUUUUGGGUCGUG	0.697043	0.21829	0.483462	0	0	0	0	0	0.243795	0	0	0.314857	0.466265	0	0.0812649	0.104952	0.0745246	0.373901	0.385	-0.104952	NovelmiRNA-1510
miRNA-precursor_1165	nta-miR5303b	Nitab4.5_0003389	161652	161752	+	CGGACUCUCCGAAAAUGUGGCCGGAUACGUGUCGGAUCCUCCAAAAGUAGUGCAUUUUUAAAGGAUCCUACACGGGUGCGGCUACAUUUUUGAGAGUCCA	AAAAUGUGGCCGGAUACGUGU	1.11208	0.713055	0	0	0.0515273	0	1.26424	1.45765	1.44019	0	0	0	0.608378	0.0171758	1.38736	0	0.0782719	0.373901	-0.778981	0.0171758	nta-miR5303b
miRNA-precursor_971	NovelmiRNA-820	Nitab4.5_0002367	242999	243078	+	AGUCCGAAAACUUGCUAGCCCAUGCUAUUUUUAUCUCGAGUAAUGAUGAAAAUUGCAUGGGCUAUUUAGUUUUCGGAUC	UGGGCUAUUUAGUUUUCGGAU	1.29971	1.31345	0.921584	0	0.703604	0	0.486634	1.04261	0.658832	0	0	0	1.17825	0.234535	0.729358	0	0.097699	0.373901	0.448888	0.234535	NovelmiRNA-820
miRNA-precursor_308	NovelmiRNA-266	Nitab4.5_0000441	514980	515072	-	ACCGGCUAGAUAUGAAUUUUACAAAUUAUGAACUAACCAACAGUUGGAAUAUGCCUAAUUUUGGUGGUUUGGAUCAUGUUGGUCUAUUCGGG	AAUUUUGGUGGUUUGGAUCAUG	0.401587	0.402715	0	0	0	0	0	0	0	0.128838	0	0	0.268101	0	0	0.042946	0.116117	0.373901	0.268101	-0.042946	NovelmiRNA-266
miRNA-precursor_987	NovelmiRNA-833	Nitab4.5_0002458	201677	201755	-	UGCAGGGCAAUCUCCUUUAGCAGGAAAACUAUGCUUUUAAGUGUAAUUUCUUUCGUGCCAAGGGAGAAUUGCCCUGCG	AGGGCAAUCUCCUUUAGCAGG	2.43401	0	2.28415	0	0	0	0	0	0	0.128838	0	0	1.57272	0	0	0.042946	0.116518	0.373901	1.57272	-0.042946	NovelmiRNA-833
miRNA-precursor_1174	NovelmiRNA-987	Nitab4.5_0003442	31522	31598	+	UAAAAAAUCCUCUGGUCAAGAUCUUCCAUCAUGGAUCUUAGAUCCAAGACGGGAGUCUUGGCUUGAGGGUUUUUUC	CGGGAGUCUUGGCUUGAGGG	2.87289	3.59806	2.14398	0.0332389	0	0	2.26424	1.97702	1.6812	0	0	0	2.87164	0.0110796	1.97415	0	0.11819	0.373901	0.89749	0.0110796	NovelmiRNA-987
miRNA-precursor_773	NovelmiRNA-650	Nitab4.5_0001697	143698	143854	+	AUGCCAAAGCAGCGGGCCAUUGUAUUUUUGUAAUGACUUGUAUCCAUGUCUGUUUAGUGCUUGUAUCUAAUAUCAUUUCAUGUGGAAAAUAGCCUAAGUAGUUGGGGAUGUCAACUACAAGUUAGGACAGAUUUAGCAAAGCUGCGUACAAGGCAG	CAACUACAAGUUAGGACAGAUU	0.0296185	0.616839	0	0	0	0	0.766742	0.408736	0.658832	0	0	0.260409	0.215486	0	0.611437	0.0868029	0.156234	0.373901	-0.395951	-0.0868029	NovelmiRNA-650
miRNA-precursor_1444	NovelmiRNA-1192	Nitab4.5_0005252	121065	121149	+	CCGUUAAAAAAUCCUCCAGUCAAGAUCUUCCAUCAAGGAUAUUAGAUCCAAGACGGGAGUCUUGGCUUGAGGGUUUUUUCACGA	CGGGAGUCUUGGCUUGAGGG	2.87289	3.29802	2.005	0.0332389	0	0	2.0716	2.18011	1.92562	0	0	0	2.7253	0.0110796	2.05911	0	0.160752	0.373901	0.666194	0.0110796	NovelmiRNA-1192
miRNA-precursor_322	NovelmiRNA-277	Nitab4.5_0000473	285919	286027	-	CUAUGGACUUGAGAUAAUUUUGGGGAAACUGGGGGUGACCAGGAGGAAUAUUGGCCGCCAUUAGUCCUACGUUACCUGAGUUUCCCCAAGAUUAUCCCGAGUCUAUAA	AUGGACUUGAGAUAAUUUUGG	1.84905	1.34382	0	0	0	0	1.96468	1.87268	2.21342	0	0.0706238	0	1.06429	0	2.01693	0.0235413	0.164764	0.373901	-0.952639	-0.0235413	NovelmiRNA-277
miRNA-precursor_464	NovelmiRNA-401	Nitab4.5_0000825	248166	248255	+	UUAACAAGCCUUAGACUCUAGUGAUGCAUUUUAAACCCGUGAGGACCUAGGCCAAAGCGGACAAUAUCACUAGCGGGUUGGGCUGUUAC	AACAAGCCUUAGACUCUAGUGA	0	0.28242	0.616729	0	0.0515273	0	0	0	0	0	0	0	0.299716	0.0171758	0	0	0.16796	0.373901	0.299716	0.0171758	NovelmiRNA-401
miRNA-precursor_793	NovelmiRNA-669	Nitab4.5_0001752	355481	355572	+	AUCUAUCGUUUUGAUUUGCUUUUAAGUAAAGGCGUUUGAUUUCUUCCAUAAAUCAAGACGUUGUUACUUUGAUCUUGUCAAGGCUAUAGAA	AAAUCAAGACGUUGUUACUUUG	0.800137	0.713055	0	0	0	0.555686	1.56192	0.638217	1.0851	0	0	0	0.504397	0.185229	1.09508	0	0.183662	0.373901	-0.590682	0.185229	NovelmiRNA-669
miRNA-precursor_1751	NovelmiRNA-1455	Nitab4.5_0008490	60492	60559	+	GCUAUGUUGCUCGGACUCUCCGAAAUGCUAUCGGGCUGACAUUUUCGAAGAGUCCCAACAACAUAGG	UGUUGCUCGGACUCUCCGAAAU	0.849046	1.84632	0	0	0.414097	0	1.56192	2.40874	1.54148	0	0	0	0.898456	0.138032	1.83738	0	0.195777	0.373901	-0.938922	0.138032	NovelmiRNA-1455
miRNA-precursor_1671	NovelmiRNA-1383	Nitab4.5_0007369	60933	61027	+	AGAGCGAGAUUUUACUGUUGAUUACAUUGAAAUUGAACUCCGGUUCACCAGAGUUUAAAUGUUUCAGUGUUUAUCAACAAUAAGAGCUUGCUCG	UUUUACUGUUGAUUACAUUGA	1.11208	1.73614	0	0	0	0	1.82903	1.30564	2.55365	0.321483	0	0	0.949406	0	1.89611	0.107161	0.203519	0.373901	-0.9467	-0.107161	NovelmiRNA-1383
miRNA-precursor_1450	nta-miR5303b	Nitab4.5_0005284	42216	42339	-	UCUAUGUUGCUCGGACUCUCUGAAAAUGUGGCCGGAUACGUGUCAGAUCCUCCCAAAGUAGUGCAUUUUUGAAUGAUCCGACACGGAUGCGGCUACAUUUUGGAGAGUCCGCGCAAACAUAGG	AAAAUGUGGCCGGAUACGUGU	1.02962	1.11641	0	0.185242	0	0	1.20284	1.30564	1.15069	0	0	0	0.715343	0.0617473	1.21972	0	0.235342	0.373901	-0.50438	0.0617473	nta-miR5303b
miRNA-precursor_1329	NovelmiRNA-1099	Nitab4.5_0004458	137737	137828	+	GUGCAAAGAGGGACAGUGCUUAGUCACAUGCGAAUAUGGAGGCAAGAAUUAGCCUCAUGCAAGUAUGGAGGCAAGGAUUAGCCUCAUGCAG	CUUAGUCACAUGCGAAUAUGGA	0.334473	0.21829	0	0	0	0	0.138711	0.457645	0.565723	0	0.0706238	0	0.184254	0	0.38736	0.0235413	0.276631	0.373901	-0.203105	-0.0235413	NovelmiRNA-1099
miRNA-precursor_1005	nta-miR5303b	Nitab4.5_0002501	377346	377468	-	CCUAUGUUGCUCGAACUCUCCGAAAAUGUGGCCGGAUACGUGUCGGAUCCUCCAAAAGUAGUGCAUUUUUAAAGGAUCCGACAUGGGUGCGGCUACAUUUUGGAGAGUCCGUGCAACAUAGC	AAAAUGUGGCCGGAUACGUGU	1.07144	1.21829	0	0	0	0.0702591	1.29399	1.10534	1.35927	0	0	0	0.763243	0.0234197	1.25287	0	0.27917	0.373901	-0.489625	0.0234197	nta-miR5303b
miRNA-precursor_1597	NovelmiRNA-1320	Nitab4.5_0006561	5401	5582	+	UUUUUUGGUGCACAUGGUUAAGCCUUAUAUUGCUCGGACUCUCGAAAAUGUUGCCGGAUGCGUGUCGGAUCCUCCAGAAGUAGCGUAGUUUGGAGGUUAUUUUUGGAAGGUCCGACACGGGUGUGGCAGCAUUUUGAAGAGUCCGCGCAACAUAGGUAAAGCCUAGUGAUCAUACAAAAAG	AAUGUUGCCGGAUGCGUGUCG	1.77505	1.6896	0	0	0	0.0702591	1.82903	1.77957	1.99868	0	0	0	1.15488	0.0234197	1.86909	0	0.286876	0.373901	-0.714213	0.0234197	NovelmiRNA-1320
miRNA-precursor_960	NovelmiRNA-811	Nitab4.5_0002326	265459	265523	-	AGGAGAUAAGUUUAGAUCUGGCCAAACUCUUUUACUCGGAACCUGUUCGGAUAAAACUGCUCCA	AGUUUAGAUCUGGCCAAACUCU	0.401587	1.11641	0	0	0	0	1.03683	1.38364	0.565723	0.380377	0	0	0.505999	0	0.9954	0.126792	0.291846	0.373901	-0.4894	-0.126792	NovelmiRNA-811
miRNA-precursor_138	NovelmiRNA-126	Nitab4.5_0000125	1039148	1039234	+	AACCUUAGUAGUCAUCGGCGUAUGCACCACUGGUCGAGCUUUAAAGCACAAAGCCAGUGGUCAUCCGUUGAUGACCACUGUUGGUC	AUCGGCGUAUGCACCACUGGUC	1.07144	1.48678	0	0	0	0.140648	1.46064	1.68004	1.11826	0	0	0	0.852739	0.0468828	1.41965	0	0.296073	0.373901	-0.566908	0.0468828	NovelmiRNA-126
miRNA-precursor_565	NovelmiRNA-475	Nitab4.5_0001046	158699	158777	+	AAUGACUUGGGGUUCUUAGAUCUGCAUCUUUGGGUAUCACCCGAUAUCUUCCCAACUGUCUCAGAACUCUUUGUGGUG	CUGUCUCAGAACUCUUUGUGGU	1.29971	1.34382	0	0	0	0	1.58617	1.68004	1.05115	0.260082	0	0	0.881176	0	1.43912	0.0866942	0.311748	0.373901	-0.557943	-0.0866942	NovelmiRNA-475
miRNA-precursor_1050	NovelmiRNA-883	Nitab4.5_0002746	324082	324200	-	AAUGUUGCUCGGACUCUCCGAAAAUAUUGCCGGGUAAGAGUCGGAUUCUCCAAAAGUAAUGUAUUUUUGGAGAAUCCGACACGGGUGCGGCAGUAUUUUGGAGAGUCCGUGCAACAUA	UGUUGCUCGGACUCUCCGAAAA	2.55687	2.56621	0	0.563754	0	0	2.65656	2.94307	2.42702	0	0	0	1.70769	0.187918	2.67555	0	0.326716	0.373901	-0.967856	0.187918	NovelmiRNA-883
miRNA-precursor_549	NovelmiRNA-461	Nitab4.5_0001023	169212	169303	-	GGAAAUGCUUGGAAAGUGUGAGCAGGUCUUCUCCAAUUUGACUAUAUAUAUAUGGGGAAACCUAUGUUGCUCGGACUCUCCGAAAAUGUCA	UGUUGCUCGGACUCUCCGAAAA	2.19008	2.65368	0	0	1.10215	0	2.23387	2.8906	2.37308	0	0	0	1.61459	0.367384	2.49918	0	0.352904	0.373901	-0.884597	0.367384	NovelmiRNA-461
miRNA-precursor_131	NovelmiRNA-120	Nitab4.5_0000118	1087457	1087576	-	ACUUAUCCUUUACUUAGCACUGAUUAUGAAUCUCCUUAUGCUAUUGUAGGUUGAGUUAAGUUGUUUGAAAAGUUGCUUGGAAGGUAUUAAGGGCUCAAUAGCGUUAAGUUAUGUUAAGA	AGUUGCUUGGAAGGUAUUAAGGGC	0	0.00678589	0.336621	0.0332389	0	0	0	0	0	0	0	0	0.114469	0.0110796	0	0	0.361053	0.373901	0.114469	0.0110796	NovelmiRNA-120
miRNA-precursor_905	NovelmiRNA-760	Nitab4.5_0002165	97974	98074	-	UGGACUCUCCUAAACUGUGGCUAGGUGCGUGCCGGAUCCUCCAAAAGUAGUGCAAUUUUGGAGGAUCCGACAUGGAUGUGGCAGCAUUUUGGAGAGUCCG	CGUGCCGGAUCCUCCAAAAGU	2.35155	1.73614	0	0	0	0	2.03683	2.15067	2.05115	0.195952	0	0	1.36256	0	2.07955	0.0653174	0.366646	0.373901	-0.716988	-0.0653174	NovelmiRNA-760
miRNA-precursor_1830	NovelmiRNA-1530	Nitab4.5_0009759	74236	74336	-	GAGUGUAUUCGACUGUAUUCAUGGCGUGAAACAUGGGAUUACAACUGGACAGAUUAUUGUAUUCGACUGUAUUCACGGCGUGAAACAGGGGAUUACACUG	UCGACUGUAUUCACGGCGUGAAAC	0	0	1.43616	0	0	0.555686	0	0	0	0	0	0	0.478719	0.185229	0	0	0.373901	0.373901	0.478719	0.185229	NovelmiRNA-1530
miRNA-precursor_1463	NovelmiRNA-1206	Nitab4.5_0005383	137180	137282	+	UAGUUUUAUCAUAUGUAGAUCAAUUGACCAAACCAUUAUAAACUAUUAUGUUUAGUUUAGUAUAUUUUUCUUUUGUCGUCUGAUUUAUCGUCCACCAAACUU	UCUUUUGUCGUCUGAUUUAUCGUC	0	0	1.20169	0	0	0.448771	0	0	0	0	0	0	0.400564	0.14959	0	0	0.373901	0.373901	0.400564	0.14959	NovelmiRNA-1206
miRNA-precursor_752	NovelmiRNA-634	Nitab4.5_0001646	432831	432983	-	AAGGUGCGAUGGUUGAAGUGCUGAAAUUCCAUGCACAACACCUGGGAUCGAGACUCUCUAGAUGCAAUUGUUUUUCCCUUUUUUGUUAGUUUUGUUUACUUGACUCACCACCAGCAAGGAAUCGCAGUCGGCUUCAAUGAUUUCUGCUCCUA	UGGUUGAAGUGCUGAAAUUCC	0	0	0	0.448276	0	0	0	0	0.118264	0	0	0	0	0.149425	0.0394213	0	0.373901	0.373901	-0.0394213	0.149425	NovelmiRNA-634
miRNA-precursor_1353	NovelmiRNA-1122	Nitab4.5_0004646	155703	155827	-	GAACUUGCACUUGAUUUCUUGAACUUGAACUUGAAGCCUCAAAACUUGUGGAGGAAUUUGCAGCGUUUGAUCCACGAGCUCUUUCUUGCUUCUUGUUAUAACUUCUGGUAUCUUUUCUGAGUUA	GAUUUCUUGAACUUGAACUUGAAG	0	0.0807865	0	0.386876	0	0	0	0	0	0	0	0	0.0269288	0.128959	0	0	0.373901	0.373901	0.0269288	0.128959	NovelmiRNA-1122
miRNA-precursor_1032	NovelmiRNA-868	Nitab4.5_0002643	272000	272207	-	AGUACUAGAAUUGAAUUUUAGAUCUAGAGGAAAUUAAAAUUUUAAUUAGAAAAUCUCCACUGAUAGCGCCAAAUUGUUUGACCAAAAAAGUAUGGGACCUUUUUGUUAAACUAAUUAAAUAAGAAGAUAGAUGGUAAAUCCUAGUUAAGGAUAAUUAAUUCUAGAUCUGAGAUGAAUAACAUGAAUAGAAAAAUAUAGUUGAGUAUA	AAUUCUAGAUCUGAGAUGAAUAAC	0	0	0.0528281	0	0	0.271893	0	0	0	0	0	0	0.0176094	0.090631	0	0	0.373901	0.373901	0.0176094	0.090631	NovelmiRNA-868
miRNA-precursor_1735	NovelmiRNA-1440	Nitab4.5_0008276	96958	97017	-	UUUAGGAUUUUAGGUUUGUGUUAGAGUGGUAAGUACUUUUCCUCGUCUCAAGUUCUAGU	AGGAUUUUAGGUUUGUGUUAGAGU	0	0	1.97221	0	0	0.271893	0	0	0	0	0	0	0.657403	0.090631	0	0	0.373901	0.373901	0.657403	0.090631	NovelmiRNA-1440
miRNA-precursor_624	NovelmiRNA-525	Nitab4.5_0001238	582039	582186	-	AGGAUGGAUGAAGUAGAGGUUAGCAUCUGGAGUCUUAUGUGACAAGAGAGUGCCAACGAUACUUAAAGGUAAUUUCUAUAAAGCAGUGGUUAGACCGGCCAUGAUAUAUGGGGCUGAGUGUUGGCCUGUUAAGAACUCACAUAUCCA	GCUGAGUGUUGGCCUGUUAAGAAC	0	0	0.616729	0.111241	0	0	0	0	0	0	0	0	0.205576	0.0370805	0	0	0.373901	0.373901	0.205576	0.0370805	NovelmiRNA-525
miRNA-precursor_1602	NovelmiRNA-1323	Nitab4.5_0006587	12925	13062	+	GUCUGAAAUUCGUCAAACCUGUUGAGGAAUUGCUGAGAUAAUAUUUCUCUGUUACCUCCAAAAAUAUUCCACCAUUCGUAGAACCAUCUUGGAAUUAUUGCCUUAGUGACUUCUAGACAAUACUUGACGAACCAGGU	AUUGCCUUAGUGACUUCUAGAC	0	0	0	0.111241	0	0	0	0.194611	0	0	0	0	0	0.0370805	0.0648703	0	0.373901	0.373901	-0.0648703	0.0370805	NovelmiRNA-1323
miRNA-precursor_116	NovelmiRNA-108	Nitab4.5_0000093	1890448	1890576	+	UAAGCUAUGUUGCGCGGACUUUCCAAAAUGUUGUCGUACCCGUGUCAGAUCCUCCAAAAAUGCAUUACUUUUGGAGGAUCUGACACGUAUCCGGCAACAUUUUCAGAGAAUCCGAGCAACAUAGCUUU	AAAUGUUGUCGUACCCGUGUC	0	0	0	0	0.0515273	0	0	0.0101862	0	0	0	0	0	0.0171758	0.00339541	0	0.373901	0.373901	-0.00339541	0.0171758	NovelmiRNA-108
miRNA-precursor_289	NovelmiRNA-249	Nitab4.5_0000413	397490	397605	+	UUCGAUGCUUGAUAAUCGAGUAGAGUCACCUUUUAAUUUAGUCCAUUCAGAUGUUUGGGGUCCGAGUCGGGUCAGUUCUACUUUGGGAUUUUGCUACUUUGUCAGGUUCAUUGAU	UUGGGAUUUUGCUACUUUGUCA	0.0296185	0	0	0	0.0515273	0	0	0	0	0	0	0	0.00987282	0.0171758	0	0	0.373901	0.373901	0.00987282	0.0171758	NovelmiRNA-249
miRNA-precursor_732	NovelmiRNA-616	Nitab4.5_0001582	37246	37419	-	CCAUUUUCAAUUAUUUCACUAGAAGGACAGCCCGAUGCACGCAUUCUGUAUUUACGUAGGGUCGGGGAAGGGCUGCAUCCCUAUAACACACCCUUGCAACCUUUUUCAGACUCUGCGUGAAUGCAAAAUGCUUUAUGCAUCGGACUGCUCUCUUAGUGAAAUAAUUGAAAGUG	AGACUCUGCGUGAAUGCAAAAUGC	0	0	0.814668	0	0.0515273	0	0	0	0	0	0	0	0.271556	0.0171758	0	0	0.373901	0.373901	0.271556	0.0171758	NovelmiRNA-616
miRNA-precursor_1035	NovelmiRNA-871	Nitab4.5_0002679	30181	30281	+	GAGUGUAUUCGACUGUAUUCAUGACGUGAAACAUGAGAUUACAGCUGGACAGAUUAUUGUAGUCGACUGUAUUCACAGCGUGAAAUAGGGGAUUACACUA	UCGACUGUAUUCAUGACGUGAAAC	0	0	0.616729	0	0.0515273	0	0	0	0	0	0	0	0.205576	0.0171758	0	0	0.373901	0.373901	0.205576	0.0171758	NovelmiRNA-871
miRNA-precursor_61	NovelmiRNA-58	Nitab4.5_0000045	1556333	1556396	+	CUUGUUGUUGUUGAGUUUUCUGACUAUGCUGCUAUUUGGUGGAAAAAGCUUACUAGGGACAAA	UGGAAAAAGCUUACUAGGGACA	0	0	0	0.0332389	0	0	0	0	0.0511496	0	0	0	0	0.0110796	0.0170499	0	0.373901	0.373901	-0.0170499	0.0110796	NovelmiRNA-58
miRNA-precursor_600	NovelmiRNA-506	Nitab4.5_0001173	229740	229869	+	ACAUGUAUUGAUUGGUAUGCCUGGGCCCUGUCCUGACCUUAUGACGUUUAUGUACUCUUAGAGGUUUGAAGACAUAUCUAAUGUAUAUGAAAGAUUGUAUGGCCUCGUCGGCCUAUGUUCAGUGUAUGA	AUAUGAAAGAUUGUAUGGCCUC	0	0	0	0.0332389	0	0	0	0	0.0511496	0	0	0	0	0.0110796	0.0170499	0	0.373901	0.373901	-0.0170499	0.0110796	NovelmiRNA-506
miRNA-precursor_496	NovelmiRNA-422	Nitab4.5_0000874	388292	388465	-	GGUAGAGACAUCAUGUAGCCACUUUAAAGAGCUGCUAUUUAAAAAUUAGCCAAUGUAUUCUAAAUUUCAGUUUUUCGGUUCAAUUUAAUCGAGAAUUUUUAAUUUGAAUUUUCAGAAUAAAAUAAGUACUGACUAAUCUCUAAAUAGCAGUUGUAAGAAUGAUCGUUUGUGCA	AGUACUGACUAAUCUCUAAAUAGC	0	0	0.988698	0	0	0	0	0	0	0.0584486	0	0	0.329566	0	0	0.0194829	0.373901	0.373901	0.329566	-0.0194829	NovelmiRNA-422
miRNA-precursor_1348	NovelmiRNA-1117	Nitab4.5_0004597	126559	126662	-	CUCAAAAUAGCUACGAGCUCGGAGGUAGUGACAUUAAAGUUAUAUCCAUCGAACCUUGCCUUUAAACUUUUGUCAUCAUCUCGUGACUCUUGUUUGUUUCGAU	UACGAGCUCGGAGGUAGUGACA	0.112081	0	0	0	0	0	0	0	0	0	0.0706238	0	0.0373602	0	0	0.0235413	0.373901	0.373901	0.0373602	-0.0235413	NovelmiRNA-1117
miRNA-precursor_620	NovelmiRNA-522	Nitab4.5_0001227	517727	517959	+	UUAGUGUUUGGUCAAGAUUUUAAAAACUGCUUCUAAGUAUAUUUUUUUCAAAAGUGUUUCUCAGAAAAGUGCUUUUGGAGAGUACUUUUUUCUGUUUCUCAAAAAUUGUUUCCCCUUCUUCUCAAAAGCACUUUUUUCCUUCUAAAAACUUGGUCAAACACCUAAAUUUUUGAAAAAAAAAAUACUUUUGCCAAAAAAAAAAAAAUUGGCACAAAAAUAAAUUUGACGCUAU	GUUUCUCAGAAAAGUGCUUUUGGA	0	0	0.0528281	0	0	0	0	0	0	0	0.144624	0	0.0176094	0	0	0.0482081	0.373901	0.373901	0.0176094	-0.0482081	NovelmiRNA-522
miRNA-precursor_1323	NovelmiRNA-1094	Nitab4.5_0004430	129869	129960	-	GGGUAAACUGAUAACCGAACCGAUAAUGAUCGAUAACUGAUUAACUGAUACUCGAUAUCGAUAUCUUAUCGGUUCGGUUAUCGGUUUAUCA	AUCUUAUCGGUUCGGUUAUCGGUU	0	0	1.05283	0	0	0	0	0	0	0	0.144624	0	0.350943	0	0	0.0482081	0.373901	0.373901	0.350943	-0.0482081	NovelmiRNA-1094
miRNA-precursor_1921	NovelmiRNA-1610	Nitab4.5_0012281	22394	22474	-	GGCUGGAACUCCAGCAUAAUAUGAUGGAGUUCCAGCAUAAGUACACUAGAACUCUAGCAUAAUAUACUGGAGUUCCAGCA	UAGAACUCUAGCAUAAUAUACUGG	0	0	1.25719	0	0	0	0	0	0	0	0	0.144932	0.419062	0	0	0.0483105	0.373901	0.373901	0.419062	-0.0483105	NovelmiRNA-1610
miRNA-precursor_1710	NovelmiRNA-1418	Nitab4.5_0007863	76107	76164	+	UGAUGAUUGAUCUCUCUGUUUGUGGAUGUCUUCACCAAUUGCGGAGUGUUCUUCUCC	GAUUGAUCUCUCUGUUUGUGGAUG	0	0	0.886818	0	0	0	0	0	0	0.195952	0	0	0.295606	0	0	0.0653174	0.373901	0.373901	0.295606	-0.0653174	NovelmiRNA-1418
miRNA-precursor_1762	NovelmiRNA-1465	Nitab4.5_0008709	72814	72942	+	AGUUCAAAAGUUAAGGACAGGUAGUCCUAAACUUAGACUUACAAGCUCAUAAAUUAAGGACAGCUAGUCCUGAACUUACAGUAACAAGCCCAUAAGUUAAGGACACUUGAUCCUGAACUUUAUGAGCA	ACUUGAUCCUGAACUUUAUGAGCA	0	0	0.955531	0	0	0	0	0	0	0.195952	0	0	0.31851	0	0	0.0653174	0.373901	0.373901	0.31851	-0.0653174	NovelmiRNA-1465
miRNA-precursor_74	NovelmiRNA-69	Nitab4.5_0000054	481543	481618	+	CACAAAUUUAGGUUUUUAAAUUCAAGAAUUUAAUUGGAAAAUGUGGGAUUUUUGGUAGAAGACCUAGAAUUUGUA	AGAAGACCUAGAAUUUGUA	0	0	0.814668	0	0	0	0	0	0	0	0.215014	0	0.271556	0	0	0.0716712	0.373901	0.373901	0.271556	-0.0716712	NovelmiRNA-69
miRNA-precursor_1453	NovelmiRNA-1199	Nitab4.5_0005334	158574	158640	+	GAGGUGACGAGUAUGUACACCGGCUUAUAUGUAUAAAUUUACCGGUUUAGAUUCUUAGGUUACUUA	ACCGGUUUAGAUUCUUAGGUUACU	0	0	0.173122	0	0	0	0	0	0	0	0.215014	0	0.0577074	0	0	0.0716712	0.373901	0.373901	0.0577074	-0.0716712	NovelmiRNA-1199
miRNA-precursor_1686	NovelmiRNA-1394	Nitab4.5_0007539	24416	24517	+	UUUUUGUUUUGUAACUGGCGAACUUCAGCUCUAGAGCUGAAAUUUUUAUUUUGGAACUGUCAAACUUCAGCUCUAGAGCUGAAGUUUUUAUCGAAUGAAGU	GGCGAACUUCAGCUCUAGAGCU	0	0	0	0	0	0	0	0.194611	0	0	0.215014	0	0	0	0.0648703	0.0716712	0.373901	0.373901	-0.0648703	-0.0716712	NovelmiRNA-1394
miRNA-precursor_459	NovelmiRNA-396	Nitab4.5_0000816	244122	244210	+	AUAAAGACUCUGGUAGUGAAGCCUCCGAGUGCAACAAUAAUAAGAACAAAAACAGAAAAUAAGAAGGUAAAAUUGAUUAGAGCUUUGA	AAAGACUCUGGUAGUGAAGCCUCC	0	0	0.886818	0	0	0	0	0	0	0	0.282128	0	0.295606	0	0	0.0940426	0.373901	0.373901	0.295606	-0.0940426	NovelmiRNA-396
miRNA-precursor_255	NovelmiRNA-218	Nitab4.5_0000321	840517	840595	+	UGCAAGAGUUAUUAUCAUACGUAGCACUAGCCAAAUGGAGAAAUAUCGGUCAGUGCUCGUGUAAUAAUAACUUUUGUU	CAGUGCUCGUGUAAUAAUAAC	0	0	2.34945	0	0	0	0	0	0	0	0	0.41795	0.783148	0	0	0.139317	0.373901	0.373901	0.783148	-0.139317	NovelmiRNA-218
miRNA-precursor_1839	NovelmiRNA-1537	Nitab4.5_0010080	54864	55049	-	CUCUGGUCUGGUACUGUUCUUCUCCUUCCCUCUUCCAUUUUUGCAGUACUGUUAGCCUAAAUGAUAGGCUAAACAGGUAAGUGUUAAACUUGGUUCUCGAAGGUUAUUUACUAUACAUGUUUGGUAGUUAGGAGUUUACUGUGUCAACCCGAUGGGGUUUUGGUUAAGAACUAUAUAGACCAGGC	UAAGAACUAUAUAGACCAGGC	0	0	1.77719	0	0	0	0	0	0	0	0	0.604363	0.592398	0	0	0.201454	0.373901	0.373901	0.592398	-0.201454	NovelmiRNA-1537
miRNA-precursor_925	NovelmiRNA-779	Nitab4.5_0002223	208322	208519	+	GGCACCAGGUAGCCAUUUUAUAGGGCUGCUACUUAGGAAUUAACUAGUGCGUCUUACAUUUCAGUUGUUCAGUUUAAUUUUUCGGGACAAAAAUAUCUUGGAUAGCCUUGAAGUUAGGAUUUUUAGUUUAAAAUUUCAGGACAAAAUAAGUACUGACUAAUCUCUAAAUAGCGUUCCUGAGAAUGACUAUCUGUGCA	AGUACUGACUAAUCUCUAAAUAGC	0	0	1.11423	0	0	0	0	0	0	0	0	0.647432	0.37141	0	0	0.215811	0.373901	0.373901	0.37141	-0.215811	NovelmiRNA-779
miRNA-precursor_517	NovelmiRNA-438	Nitab4.5_0000926	596715	596781	-	GUGGAGAUAAGUUUAGAUCUGGCCAAACUCUUUCAAACAGAACCUGUUCGGAUAAAACUGCUCCAA	AGUUUAGAUCUGGCCAAACUCU	1.33447	0.713055	0	0	0	0	0.633475	1.52803	1.24379	0.823983	0	0	0.682509	0	1.1351	0.274661	0.387534	0.373901	-0.452592	-0.274661	NovelmiRNA-438
miRNA-precursor_1575	nta-miR5303b	Nitab4.5_0006288	54084	54198	+	UGUUGCUCGGACUCUCCGAAAAUGUGGCCGGAUACGUGUCGGAUCCUCCAAAAAUAGUGCAUUUUUGAAGGAUCCGACACGGGUGUGACUACAUUUUAGAGAGUUCGUGCAACA	AAAAUGUGGCCGGAUACGUGU	0.896352	1.18512	0	0	0.244172	0	1.37972	0.943072	0.868286	0	0	0	0.693825	0.0813908	1.06369	0	0.397527	0.373901	-0.369867	0.0813908	nta-miR5303b
miRNA-precursor_1245	NovelmiRNA-1040	Nitab4.5_0003828	123345	123467	+	ACUAUGCUGCUCGGACUCUCCGAAAUUGUGGCCGGAUACGUGUCGGAUCCUCCAAAAGUAGUGCAUUUUUGAAGAAUCCAACACGGGUGCGGCUACAUUUUGGAGAGUCCGCGCAGUAUAGC	UGUGGCCGGAUACGUGUCGGA	1.29971	1.15118	0	0.185242	0	0	1.51217	0.872683	1.30269	0	0	0	0.816961	0.0617473	1.22918	0	0.413179	0.373901	-0.412219	0.0617473	NovelmiRNA-1040
miRNA-precursor_759	NovelmiRNA-639	Nitab4.5_0001660	385334	385404	-	UACCCAGUAAGUAUCUCGUCUAAUCUCGAAGAAGUAGAGAUGAGAGGUCGACGUGAUACUUACCAGGGUC	AGUAUCUCGUCUAAUCUCGAAG	0.642595	1.25071	0	0	0	0	1.03683	0.977019	0.868286	0.690717	0	0	0.631102	0	0.960712	0.230239	0.416927	0.373901	-0.32961	-0.230239	NovelmiRNA-639
miRNA-precursor_85	nta-miR172k	Nitab4.5_0000063	41019	41119	+	CAGUCGUCGUUUGCAAAUGCAACACCUUCAAGAUUUACAUAUAUUUGUCAUUAAAAUCAUAUGUGAAUCUUGAUGAUGCUGCAUUAGCAAUAAACGACUA	UGAAUCUUGAUGAUGCUGCAU	0.800137	0.713055	0	0	0	0.702527	0.964681	0.798682	0.516813	0	0	0	0.504397	0.234176	0.760059	0	0.420659	0.373901	-0.255662	0.234176	nta-miR172k
miRNA-precursor_320	NovelmiRNA-275	Nitab4.5_0000467	523390	523583	-	CUUUCAUUACAUCCUUAUAAUAAUUCCACUUGACUAGCAACAUCCCUUAACUUUUCCAAACUUGACCCAAAAUUGGAAAGAGGCUUCUGUUAGAAAAUGAUGGAAAAGUAAACGGAGGGAUGAUUUGGGUCAAGUUUGGAAAAGUUAAGGGAUGAUCCUAGCUAAGUGGAAUAUUACAAGGAUGUAGUGAAAU	UUGGAAAAGUUAAGGGAUGAU	0	0	1.25719	0	0.829135	0	0	0.135717	0	0	0	0	0.419062	0.276378	0.045239	0	0.425242	0.373901	0.373823	0.276378	NovelmiRNA-275
miRNA-precursor_1442	nta-miR5303b	Nitab4.5_0005249	150050	150150	-	CGGACUCUCCGAAAAUGUGGCCGGAUACGUGUCGGAUCCUCCAAAAGUAGUGCAUUUUUGAAGGAUCCGACAUGGGUGCGGCUACAUUUUGGAGAGUCCA	AAAAUGUGGCCGGAUACGUGU	1.02962	0.846321	0	0	0	0.207763	0.53726	1.16546	1.18239	0	0	0	0.625313	0.0692542	0.961706	0	0.427813	0.373901	-0.336393	0.0692542	nta-miR5303b
miRNA-precursor_1711	NovelmiRNA-1419	Nitab4.5_0007879	53908	54012	-	UUGGGUAUCAGCUUUUGUGAGAACGACUUUCAGCUGUUAUAUUGUGGUCGACCCCGUCCUUUGUCCUGCUUAUCUGUUACCGUGCUCGCCAAAUUUGGACCUAU	CCGUGCUCGCCAAAUUUGGACC	0.334473	0	0	0	0	0	0	0.595149	0.243795	0	0	0.0194007	0.111491	0	0.279648	0.00646691	0.459329	0.373901	-0.168157	-0.00646691	NovelmiRNA-1419
miRNA-precursor_1127	nta-miR5303b	Nitab4.5_0003133	4008	4108	-	CGGACUCUCCGAAAAUGUGGCCGGAUACGUGUUAGAUCCUCCAAAAGUAAUGCAUCAUUAAAGGAUCCGAUACGGGUGCAGCUACAUUUUGGAGAGUCCC	AAAAUGUGGCCGGAUACGUGU	1.11208	1.31345	0	0.670669	0	0	0.723673	1.30564	1.41372	0	0	0	0.808509	0.223556	1.14768	0	0.502897	0.373901	-0.339169	0.223556	nta-miR5303b
miRNA-precursor_399	NovelmiRNA-345	Nitab4.5_0000662	672445	672737	-	GUCCGGAUAUGGAUUUGGAGGUCUGUAGGACAAUUCGACGCAUUUUGGCAAAAGUUGAAAAAUAGAAGAUUUUAGGAGAGUNNNNNNNNNNNNNNNNNNNNNNNNNNNNNNNNNNNNNNNNNNNNNNNNNNNNNNNNNNNNNNNNNNNNNNNNNNNNNNNNNNNNNNNNNNNNCGAUUCAUAAUUUCGGCGUUGUUUGACGUGGUUUGAAGCCUCUACUAAGUUCGUAUUGUAUUUUGGGACAUGUUGGUAUAUUUGGUUAAAGUCCUGGGGGGCUCAGGUGGAUUUUGGAA	UCCUGGGGGGCUCAGGUGGAUU	1.15161	1.51375	0	0	0	0.392187	1.20284	1.35811	1.11826	0	0	0	0.888452	0.130729	1.2264	0	0.504789	0.373901	-0.337953	0.130729	NovelmiRNA-345
miRNA-precursor_1584	nta-miR5303b	Nitab4.5_0006377	122463	122585	-	CCUAUGUUGCUCGGACUAUCCGAAAAUGUGGCCGGAUACGUGUCGGAUCCUCCAAAAAUAGUGCAUUUUUGAAAGAUCCGACACGGGUGCGGCUACAUUUUGUAGAGUCCGCGCAACAUAGA	AAAAUGUGGCCGGAUACGUGU	1.29971	1.40271	0	0.0332389	0	0	1.4072	1.04261	1.24379	0	0	0	0.900807	0.0110796	1.2312	0	0.515362	0.373901	-0.330393	0.0110796	nta-miR5303b
miRNA-precursor_789	nta-miR5303b	Nitab4.5_0001743	344018	344128	+	CUGCUCGGACUCUCUGAAAAUGUGGCCGGAUACGUGUCGGAUCCUCCAAAAGUAGUGCAUUUUUGAAGGAUCCGACACGAUUGCAGCUACAUUUUGGAGAGUCCGCGCAA	AAAAUGUGGCCGGAUACGUGU	1.55687	1.00679	0	0	0	0.207763	0.964681	1.27868	1.24379	0	0	0	0.85455	0.0692542	1.16238	0	0.545419	0.373901	-0.307833	0.0692542	nta-miR5303b
miRNA-precursor_77	NovelmiRNA-72	Nitab4.5_0000056	1961779	1961844	-	AGUCAUUGUAGCAUGAGCACUAGCUUGGAUUAUACAAUCCAGCCACUUCUCAUGCUACAAUGACC	UCAUUGUAGCAUGAGCACU	0	1.25071	0	0	0	0	0	1.61684	0.868286	0	0.215014	0	0.416904	0	0.828376	0.0716712	0.546972	0.373901	-0.411473	-0.0716712	NovelmiRNA-72
miRNA-precursor_1343	NovelmiRNA-1113	Nitab4.5_0004541	67380	67577	-	AGCAAAGGGCCAAAUAUACUCCUCUACUUUAGAAAAUGGUCUAAGAAUACCCCUCGUUAUGCUAUUGGGUUAUCUAUACCCCUACANNNNNNNNNNNNNNNNNNNNNNGACGGUAGGGGUAUAAAUAACCCAAUAGUAUAACGAGGGGUAUUCUUAGACUAUUUUUGAAAGUAGAGAAGUAUAUUUGGCCCUUUGCC	UGGUCUAAGAAUACCCCUCGUU	0.586012	0.846321	2.11423	0	0	0	0.323135	1.33211	0.944234	0.0584486	0	0	1.18219	0	0.866495	0.0194829	0.600548	0.373901	0.315693	-0.0194829	NovelmiRNA-1113
miRNA-precursor_395	NovelmiRNA-341	Nitab4.5_0000654	156983	157080	-	CUGCUCCACAAAAAGAACUAAGUGAUGAAGAGAGCUAUUUCGUGGGUGAGUUCCCCAUUAAAUGGUUAAGUGCUUAUUUAGUGCUUUGACUGGGCAA	UGCUUAUUUAGUGCUUUGACUG	0.586012	0.713055	0.436157	0	0	0	0.808562	0.550755	0	0	0	0.807897	0.578408	0	0.453106	0.269299	0.64452	0.373901	0.125302	-0.269299	NovelmiRNA-341
miRNA-precursor_1287	NovelmiRNA-1070	Nitab4.5_0004212	12513	12617	-	AAAGGUAAGGGAAAAAAGAAGAGAAGUGGAGAAGAAAGUAAGAUAACUAUUUUUCUUUUUCUCUUACUUUCUUCUCCACGUCUAUUCUAUCCUCCCUUACUUUC	AGAAGAGAAGUGGAGAAGAAA	0.896352	0.151176	0	0.670669	0	0	0	0.0743166	0.516813	0	0	0	0.349176	0.223556	0.197043	0	0.659862	0.373901	0.152133	0.223556	NovelmiRNA-1070
miRNA-precursor_1517	NovelmiRNA-1253	Nitab4.5_0005743	151213	151333	-	AUAUGUUGCUCGGACUCUUCAAAAGUACGGUCGAAUGUGUGUCAGAUCCUCUAAAAGCUAUACAUUUUAGAGGAUCCGAUACAAGUGUGGCAAUAUUUUUGGAAUGUCCGAGCAACAUAG	UGUUGCUCGGACUCUUCAAAA	0.642595	0	0	0	0.151063	0	0	0.194611	0.182394	0	0	0	0.214198	0.0503543	0.125668	0	0.711947	0.373901	0.0885301	0.0503543	NovelmiRNA-1253
miRNA-precursor_645	NovelmiRNA-541	Nitab4.5_0001320	418245	418365	+	AUAUGUUGCUCGGAUUCUUCAAAAAUAUUGUGGUGUCGGAUCCUCCAAAAGUAGUGCAUAUUUGGAACUUUUGGAGGAUUUGACGCGCCACAGUAUUUUUGGAGAGUUCGAGCAACAUAA	UAUUGUGGUGUCGGAUCCUCC	5.41383	6.02682	3.63779	0	0	0	5.13666	5.34354	5.23058	0	0.346258	0	5.02615	0	5.23693	0.115419	0.78394	0.373901	-0.210784	-0.115419	NovelmiRNA-541
miRNA-precursor_612	nta-miR5303c	Nitab4.5_0001200	71787	71875	-	AUCCGAAAAUGUCGCCGGGUGCGUGUCGGAUCCUCCAAAAGUAGUGUAGUUUUGGAGGAUCCUACACGGGUGCGGCAUCAUUUUGGAG	ACGGGUGCGGCAUCAUUUUGG	1.67008	1.54022	1.38725	0	0	0	1.3517	1.74058	1.58957	0	0.144624	0	1.53251	0	1.56062	0.0482081	0.850289	0.373901	-0.028104	-0.0482081	nta-miR5303c
miRNA-precursor_19	NovelmiRNA-18	Nitab4.5_0000012	1087123	1087211	+	UUAAAGGGCAGCCCGGUGCACAAGGCAUCCUGCAUUCAAGCAGGGUCCGAGGAACGCGAGAUGCCUUGUGCAUCGGGCUGCCCUUUAU	UUGUGCAUCGGGCUGCCCUUU	0	1.18512	0	0	0	0	0	0.798682	0.516813	0	0.282128	0	0.395041	0	0.438498	0.0940426	0.929135	0.373901	-0.0434574	-0.0940426	NovelmiRNA-18
miRNA-precursor_958	NovelmiRNA-809	Nitab4.5_0002325	80329	80471	-	AGGGUAUUCAGGUAGAUCCUAAGAAGAUCGAGGUAGUCAAGGACUGGCCUAGACCCAUAUCAGCUACAGAGUUUCGAAGUUUCUUGGGUUUGGCAGGUUAUUACCGUCGGUUUGUGGAGGAGUUUUCGUCUAUAGCAGCCCC	UUACCGUCGGUUUGUGGAGGAGU	0	0	0	0	0	0.555686	0	0	0	0	0	0	0	0.185229	0	0	#DIV/0!	0.373901	0	0.185229	NovelmiRNA-809
miRNA-precursor_1341	NovelmiRNA-1111	Nitab4.5_0004523	74698	74777	-	AAGUACGCUCUCAUAUUUGGGAACACUUUGAGGUGAAAGAAGAUAACGGAGAAGUUCGCAAAGUAGAGUGCAAGUAUUG	GAGAAGUUCGCAAAGUAGAGUG	0	0	0	0.322745	0	0	0	0	0	0	0	0	0	0.107582	0	0	#DIV/0!	0.373901	0	0.107582	NovelmiRNA-1111
miRNA-precursor_1866	nta-miR164d	Nitab4.5_0010758	5031	5121	-	AUUUAAGCUGGAGAAGCAGGGCACAUGCUAGAUUACUCGUAGUUGUAUCCUCGGAAAAUUUUGCAUGUGCCCUCGCCCUCCAGCUUAAAC	UGGAGAAGCAGGGCACAUGCU	0	0	0	0.255631	0	0	0	0	0	0	0	0	0	0.0852104	0	0	#DIV/0!	0.373901	0	0.0852104	nta-miR164d
miRNA-precursor_1468	NovelmiRNA-1211	Nitab4.5_0005428	92667	92879	+	AGGUCAUUCAUACCCUUGUCGUUAGUAAAUCAUUUCGUAUUUGUCCUCGACCCUAACGAAGCUCCAACCUGAAGUGUAAAGGAGGAUAAAUUUUACAUUAUAGCCAAAAGUAGAGGAGUAACUUAGCAAAUCCAUUCAGUCCAUGUUAGAGCUCCAUUAAAGUUUGAGUCAAAUACGACAUGAUUUACUAAUGAUAAGAGCAUGAAUGACCA	UGAUUUACUAAUGAUAAGAGC	0	0	0	0	0.244172	0	0	0	0	0	0	0	0	0.0813908	0	0	#DIV/0!	0.373901	0	0.0813908	NovelmiRNA-1211
miRNA-precursor_435	NovelmiRNA-377	Nitab4.5_0000737	662629	662713	-	AUUUUUAGGGGUAGAGGUAGGCCGAAGAAGUAUUGGGGAGAGGUGAUUAGGCAGGACAUGGCGCUACUUCAGCUCACUGAGGAC	AGGACAUGGCGCUACUUCAGCUCA	0	0	0	0	0.151063	0	0	0	0	0	0	0	0	0.0503543	0	0	#DIV/0!	0.373901	0	0.0503543	NovelmiRNA-377
miRNA-precursor_811	NovelmiRNA-684	Nitab4.5_0001802	403716	403827	-	AAGAUGUGUAUUAAGAUUAAGAUAUUUGAAUCUGAAUACACAUCUGAAUGUUAAGAUGUGUAUUAAGAUCUGAAUACUAAAUGAUUAAGACUCUUUGAUUUUUAACAUCUG	AGAUGUGUAUUAAGAUCUGAAUAC	0	0	0	0	0.151063	0	0	0	0	0	0	0	0	0.0503543	0	0	#DIV/0!	0.373901	0	0.0503543	NovelmiRNA-684
miRNA-precursor_969	NovelmiRNA-818	Nitab4.5_0002356	92457	92562	-	AUCAAAUGACUUAGACAGAUCUCCCUUCAACUUUGCUAUCAGCCCCUUGUCUUCAUCCCUUGAAGUAUACACAUGGAGCAGAAUAGGUCUUUAGGUAUGUUUGAC	AGGUCUUUAGGUAUGUUUGA	0	0	0	0	0	0.140648	0	0	0	0	0	0	0	0.0468828	0	0	#DIV/0!	0.373901	0	0.0468828	NovelmiRNA-818
miRNA-precursor_183	NovelmiRNA-162	Nitab4.5_0000209	290211	290300	+	AAAAGAGAUGAGGGAAUUGAGAGAAUUUCUUUUUUUCUUCUACUCUAAGGGAAUUUCUACACGUGUCAUUCUUUUUCCCUCUUUCUUUC	AGAGAUGAGGGAAUUGAGAGA	0	0	0	0.111241	0	0	0	0	0	0	0	0	0	0.0370805	0	0	#DIV/0!	0.373901	0	0.0370805	NovelmiRNA-162
miRNA-precursor_698	NovelmiRNA-587	Nitab4.5_0001466	113011	113151	+	GGCACAUGGGUUAAGUUGAGCACAACGUUUCAUCCUCACACUGACGGGCAAUCCGAGCGUGCUAUUCAGAUUUUGGAGGAUAUGCUUCGAGCUUGUGUCAUUGACUUUGGAGGUUCGUGGAUCAUUUCUUGCCUGUAGCA	AUUGACUUUGGAGGUUCGUGGA	0	0	0	0	0.0515273	0	0	0	0	0	0	0	0	0.0171758	0	0	#DIV/0!	0.373901	0	0.0171758	NovelmiRNA-587
miRNA-precursor_1955	NovelmiRNA-1636	Nitab4.5_0015302	2495	2595	-	AGUAAUUUAAUUUGAUUGAUUAGUAUCUGAAUCUUAACAUGAGGAGUUAAAUAAGAUUUUAUGGAAGAAUUUCGAAAUUGAACUAAGGAUUGAAAUUACG	AUGGAAGAAUUUCGAAAUUGAACU	0	0	0	0.0332389	0	0	0	0	0	0	0	0	0	0.0110796	0	0	#DIV/0!	0.373901	0	0.0110796	NovelmiRNA-1636
miRNA-precursor_986	NovelmiRNA-832	Nitab4.5_0002458	108448	108619	+	UAUGAUUUACUAAUGAUAAGAGCAUGAAUGACCAAAAAGUAUAACAAAAGACAAAAUUAAGAUAUUUCUUAUAGUUGAUGUAUGCUUAUAGUCUACUAUACGAAAUAUCAUAAUUUUAACCUUCGUUAUAUGCUUUUAGACCAUUCAUACCCUUGACAUUAGUAAAUCAUU	UGAUUUACUAAUGAUAAGAGC	0	0	0	0	0	0	0	0	0	0	0	0.0194007	0	0	0	0.00646691	#DIV/0!	0.373901	0	-0.00646691	NovelmiRNA-832
miRNA-precursor_1737	NovelmiRNA-1441	Nitab4.5_0008294	87609	87699	-	UGCCAUCUUGACUUUGGAUUUGUAGUUCGUUUUGAAUUAUGGAACUUGUCCGUGUUAGGUACGAACUAGGAAGCCAUUUUUAAUAUGGUU	UACGAACUAGGAAGCCAUUUUU	0	0	0	0	0	0	0	0	0	0	0	0.0194007	0	0	0	0.00646691	#DIV/0!	0.373901	0	-0.00646691	NovelmiRNA-1441
miRNA-precursor_1909	NovelmiRNA-1600	Nitab4.5_0011915	17757	17899	+	AUGUUCCUCGACUGACUUAGCAUAGAUCCAAUGAGUGACUUCGCGCGCCAGAAUAUAUGUAUUUUUCCCAUUUAAAAGAAAUAUAUUCUGAUAAGCUAAUGAAGUCACUCAUUGGAUCUAUGCUAAGUCAGUCGAGGAACAA	UCGACUGACUUAGCAUAGAUC	0	0	0	0	0	0	0	0	0	0	0	0.0194007	0	0	0	0.00646691	#DIV/0!	0.373901	0	-0.00646691	NovelmiRNA-1600
miRNA-precursor_73	NovelmiRNA-68	Nitab4.5_0000052	1698338	1698438	-	AGUAAUUUAAUUUGAUUGAUUAGUAUCUGAAUCUUAACAUGAGGAGUUAAAUAAGGUUUUAUGGAAGAAUUUCGAAAUUGAACUAAAAAGUGCAAUUACG	AUGGAAGAAUUUCGAAAUUGAACU	0	0	0	0	0	0	0	0	0	0	0.0706238	0	0	0	0	0.0235413	#DIV/0!	0.373901	0	-0.0235413	NovelmiRNA-68
miRNA-precursor_1160	NovelmiRNA-976	Nitab4.5_0003347	293439	293497	-	GUCUACAGAAGUUCAUCAAGGAAGAUGUUCAUGAUCUUCCAGAUGAAACUCCAGAGAA	UCUUCCAGAUGAAACUCCAGA	0	0	0	0	0	0	0	0	0	0.195952	0	0	0	0	0	0.0653174	#DIV/0!	0.373901	0	-0.0653174	NovelmiRNA-976
miRNA-precursor_1716	NovelmiRNA-1423	Nitab4.5_0007987	56530	56610	-	AUUCGAACUUUAGGAUACGAUGUCUUGAAGUUUGGACCUUGAGGUUUAAAUUUCAGGAUGUCGUGUCCUGAAGUUUGAGG	AGGAUGUCGUGUCCUGAAGUUUGA	0	0	0	0	0	0	0	0	0	0.195952	0	0	0	0	0	0.0653174	#DIV/0!	0.373901	0	-0.0653174	NovelmiRNA-1423
miRNA-precursor_1137	nta-miR157a-3p	Nitab4.5_0003213	187717	187818	-	AGAUGUUGACAGAAGAUAGAGAGCACAGAUGAUGAUAAGAUGCUAACUGGAAGCUUUCUGCAUCUUAAUCAUUUGUGCUCUCUAGUCUUCUGUCAUCAUCC	GCUCUCUAGUCUUCUGUCAUC	0	0	0	0	0	0	0	0	0	0.321483	0	0	0	0	0	0.107161	#DIV/0!	0.373901	0	-0.107161	nta-miR157a-3p
miRNA-precursor_923	NovelmiRNA-777	Nitab4.5_0002218	182430	182639	-	GCUUUAGUCCAACAAAUCUGGGAUGGUUGCAAAUACUUGGAAGAGGAUACCCAAAUGCCUAAUCUUGCAGAAGGUGAAGUAGAUCCAAAUGUGCCACAUGAGAAAAGGAGUUGCAUUAAUGAUGAGCCAGACCCCGAACAUGAAAGGCCCACAAAAAGGCCUCAUAACCAAGUUUUGAUGAUAAAGUCCAAGAACGGUUGGCUUGGGGA	CAAGAACGGUUGGCUUGGGGA	0	0	0	0	0	0	0	0	0	0.594502	0	0	0	0	0	0.198167	#DIV/0!	0.373901	0	-0.198167	NovelmiRNA-777
miRNA-precursor_1248	NovelmiRNA-1041	Nitab4.5_0003846	226309	226487	-	UAGUCUAAGUUUAGGACCUAUUGUCCUUAACUUUUGGGUUUCUUAGCUUAAGUUCAGGACCUAUUGUCCUUAACUUUUGAGCUUGUUAGUCUAAGUUCAGGACUUCAGGACCUAUUGUCCUUAACUUUUGAACUUGUAACUGUAAAUUGAGGACCUAUUGUCCUUAACUUUUGGGCUU	AUUGUCCUUAACUUUUGAGCUUGU	0.896352	0.803253	2.005	1.53574	1.73603	1.55569	0.888732	1.45765	1.01638	1.43696	1.70534	1.23239	1.23487	1.60915	1.12092	1.45823	0.80084	0.37422	0.113947	0.150919	NovelmiRNA-1041
miRNA-precursor_1493	NovelmiRNA-1233	Nitab4.5_0005544	172111	172222	+	ACUCAAAGGUAAGUUCUACACAGUGGUGGUUAGACUGAAAUGUUGCAUGGGGCAGAGUAUUGACCAGUCAAGAACUCUCAUGUCUAGAAGAUGAAAGUUACGAAAAUGAGG	AAGAACUCUCAUGUCUAGAAGAUG	0.98655	0	3.06842	1.6962	1.99906	2.01512	0	0.135717	0.243795	1.56941	2.05151	1.46686	1.35166	1.90346	0.126504	1.69593	0.248184	0.374784	1.22515	0.207532	NovelmiRNA-1233
miRNA-precursor_1340	NovelmiRNA-1110	Nitab4.5_0004522	85581	85699	-	GUGGAUUUUUUGAUAUCGGGGUUGGAUUCCGAUUCCAGAAGUUAGGGCAGGUCCGUAGUAUCAAAUAUGACUUGUGUGCAAAAUUUGGGGUCAAUCGGACGUGAUUUGAUAGGUUUAA	UCGGACGUGAUUUGAUAGGUUU	0.749511	1.04426	0.0528281	0.81751	0.331635	0.0702591	1.00121	1.72068	1.58957	0.906446	0.215014	1.17468	0.615533	0.406468	1.43715	0.765379	0.0892808	0.37529	-0.821619	-0.358911	NovelmiRNA-1110
miRNA-precursor_907	NovelmiRNA-761	Nitab4.5_0002167	205817	205892	-	GGCGAACUUCAGCUCUAGAGCUGAAGUUCGCCAGUUACAAAAAUAAAAACUUCAGCUCUAGAACUGAAGUUCGCG	AGCUCUAGAGCUGAAGUUCGCCAG	2.17097	2.16825	3.90864	2.50717	2.52957	2.86727	2.01913	2.15067	2.10178	3.06744	2.89951	2.52575	2.74929	2.63467	2.09052	2.8309	0.320167	0.377716	0.658765	-0.196229	NovelmiRNA-761
miRNA-precursor_1713	NovelmiRNA-1420	Nitab4.5_0007922	19549	19677	+	AGGGCUAUGUUGCGCGGACUCUCCGAAACACUGCCGCACCCGUAUCGGAUUCUCCAAAAUUACACUGCUUUUAGAGAAUCCGACACGCACCCGACGAUAUUUCCGGAGAGUCCGAGCAACAUAGAUCA	AGAGUCCGAGCAACAUAGAUC	0.896352	0.665749	0	0.0332389	0	0	1.0716	0.836157	0.565723	0	0.577584	0.0194007	0.5207	0.0110796	0.824492	0.198995	0.376867	0.377962	-0.303792	-0.187915	NovelmiRNA-1420
miRNA-precursor_407	NovelmiRNA-351	Nitab4.5_0000677	305377	305511	+	GAGUAAACUAUGGCAACUUCUUCAUCAUGCCAACUGCCUUCUACUCACCACUUGUUUGAGAUAUCGGAGUUUGAACAAAAAGAGAGAGUCUUUUGGCAGUUAUGGCUUGUUGAAGAAGUUUCCAUCAUUUACUA	CUUGUUGAAGAAGUUUCCAUC	3.66325	4.58223	1.83305	4.06299	3.71991	3.87761	4.07588	4.14321	5.01858	3.48471	4.1081	3.26733	3.35951	3.88684	4.41256	3.62005	0.289488	0.380261	-1.05305	0.266789	NovelmiRNA-351
miRNA-precursor_1028	nta-miR166d-3p	Nitab4.5_0002636	82767	82888	-	UGUUGAGGAGAAUGUUGUCUGGUUCGAGAUCUUUCAUUACAAGGCAACAUGAAAAGUGUAGAUGUAGAGAAGUUUUCAUAUCCUGAGAAUGAUUUCGGACCAGGCUUCAUUCCCCUCAACU	UCGGACCAGGCUUCAUUCCCC	6.47256	6.24871	7.92721	8.11775	7.95196	8.49694	6.36052	6.35891	6.22964	8.18335	8.05542	7.67045	6.88283	8.18889	6.31636	7.96974	0.343715	0.381568	0.566469	0.219148	nta-miR166d-3p
miRNA-precursor_89	NovelmiRNA-83	Nitab4.5_0000067	959973	960143	-	UUUGAUCUCUAUCGACCUGCAGAGGCGGAUCCAGAAUUUAAACUAUAUAGAUUCAACUUUAAUGGUUUUAACAUUGAACCCAUUAUAUUUUUAAAAUUAUGGAUUCAUGUCUAUUUCAGUGAAUUUUUAAAGAUAAAUUUAUACUCCGCGUCGAAAGUUAUGAGUUCAAU	AGAGGCGGAUCCAGAAUUUAAACU	3.94778	3.31345	6.27914	3.75813	4.20417	4.13204	2.87895	3.06645	3.07668	4.29111	4.2064	4.05182	4.51345	4.03145	3.00736	4.18311	0.171007	0.383163	1.50609	-0.151664	NovelmiRNA-83
miRNA-precursor_21	NovelmiRNA-20	Nitab4.5_0000013	444089	444167	+	UGUAAUGAGAAUUGUGACAUGAAGCACUAGCCGUUUGAAGAAAUUUCGGCCAAUGCUUAUGUUACAAUUUUCAUUACU	AUUGUGACAUGAAGCACUAGC	2.26408	2.6415	0	1.22087	1.19837	0.0702591	3.01913	2.63822	2.84866	1.22837	1.65559	0.881897	1.6352	0.829831	2.83533	1.25529	0.222703	0.389151	-1.20014	-0.425454	NovelmiRNA-20
miRNA-precursor_1487	NovelmiRNA-1229	Nitab4.5_0005519	128242	128342	+	GGCUGAAGUUCAACUCUAAGAAGGCUGAAGUUCACCGGUUACAAACAAAAUCGCCAGUUACAAAACCAAAAACUUCAGCUCUAGAGCUGAACUUCAGGCA	AGCUCUAGAGCUGAACUUCAGGCA	1.98655	2.72464	2.50655	1.9294	2.4921	2.65522	2.63348	2.53944	2.44019	2.94597	3.0611	2.12982	2.40591	2.35891	2.5377	2.7123	0.590984	0.389433	-0.131789	-0.353392	NovelmiRNA-1229
miRNA-precursor_1520	NovelmiRNA-1256	Nitab4.5_0005763	11120	11204	-	UGAAGUAAACAAGGUGGUACGGGACAUAUCCUCACAAGCUAGGCACUUUAUGGUGAUGUAGUGCCCGAUAUCGUCGAUUCUUCC	UGGUGAUGUAGUGCCCGAUAUC	3.92515	4.08529	2.93866	2.4179	2.58402	2.9675	4.02801	3.94307	3.83874	2.69072	3.01252	2.8079	3.6497	2.65647	3.93661	2.83704	0.473146	0.391096	-0.286909	-0.18057	NovelmiRNA-1256
miRNA-precursor_432	NovelmiRNA-374	Nitab4.5_0000733	461500	461706	-	AUUCAUGUUAUAUGUAAGGAGAAUCACAAACCUGACAAAUAUGUGUGACUAUCUCUAAAAGAAAGAAUACAGUAUUUCCUGGUGUUUAGAUAAAUUGUUGUCAUUUCAUUUACAAAAGAAUGCCCUGUAUGUGAAAAAAAUGUCAUAUCGCUUUCUUGAAAAAGACACAUUUGUCAGGCUUGUGAUUUUCCUCUAAUGGCAUGGAA	AGAAUCACAAACCUGACAAAU	3.01897	3.27456	0.229706	2.11124	2.02553	2.07026	2.96468	3.20897	3.44673	1.22837	2.40766	1.55997	2.17441	2.06901	3.20679	1.732	0.353754	0.392575	-1.03238	0.33701	NovelmiRNA-374
miRNA-precursor_1889	NovelmiRNA-1582	Nitab4.5_0011394	12722	12824	-	GCUAUGUUGCGCGGAUUCUCCAAAACAGCUGCCGCACCCGUGUCGGAUCCUCCAAAAAGACACGCACCUAUGAAUAUUUUUGGAGAGUCCGAGCAACAUAGG	UUGGAGAGUCCGAGCAACAUA	1.26408	2.2018	1.14398	0.111241	0.829135	0	2.0716	2.52803	1.80858	0.780915	0.407659	0.559969	1.53662	0.313459	2.13607	0.582848	0.203684	0.3928	-0.59945	-0.269389	NovelmiRNA-1582
miRNA-precursor_1673	NovelmiRNA-1385	Nitab4.5_0007375	42204	42397	-	GUUUAAUUUCAUCAAGUCGCGAUUGGGUUUUUGACGUGAAAUGUGAGUUAAUUGUUUAACGAGCGAAAUGGGUAUUCAACUGGGCAAACGAGCUUUGAAUUGAGUUUCGAUUGAAGGGUUGUGUUCGUAUUAUUAUUUGUGACUCAUAGGAACAAGAAUCGUCUAAUUCCUAGUUCGUAUGAUGGAGUUAGAG	UCGCGAUUGGGUUUUUGACGUG	3.37678	3.40271	4.28081	4.51437	4.32099	4.70253	3.75074	3.48149	3.50432	4.73652	4.66819	4.50541	3.68677	4.51263	3.57885	4.63671	0.744801	0.393016	0.107918	-0.12408	NovelmiRNA-1385
miRNA-precursor_605	NovelmiRNA-511	Nitab4.5_0001178	444872	444947	+	AUGUGGUUGAGUAGAAUUGUAGGGUCGCUUUGCAGGAAAUGAAGAAAAACGACCCUACACUUCUCUCAACUACAC	UGGUUGAGUAGAAUUGUAGGGU	3.69704	3.68367	2.97221	0.448276	0	0	3.88873	3.21609	3.15069	0	0	0.0194007	3.45097	0.149425	3.4185	0.00646691	0.927678	0.393287	0.0324718	0.142959	NovelmiRNA-511
miRNA-precursor_268	NovelmiRNA-231	Nitab4.5_0000350	216677	216817	+	AGCGCUUUCUGUUAAGAUUUUUUUCAUACCUAAGCUUCGAAUUUGAGGGUCUAGUUAAAGAUGGAGAGAUUCUAUACUCUACCGAUUACCUUUAGAGAUCGUUUGGUAGGAUAUAUAAGAAUAAUACUGAAUAGGGUGUA	AUAAGAAUAAUACUGAAUAGGGUG	0	0	1.92158	0.255631	0	0.655222	0	0	0	0.260082	0.630051	0.689252	0.640528	0.303618	0	0.526462	0.373901	0.393397	0.640528	-0.222844	NovelmiRNA-231
miRNA-precursor_746	NovelmiRNA-628	Nitab4.5_0001619	170323	170379	-	GUUUGGACAUGAAUAUAAUUUUGGGUUGUAUUUGAAGUUUUGUGAGUGAUCUGAGU	UGAAGUUUUGUGAGUGAUCUGAGU	0.465718	0.0807865	1.71909	1.35517	0.944612	0.606312	0	0.251194	0	0.736521	0.992621	0.367324	0.755198	0.968697	0.0837314	0.698822	0.251725	0.393543	0.671467	0.269875	NovelmiRNA-628
miRNA-precursor_1586	nta-miR156e-5p	Nitab4.5_0006408	66291	66388	-	AAGACUGACAGAAGAGAGUGAGCACACGCAGGCAAUUGUAUAAAGAUGUAUACACACUGUCAUUUGCGUGUGCUCACUUCUCUUGCUGUCACCUCUC	UGACAGAAGAGAGUGAGCAC	0	0	0.114229	2.33905	2.05153	1.81442	0	0	0	1.66726	2.07062	1.91752	0.0380762	2.06833	0	1.88513	0.373901	0.393827	0.0380762	0.183197	nta-miR156e-5p
miRNA-precursor_761	NovelmiRNA-640	Nitab4.5_0001663	465196	465436	-	AGGUAAGCUCUGCGUACACUCUACUCUCCCCAGACCCCAUUUGUGGAAUUUUACUGGAUUGUUGCUAUUAUUGUUGUUGUUGAUAUCAUUUAUUCUGAAACAGACUAAAAAAGAAAUUACCUUGUCUAAUUUUGAAACGAAGGGAGUAGAAGGAAGUUAAACAACAACAACAACAACAACAACCUAGUGAAAUACCACUAGUGGGGUCUGAGGAGGGUAGUAUGUACGUAGACCUUAUCC	UCUGCGUACACUCUACUCUCC	0.849046	1.21829	0	0.386876	0.767734	0	0.679279	1.55075	1.01638	0.195952	0.282128	0	0.689112	0.38487	1.08214	0.15936	0.423143	0.394909	-0.393027	0.22551	NovelmiRNA-640
miRNA-precursor_1457	NovelmiRNA-1201	Nitab4.5_0005376	190680	190907	-	GAAGUGUGUGUAUGCAAGACAUAUGUCUUGCAUUUAUUGGUUUGGUGUAAAUAUUAGAUGUAUGUAAGUUUUUAUCCUUGCAACAUACUUUGAUUUUUUGGUAUUAGUGGACAUAGAUUAACUAAUACCAAAAAAUCGAAGCAUGCUAAAUGGUGAAAACUUAAUCAUGCCUAACGUUUACAUCAAAUCAAUGAAUGUAAGAUAUGUGUCUUGUAUAAACACACUUA	UCUUGCAUUUAUUGGUUUGGUGUA	0	0	0	0	0.244172	0.877614	0	0	0	0.260082	0	0.0835311	0	0.373929	0	0.114538	#DIV/0!	0.395095	0	0.259391	NovelmiRNA-1201
miRNA-precursor_1176	NovelmiRNA-988	Nitab4.5_0003444	237847	237929	+	CUGGCUCCCUGCAUGCCACACGCUUUCACCAAUCCGCGGGUUCUUUGAUUGGCUGAUCAGUGGGUGGCGUGCGAGGAGCCAA	AGUGGGUGGCGUGCGAGGAGC	0	0.616839	0	2.46323	1.7036	1.95778	0	0.638217	0	2.65538	2.55062	1.86375	0.205613	2.04154	0.212739	2.35658	0.981938	0.398807	-0.00712602	-0.315045	NovelmiRNA-988
miRNA-precursor_9	NovelmiRNA-9	Nitab4.5_0000006	2549862	2549972	+	UCUUAUCUCGAGUAUUCCCUUAGAUUAUUCUGGUUAUCUCAUGAGGUCCUUCUGGCCCAUUUCCAUGAUGGUAUGAUAAGAAAAAAUGCUACGUUGGUACUCGAUUGAGU	UGCUACGUUGGUACUCGAUUG	0	0.459298	0.886818	0	0.331635	0.835794	0	0.680038	0	0.823983	0.776893	0.367324	0.448705	0.389143	0.226679	0.656067	0.551578	0.398929	0.222026	-0.266924	NovelmiRNA-9
miRNA-precursor_1954	nta-miR167e-5p	Nitab4.5_0015200	125	231	+	CACCACUAUCAGUUGAAGCUGCCAGCAUGAUCUAAACUUACCUCUUGUAAUUAAUUAAGUUUGAGGGAAGAUUAGAUCAUGUGGUAGCUUCACCCGUUAGUUGGUA	UGAAGCUGCCAGCAUGAUCUA	3.73006	3.86215	5.14581	1.86331	2.19837	1.87761	3.4072	3.63822	3.44673	1.78091	2.64288	2.28789	4.24601	1.97977	3.49738	2.23723	0.176826	0.399013	0.748623	-0.257461	nta-miR167e-5p
miRNA-precursor_787	NovelmiRNA-664	Nitab4.5_0001740	43045	43195	-	AGUUCCAGCAUAGUAUACUAGAGAUUGGGGCGCCUGUGUAUGAACUUCCAGCAUAUUAUGCUGGACCAGUAUAUUAUGCUGGAACUCCAGUAUAUUAUGCUGGAAGUUCAUAUGUAAAAAAUUCGAACUUCAGUAUAUUAUGCUGGAAUA	GUGUAUGAACUUCCAGCAUA	0.0296185	1.11641	0	0	0.99906	0	0.58617	1.22318	0.703226	0.0584486	0	0	0.38201	0.33302	0.837525	0.0194829	0.335248	0.400489	-0.455516	0.313537	NovelmiRNA-664
miRNA-precursor_1703	NovelmiRNA-1411	Nitab4.5_0007743	49672	49820	-	CGGUCCAAUAUAAUAUACUGGAGUUUGGAGCACCGGUGCUACAGUCUCCAGUAUAUUAUACUGGAACCAGCAAAGUAUACCGGUCCAACAUAAUAUACUGGAAGUUCAUAUACAGGUGUACCGAACUCUAGUAUAUUAUGCUAGAUCA	ACCGAACUCUAGUAUAUUAUGCUA	0	0.402715	2.15862	0.448276	1.05153	1.42076	0	0	0	1.56941	0.910159	1.41795	0.853779	0.97352	0	1.29917	0.2671	0.400538	0.853779	-0.325653	NovelmiRNA-1411
miRNA-precursor_1587	NovelmiRNA-1311	Nitab4.5_0006411	2422	2550	-	CAGAUGAUCUAUUGGAAACAACCUCUCAAUCCUCACAAGGUAGGGGUAAGGUUUGCGUACACACUACCCUCCCCAAAUCCACGGUGUGGGAUAAUACUGGGUAUGUUGUUGUUUAAUUAGAUUCUUUA	GAUGAUCUAUUGGAAACAACCUCU	2.20894	2.1339	3.41801	2.68349	2.97209	3.14065	2.36578	2.30564	2.35927	2.98445	2.83392	2.23239	2.58695	2.93208	2.34356	2.68359	0.590375	0.402624	0.243385	0.248489	NovelmiRNA-1311
miRNA-precursor_633	NovelmiRNA-532	Nitab4.5_0001288	455663	455758	-	ACAAUGACUUGCUCUUGAACAUUUUUUUCUGAUAACCAUGGUGUCCGAGGCUCCGAGCCAGCUUAUAAAAAAAAUGUUCAAGAACAAGUUGUUGA	AAUGACUUGCUCUUGAACAUU	1.49674	1.28242	0	0	0.0515273	0	1.4072	1.38364	1.30269	0.780915	0	0	0.926388	0.0171758	1.36451	0.260305	0.402537	0.404101	-0.438123	-0.243129	NovelmiRNA-532
miRNA-precursor_935	NovelmiRNA-788	Nitab4.5_0002241	249380	249447	-	CCGGAAAUUAGGGUUUGUUCUUGAACAAAGACGAUGGAGUUUGGAGCUGAGCAACUUGAUGUUCUGU	UAGGGUUUGUUCUUGAACAAAGAC	0.896352	0.758858	2.31063	0.770204	1.05153	1.27189	0.323135	0.408736	0.359272	1.29111	1.68068	0.881897	1.32195	1.03121	0.363714	1.28456	0.125848	0.405144	0.958231	-0.253353	NovelmiRNA-788
miRNA-precursor_325	NovelmiRNA-280	Nitab4.5_0000476	24377	24470	+	AUAAGGUUCAAAUCCUGGAUCCGCCUCUGGGUAGGAGGAAGAUCUGCGUACACACUACCCUCCCCAGAGGCGGAUCCAGGAUUUGAACCUUAC	GCGGAUCCAGGAUUUGAACCU	2.55687	1.71305	1.20169	0.907708	1.5661	1.58122	2.5741	2.77957	2.19799	1.49141	1.8227	1.44261	1.82387	1.35168	2.51722	1.58557	0.182354	0.406022	-0.69335	-0.233896	NovelmiRNA-280
miRNA-precursor_493	NovelmiRNA-419	Nitab4.5_0000863	703343	703488	+	AAGGUUCUUGGUUUCCGGCAUUGGUUGAAUCAGAACCAUAAACCAUUAUAUCUCCAAUUUCUUGGUCCUCCGCUUCAUCUACCUCGUCACGCCCUUGAUUUCGUCGUUUUGAUCUUAUCCAAUCUCUGAAGCACACUAGAAUUUC	AUCCAAUCUCUGAAGCACACUAGA	0.0296185	0	1.92158	0	0.5661	0.333293	0	0	0	0.643411	0.215014	0.647432	0.650401	0.299798	0	0.501952	0.364053	0.406463	0.650401	-0.202154	NovelmiRNA-419
miRNA-precursor_1249	NovelmiRNA-1042	Nitab4.5_0003850	129364	129476	-	CGAACUUCAACUCUAGAGCUGAAGUUUUUGUUUGUAAACUAUCGAACUUCAGCUCUAGAGCUGAAGUUUUUAUUUUUUAACUAUCGAACUUUAGCUCUAGAGCUGAAGUUUU	AUCGAACUUUAGCUCUAGAGCUGA	0	0	0.988698	0	0.944612	0.271893	0	0	0	0	0	0.367324	0.329566	0.405502	0	0.122441	0.373901	0.407705	0.329566	0.28306	NovelmiRNA-1042
miRNA-precursor_1898	NovelmiRNA-1591	Nitab4.5_0011581	47988	48072	+	CGUUGCUCGGACUCUCCAAAAAUGUUGCCGCACCCAUGUCGGAUCCCACGGGUGCGGCAACAUUUUUGGACAGUCUGAAUAACA	UCGGACUCUCCAAAAAUGUUG	1.33447	0.402715	0.114229	0	0	0.0702591	1.88873	1.16546	1.6812	0.0584486	0.144624	0	0.617139	0.0234197	1.57847	0.067691	0.087203	0.409378	-0.961327	-0.0442713	NovelmiRNA-1591
miRNA-precursor_227	nta-miR6155	Nitab4.5_0000273	848576	848836	-	AUGUUGUCUAAUGGCAUCACGUGACUCGUCUUGUCCAUUUUAAAAAAAUUAUAAAUUGGAUAUCAUUUCUGACACAUGUGUGAUAAGGUUGCCUUGCUCUUGCAUUAUUUUAGAUAAUUUGAUUCAGCUUGCUGCCUGAAUUACAUUUUUUGAUAGAGAGAAUUCAAGAGUAAGGCUACCUCAUGAUACGUGCAGAAGAAGUAACAUCCAAUUCACUUUUUCUAGAAAUGGAUGAAUCAUAUUUUACCAUCAUCCAAUAC	UAAGGUUGCCUUGCUCUUGCA	2.74951	3.03498	4.03706	2.75813	2.52957	2.87761	2.33749	2.76992	2.56572	2.85546	2.96225	2.69952	3.27385	2.72177	2.55771	2.83908	0.155536	0.409462	0.716139	-0.117303	nta-miR6155
miRNA-precursor_134	nta-miR1919	Nitab4.5_0000125	328589	328796	+	UCGCUCCGACGCCUUUGAUGUUCAGAUCUGCCGGUGCUCCUGUCGCAGAUGACUUUCGCCCUUCUCUACAACGACCCUUCAUCAAUUUACAAUGAAGAAAUCAAAUAAUUCAGUGUUUUUCUACUUGGAGGGUUUUUAGUGUGACAAGAGCGAGUCAUCUGUGACAGGAUAAUGGAAGUUCUAUUUAUCAAAGGCUUAUUGGGGCGU	AGCGAGUCAUCUGUGACAGG	2.99744	6.55733	2.15862	3.9186	5.16898	0.996258	3.73998	4.51654	4.29183	2.49141	3.24055	0	3.90446	3.36128	4.18278	1.91065	0.84871	0.409792	-0.278317	1.45063	nta-miR1919
miRNA-precursor_995	NovelmiRNA-840	Nitab4.5_0002476	256623	256694	-	AGUCAUCAAGGAUCGAGGCCGAGGUCGAAUACCCUUGACAGAGUUAUAACGGCUAGUUUCAAGAUAGGACA	AACGGCUAGUUUCAAGAUAGGACA	0.800137	0.888141	3.18748	1.35517	1.05153	1.52969	0.0715965	0.550755	0.182394	1.49141	1.63005	1.28789	1.62525	1.31213	0.268248	1.46978	0.162958	0.409809	1.357	-0.157655	NovelmiRNA-840
miRNA-precursor_372	NovelmiRNA-322	Nitab4.5_0000593	827235	827519	-	AAGGUGGAUAUCCAAUCCUACGUGACACUGAUAUUUGAUGAGGUGGAUGCGACAUGGCAUGCCACCUCAAUACCCCUAAUCCAUAUAUAAAAGACUAAAAUUUAAAAUACAAUAUUUUUCAUAGUAGCAGUAAUGGUGGCAAUAGUGGUGGAGGGGAAGAAAAUUUUAGUGCCGGUAAAAAAAUAGAAGGGAGCGGUAAAAUAGGUUAGGGGCACUAAGGUGGCAAAUCAUAUAACAUCCACCUCAUUAAAUGUUAGUGUCACGUAGGAUUGAAUGUCCACUUG	AGUGUCACGUAGGAUUGAAUGUCC	0.849046	0.28242	2.65855	0.670669	0.703604	0.748331	0	0.836157	0	1.16279	0.466552	1.11456	1.26334	0.707535	0.278719	0.914632	0.269522	0.410565	0.98462	-0.207097	NovelmiRNA-322
miRNA-precursor_682	NovelmiRNA-575	Nitab4.5_0001420	127555	127671	+	UUUUGGACUAGACUUGAGGAGUGAACUAGUCUCUAGGAGUUUAUUAUUUUCAGCAUAUUUUGUGCUGAUUUUGGGUCUUUUAAGUUAGUAGUUCUCUUAUAAAUUGUAGUCCAAAU	AGGAGUGAACUAGUCUCUAGGAGU	0	0	0.738719	0.50717	0.63649	0.271893	0	0	0	0.321483	0	0.559969	0.24624	0.471851	0	0.293817	0.373901	0.41113	0.24624	0.178034	NovelmiRNA-575
miRNA-precursor_756	NovelmiRNA-637	Nitab4.5_0001657	167739	168022	+	AUGGACAUCCAAUCUUACGUGACACUGAUAUUUGAUUAGGUGGAUGCCACAUGGCAUGCCACCUCAACGCCCCUAAUUCAUAUAUAAGAUACUAAAAUUUGAAAUACUAUACUUUUCAUGAUAGCAGUAAUGGUGGCAAUAGUGGUGGAGGGAAAGAAAAUUUUAGUGGUGGAAAAAGUAACUAGAAGGGAGGGAUAAAAUGGGUUAGCGGCGUUGAUCGGGUGGCAAGCCAUGUGACAUCCACCUCAUCAAAUAUCAGUACCAUGUAGGAUUGAAUGUCCAC	ACAUCCAAUCUUACGUGACACUGA	0	0	1.52927	0.0332389	0	0	0	0	0	0	0.407659	0	0.509755	0.0110796	0	0.135886	0.373901	0.411762	0.509755	-0.124807	NovelmiRNA-637
miRNA-precursor_1964	NovelmiRNA-1644	Nitab4.5_0022736	5751	5841	+	UGUUACUGGUGAACUUCAGCUCUAGAGCUGAAGUUUUUGUUUUAUACCUGUCGAACUUCAGCUCUAGAGCUGAAGUUUUUUUUUGUAACU	AGCUCUAGAGCUGAAGUUUUUGUU	1.15161	2.28242	1.20169	1.4179	1.5661	1.33329	1.8691	2.31894	1.70323	1.29111	1.79998	1.68925	1.54524	1.4391	1.96376	1.59345	0.367361	0.412318	-0.418516	-0.154347	NovelmiRNA-1644
miRNA-precursor_1718	NovelmiRNA-1424	Nitab4.5_0008057	53207	53281	-	AAGAUUAAGACGUCUGAAUCUGAAUACACAUCUGAAUAUCAAGAUGUGUAUUAAGAUUAAGACAACUGAAUCUG	AAGACGUCUGAAUCUGAAUACAC	2.58601	2.37357	5.12172	2.37111	2.98564	3.31819	2.39352	2.40874	2.35927	3.19595	2.98257	3.29468	3.36043	2.89164	2.38718	3.15773	0.332177	0.414143	0.973257	-0.266088	NovelmiRNA-1424
miRNA-precursor_985	NovelmiRNA-831	Nitab4.5_0002449	159955	160255	-	AUUUGUCCAAUGUGGACAUCCUAUUCUACGUGGCACUAAUAUUUGAUGAGGUGAAUGACACAUGGCAUGCCACCUUAGUGCCCCUAAUCCAUAUAUAAAAGACUAAAAUUUGAAAUACAAUAUUUUUUAUGGUAGCGGUAAUGGUGGCAAUAGUGGUGGAGGGGAAGAAAAUUUUAAUGGUGGAAAAAAAAUUGAAGGGAGGGGUAAAAUGGUUUAGGGGCGCUGAGGUGUCAAGCCAUGUGACAUCCACCUCAUCAAAUGUCAGUGCCACGUAGGAUUGGAUAUCCAUUUUGGACAAAC	AAAUGUCAGUGCCACGUAGGAUUG	0.749511	1.51375	2.32368	0.950777	0.703604	1.36304	0.138711	1.38364	0.788115	1.09407	1.14462	1.34133	1.52898	1.00581	0.770157	1.19334	0.260517	0.415366	0.758823	-0.187535	NovelmiRNA-831
miRNA-precursor_303	NovelmiRNA-261	Nitab4.5_0000438	385462	385546	+	UUAGGCUGUCUACAUCAUACCCCUUGGAGUACGGCCCUUCCCCGGACCUUGCGUAAACGCGGGAUGUCUUGUGCACUGGCCUGC	AGGCUGUCUACAUCAUACCCCUU	1.58601	1.96831	2.72894	1.81751	1.33164	0.877614	1.13871	1.57312	1.30269	1.12884	1.1081	1.05182	2.09442	1.34225	1.33817	1.09625	0.102884	0.417471	0.756247	0.246	NovelmiRNA-261
miRNA-precursor_684	NovelmiRNA-577	Nitab4.5_0001421	89093	89169	+	UGUGUGACCUGUAGGCUACUUCGAGCCGCGAAAGCAGACACUAAUAUUUGCAUUGAGUCUGUCUAUACAUCACACC	GACCUGUAGGCUACUUCGAGCCGC	0	0	1.81467	0	0.244172	1.10588	0	0	0	1.09407	0.822696	0.46686	0.604889	0.450018	0	0.794543	0.373901	0.417474	0.604889	-0.344524	NovelmiRNA-577
miRNA-precursor_696	NovelmiRNA-585	Nitab4.5_0001459	441948	442007	+	CCGAAAUUUGCAUUGUUUGAUUGUUCUCAAUAAGAACAAUCGAAUGAUGUUAAUUUCGA	AAAUUUGCAUUGUUUGAUUGUUCU	0.642595	1.4593	1.9887	1.56375	1.97209	2.07026	2.13871	2.10534	1.82876	1.73652	1.88879	1.41795	1.36353	1.8687	2.02427	1.68109	0.176998	0.418204	-0.66074	0.187616	NovelmiRNA-585
miRNA-precursor_1887	NovelmiRNA-1580	Nitab4.5_0011360	12893	12974	-	GCAGUAUAUUAUGUUGGAACUCUAGUAUAUUAUGUUGAAAGUUCACAUGUAAACAAUUCGAACUCUAGUAUAUUAUGCUGA	AUUCGAACUCUAGUAUAUUAUGCU	0	0	2.18748	0	0	0.503218	0	0	0	0	0.729587	0.514165	0.729159	0.167739	0	0.414584	0.373901	0.418293	0.729159	-0.246845	NovelmiRNA-1580
miRNA-precursor_887	nta-miR166d-3p	Nitab4.5_0002084	146519	146620	-	UGUUGAGGGGAGUGCUGUCUGGUUCGAAACCAUUCACCAAAUUAGAGUAUCAAGAGUUGAUGAUUUGAAUGAUUUCGGACCAGGCUUCAUUCCCCCCAACU	UCGGACCAGGCUUCAUUCCCC	6.50821	6.43482	7.95317	8.10619	7.96142	8.52641	6.38232	6.40718	6.25782	8.21175	8.07151	7.68635	6.9654	8.19801	6.3491	7.98987	0.282318	0.418592	0.616294	0.208136	nta-miR166d-3p
miRNA-precursor_1231	NovelmiRNA-1030	Nitab4.5_0003763	251282	251354	-	CUUGCUCUUGGGGUGACUCGAACUCACAACCUCUUAUAGUUGGAAGUGGAGGUUGCUUACCAUCAGAGCAAC	CUUGGGGUGACUCGAACUCA	3.60037	3.91873	2.82389	3.79405	3.72799	3.79273	4.16712	4.31563	3.96717	4.07191	4.2903	3.54865	3.44766	3.77159	4.14997	3.97029	0.108104	0.419663	-0.702311	-0.198701	NovelmiRNA-1030
miRNA-precursor_1850	NovelmiRNA-1547	Nitab4.5_0010481	52299	52444	-	UAUUUAAAGAUUAGUCAGUUUUACUCGAACUUCAGGACACGACGUCCUAGAAUUUGAACCACAAAAUUCAAACUUUCAGGACAUCGUGAACUAAAGUUCUAAAAUUGUGUCUAGAAGUUCGAAUCUUACGUCUUGAAUUUAAAUU	AAUUGUGUCUAGAAGUUCGAAUCU	0.112081	0	2.005	0.50717	0.5661	0	0	0.194611	0	0.736521	0.346258	0.559969	0.705693	0.357757	0.0648703	0.547583	0.382432	0.42153	0.640823	-0.189826	NovelmiRNA-1547
miRNA-precursor_1875	NovelmiRNA-1569	Nitab4.5_0010994	1955	2048	-	AGUUACAAAAACAAAAACUUCAACUCUAGAGCUGAAGUUCGACAGUUACAAAAACAAAACCUUCAGCUCUAGAGCUGAAGUUCACCAGUAACA	CAAAAACUUCAACUCUAGAGCUGA	0	0	0	0	0.5661	0	0	0	0	0.0584486	0	0	0	0.1887	0	0.0194829	#DIV/0!	0.422799	0	0.169217	NovelmiRNA-1569
miRNA-precursor_1847	NovelmiRNA-1544	Nitab4.5_0010369	1131	1348	-	CUUGUAUUCAAACGUGCAACGAAUACAACCUGUAUCAAUUGUAUUUAUUUGUACAAUUAUAUUCAUUCGUGCAACGAAUACAAUAUGUAUCAACUGUAUAACCAAGGAGAAAUACAAGGGUGUAUACAAAUGAUACAACUUGUAUCAACUGUAUACAUGAGUGUAUAUAAUGGAUACAACAUGUAUCGACUGUAUUUGUUCGCGCAACGAAUACAAC	AUCGACUGUAUUUGUUCGCGCAAC	0	0	1.65855	0	0.0515273	0	0	0	0	0.491408	0	0	0.55285	0.0171758	0	0.163803	0.373901	0.423632	0.55285	-0.146627	NovelmiRNA-1544
miRNA-precursor_1398	nta-miR166d-3p	Nitab4.5_0004955	86652	86770	+	UGGGGAAUGUUGUUUGGCUCGAGGAUUCAAUUUCUUACUUUCUUUUAUAGAUCUGUAUAUAUGGAUCUAUAAUAUAGGAUUAUGUCUUUGGUAUCGUCGGACCAGGCUUCAUUCCCCU	UCGGACCAGGCUUCAUUCCCC	6.50726	6.30768	7.97325	8.09723	7.92717	8.51071	6.36753	6.37333	6.29636	8.19518	8.04186	7.68474	6.92939	8.17837	6.34574	7.97393	0.329119	0.424251	0.583655	0.204443	nta-miR166d-3p
miRNA-precursor_1521	nta-miR164c-5p	Nitab4.5_0005783	57283	57387	-	UGGUAGCUCUUGUUGGAGAAGCAGGGCACGUGCAAGUUCGAAGAUAUAUGCAUUUCUCAUGCAUGAAUUUUGCACGUGUUCUCCUUCUCCAACAUGAGUUUCCU	UGGAGAAGCAGGGCACGUGCA	6.71694	6.82562	5.65984	4.45203	3.86622	4.37038	5.56345	6.16822	6.09137	4.04486	4.26149	3.75964	6.4008	4.22955	5.94102	4.022	0.332668	0.424893	0.459785	0.207549	nta-miR164c-5p
miRNA-precursor_1263	NovelmiRNA-1052	Nitab4.5_0003987	231526	231664	-	UGGUCGGUCCAUGCAUCUUCGAUAAUCCCCGCUUUGUCUCGUAGUUCGAUUUGGAUAUGAGUUCGAUAAUGAUAUCGAGCUUGUCAUUGAUCGGUCUUAGAGCUCGAAGCUCGCCGUCCUUACUUCGGACCUUGACCG	AUCGGUCUUAGAGCUCGAAGCUCG	0	0	0.814668	0	0.331635	0.333293	0	0	0.0511496	0.43696	0.0706238	0.769422	0.271556	0.221643	0.0170499	0.425669	0.402551	0.425587	0.254506	-0.204026	NovelmiRNA-1052
miRNA-precursor_1707	NovelmiRNA-1415	Nitab4.5_0007846	110541	110687	-	UUGUAUUCGACUGUAUUCAUGGCGUGAAACAUGGGAUUACACUGUUUUUAAACGGAAAGUGAAUCAAUUAACAUAAUGGACUCCUAAUAUAACUCAAAAGAUUAUUGUAUUCGACUGUAUUCACGGCGUGAAAUAGGGGAUUACAC	AUUCACGGCGUGAAAUAGGGGAUU	1.26408	0.803253	2.41191	1.35517	1.37346	1.87761	0.723673	1.07432	0.118264	1.32148	1.52314	1.26041	1.49308	1.53541	0.638751	1.36834	0.197799	0.425953	0.854331	0.16707	NovelmiRNA-1415
miRNA-precursor_275	nta-miR6151e	Nitab4.5_0000372	592598	592657	+	UUGGAUGAAUGUGAGGCAUUGGAUUGAUUUCGUUCAAUCCGAGCCCUACAUUCAUCCGG	UGAAUGUGAGGCAUUGGAUUGA	0.527118	0	0.114229	1.14872	1.37346	0.503218	0	0	0	1.26008	1.07062	1.44261	0.213782	1.00846	0	1.25777	0.252701	0.426689	0.213782	-0.249309	nta-miR6151e
miRNA-precursor_434	NovelmiRNA-376	Nitab4.5_0000737	246061	246216	+	CUGACAUCAACAUCCACCAAGUCGGAGUUCGGAAAUUCAUAGCGUUUCUCGUCAUCUUCUUUUCGAGAAACGAGGGGACUAUCUAUAUUCGGUCAAAACCGAGUUUGCCCUUCGUAUGAUUAAUCGAGAUUGGAACAUGAUGGUCUGAGGGUCAU	AUCGAGAUUGGAACAUGAUGGUCU	0.942156	0.21829	1.95553	1.53574	1.63649	1.07026	0.486634	0.872683	0.466187	0.945974	1.43741	1.26041	1.03866	1.41416	0.608501	1.2146	0.455306	0.42704	0.430158	0.199566	NovelmiRNA-376
miRNA-precursor_643	NovelmiRNA-540	Nitab4.5_0001314	63797	63901	+	AGAUUCCUUGGUGAGCGAUUUUGAGAUGAAUGGGAGCCAUGGAUUGAUGGUCAAUCGAUCCACACACUCCAUUUGUCCCAAAAAUCGUUUACACAAAGGGAUUC	AGCGAUUUUGAGAUGAAUG	2.6564	2.78123	0	0.618201	0	0	2.0716	1.97702	2.01638	0	0.0706238	0	1.81254	0.206067	2.02167	0.0235413	0.829038	0.428537	-0.209124	0.182526	NovelmiRNA-540
miRNA-precursor_219	nta-miR156e-5p	Nitab4.5_0000268	1036967	1037065	+	AGGUGACAGAAGAGAGUGAGCACAUAUGGCGUUUUCUUGCAUGAUAUAUAUACAUCCAUGCUUGAAGCUAUGCGUGCUCACCUCUCUAUCUGUCACCA	UGACAGAAGAGAGUGAGCAC	0	0	0.57366	2.1301	2.3527	1.58122	0	0	0	1.7138	1.86709	1.86375	0.19122	2.02134	0	1.81488	0.373901	0.428813	0.19122	0.206459	nta-miR156e-5p
miRNA-precursor_1919	NovelmiRNA-1608	Nitab4.5_0012202	28232	28316	+	AAAUUUCUCUAUUUAUAGAAGAAAGGAAGUAGCUGCGAGGCUUUUCUUGAGCUGCUUGCAACCUGUCUGUUUAAUAUGAAGUUG	UUGAGCUGCUUGCAACCUGUCUGU	0.896352	1.18512	2.66882	1.88568	2.17491	2.01512	0.53726	1.01019	1.41372	2.02192	2.07062	1.26041	1.58343	2.02524	0.987055	1.78432	0.379824	0.430984	0.596375	0.240918	NovelmiRNA-1608
miRNA-precursor_1712	nta-miR166d-3p	Nitab4.5_0007903	26357	26558	+	AGGAGGAAGUUCUCUCAGUUGAGGGGAAUGUUGUCUGGCUCGAGGUCACCAACUAGAUCCAUAAGCUCCACUUUAUGCUUAUUUGAACAUAAAGAUUAGUUUUGUAAUAUAAAGAUUCGUUGAUUAUAUGAAAAGGGGUUAUGGAUCAUGAGUUAGUGUUGUCGGACCAGGCUUCAUUCCCCCCAAUUGUUACUUCCUCUC	UCGGACCAGGCUUCAUUCCCC	6.41991	6.34757	7.91674	8.08188	7.96056	8.51279	6.36227	6.32636	6.29998	8.22411	8.03184	7.71542	6.89474	8.18508	6.32954	7.99046	0.331359	0.433504	0.565204	0.194618	nta-miR166d-3p
miRNA-precursor_492	NovelmiRNA-418	Nitab4.5_0000863	527983	528123	-	AAUAUACACAUAUAUAACGUCAUCUGAUCAUGGGUCAAUGUACAUGUAUAAAUGAAUGCAAUGUAUAAGGAAGUAAAUCUAUAAGAUCUCUCGUAAUAUCAUAAGACCCAUGAACAGACGAUAUGAUAGUAGGACAUAUG	AUGAACAGACGAUAUGAUAGUAGG	0	0	1.11423	0.255631	1.37346	0.702527	0	0	0	0.736521	1.24896	1.31486	0.37141	0.777205	0	1.10011	0.373901	0.43519	0.37141	-0.322908	NovelmiRNA-418
miRNA-precursor_443	nta-miR157a-3p	Nitab4.5_0000753	732780	732877	+	CUGUUGACAGAAGAUAGAGAGCACAGAUGAUGAUAAGAUGCUAAUUGGAAGCUUUCUGCACCUUAAUCCUUUGUGCUCUCUAGUCUUCUGUCAUCAU	GCUCUCUAGUCUUCUGUCAUC	0	0	0.173122	0.0332389	0	0	0	0	0	0	0	0.260409	0.0577074	0.0110796	0	0.0868029	0.373901	0.435666	0.0577074	-0.0757233	nta-miR157a-3p
miRNA-precursor_831	NovelmiRNA-700	Nitab4.5_0001899	319894	319992	-	CAGCUCUAGAGCUGAAGUUUUUGUUUUGUAAAUGGCGAACUUCAGCUCCAGAGCUGAUGUUUUUGUUUUGUAACUGGCGAACUUCAGCUCUAGAGCUA	GGCGAACUUCAGCUCUAGAGCUA	1.26408	0.968312	3.44216	0.618201	1.45363	1.97715	0	0.908307	0.565723	2.0403	1.86709	1.31486	1.89152	1.34966	0.491343	1.74075	0.164397	0.435857	1.40017	-0.39109	NovelmiRNA-700
miRNA-precursor_302	nta-miR166d-3p	Nitab4.5_0000436	79371	79472	-	AAGGAGAAUGUUGUCUGGUUCGUGACCAAUCUGUAAACAGUAAUUAGCUAACUGUCAACAUUCAUCACUUGAAUGAUCUCGGACCAGGCUUCAUUCCCCUC	UCGGACCAGGCUUCAUUCCCC	6.48615	6.32205	7.91189	8.11893	7.92145	8.50176	6.33392	6.34436	6.26801	8.21908	8.04489	7.66784	6.9067	8.18071	6.31543	7.97727	0.30698	0.436458	0.591272	0.203446	nta-miR166d-3p
miRNA-precursor_1736	nta-miR477a	Nitab4.5_0008279	99809	99919	-	GGGCAGUCUUUGUUCACUCUCCCUCAAGGGCUUCUGGCUUAAAAUGCCUUACUCUUUGGUUUGUGCUAAGUGCCAGAGGUCUUUCGAGUGAGAGUGGAUAAAUUCUGCCA	ACUCUCCCUCAAGGGCUUCUG	1.72352	2.43128	1.61673	7.29063	7.47719	7.64693	2.12222	1.96015	1.94423	7.86096	7.80355	7.28916	1.92384	7.47158	2.00887	7.65123	0.761662	0.438282	-0.0850249	-0.179643	nta-miR477a
miRNA-precursor_1881	NovelmiRNA-1574	Nitab4.5_0011106	43044	43111	-	CUGUGUGUGAGAUACAUGUGUGAUACAUGUUUGAUACAUGUGUCGCAGAAGAAUUUUUUGAACUCAA	AUGUGUCGCAGAAGAAUUUUUUGA	2.11208	1.98768	2.9887	1.81751	1.82913	1.52969	1.37972	1.90831	1.51681	1.40895	1.49512	1.84537	2.36282	1.72545	1.60161	1.58315	0.0969926	0.438451	0.761206	0.142299	NovelmiRNA-1574
miRNA-precursor_1150	NovelmiRNA-969	Nitab4.5_0003292	55519	55668	-	CUGUGAAAAAUGUGCCCAUAAAGUGAUUUUGCAAAUGUUCUGGAAUUCUCCAUAAGCGCGCCACAUAGUGCGGCACGACAUGCGACGUGGUAGUGAAAAUGUUUUAGAGUAUGUUCCCAAUUCCGCUAAAAAGGGUAUUUUUGUCCGGG	UUUGCAAAUGUUCUGGAAUUCU	0.527118	0.343821	0	0	0.0515273	0.207763	0	0	0	0.260082	0.282128	0	0.290313	0.08643	0	0.180737	0.133428	0.439739	0.290313	-0.0943068	NovelmiRNA-969
miRNA-precursor_1283	nta-miR166d-3p	Nitab4.5_0004178	132630	132841	+	AGGGAGCUUUUCUAUUGUGGGGAAUGUUGUCUGGCUCGAGGAAUUUUUAAUCUUGAUCAAAUUCUUUACACAGAUCUAUUAUUAUAUAUGUUCUAUAAUUUCUUUUAGAUCUUAUGUAGAUCUAUAAAUGUUUGUUGUUAGAUCUAUGAAUUUUGAUCAUAUUUUUUUGCUUCGUCGGACCAGGCUUCAUUCCCCUCAAAGAUUGCUGCCA	UCGGACCAGGCUUCAUUCCCC	6.54949	6.39458	7.95763	8.12717	7.91261	8.49988	6.30955	6.35165	6.27446	8.2221	8.03458	7.68667	6.96723	8.17989	6.31189	7.98112	0.25831	0.440714	0.655342	0.198768	nta-miR166d-3p
miRNA-precursor_1665	NovelmiRNA-1378	Nitab4.5_0007282	68127	68294	-	GAAAAGGUGGAGAGGAAGAAUAGGGGAGAAGAAGAGGAGGAAAGAGGGGGGAGAAAGGUGAUAAGCAAAGAGGAGAAAAAGUAGCAUCAAAACAGCAGAGAAAUGACCGAGGAGGCAAAAUUGUUUUGAAUUUUUUUUCUUUUGAAUUCUUGAUUUCAAGCCUUUUA	UUUUCUUUUGAAUUCUUGAUU	0.465718	0.513746	0	0	0.414097	0.555686	0.58617	0.638217	1.0851	0.128838	0.346258	0	0.326488	0.323261	0.769828	0.158365	0.123557	0.445268	-0.44334	0.164896	NovelmiRNA-1378
miRNA-precursor_792	NovelmiRNA-668	Nitab4.5_0001750	404940	405050	-	GAGUGUAUUCAACUGUAUUCAUGGCGUGAAAUAUGGGAUUACAGCUGGACAUAUUAUUGUAUUCGGAUGUAUUCGACUGUAUUCACGACGUGAAACAUGGGAUUACACUA	UCGACUGUAUUCACGACGUGAAAC	0	0	1.61673	0	0	0.392187	0	0	0	0.0584486	0	0	0.53891	0.130729	0	0.0194829	0.373901	0.447349	0.53891	0.111246	NovelmiRNA-668
miRNA-precursor_596	NovelmiRNA-503	Nitab4.5_0001159	531162	531334	-	UGUCUACCUACUUUCAGUCGCACAACUCCAAGGAUGCGCAUGGUUUUCUAGAUAAGUGUCAUCGUAUUCUCCGCACCAUGGGUAUUGUGGAGGUAAGCAGAGAUGCUUUCACUAUAUUUCAAUUGUCGGGAGCAGCGUAUCAGUGGUGGUAGGUUUAUGAGUAGGGUAGAUC	CACAACUCCAAGGAUGCGCAU	3.75594	4.42774	0.57366	3.01306	3.46334	3.29523	4.04997	4.21609	4.00756	3.28341	3.2064	2.73988	2.91911	3.25721	4.09121	3.07656	0.380539	0.447471	-1.17209	0.180645	NovelmiRNA-503
miRNA-precursor_47	NovelmiRNA-44	Nitab4.5_0000035	284543	284780	-	UUACUUGUGUCAUUCUUUCUUCUUCGUUCUUUCGAAAAAUUCGUCAAUUCAUCACCCCGUUUAAGACUCGAAAAUGCCCCAUCAGCAAAGAUGAAAAGAAUUGCAUAAAACUAAGUCAUCACACAGUUCACACUAAAGAUACGCAAAAAGGUAGCUGGACUAGUAAUUGAUGAAUUUCCAUAAACGGGGUGAUGAAUUGCUGGAUCUUUCGAAAGAAAGAGUAAAUGACACGAGUAU	AUUGCUGGAUCUUUCGAAAGA	2.49674	2.57904	0.436157	2.78218	2.15106	2.1746	2.52477	2.37093	2.30269	2.39473	2.19774	1.86375	1.83731	2.36928	2.39946	2.15207	0.469329	0.447621	-0.562151	0.217206	NovelmiRNA-44
miRNA-precursor_1228	NovelmiRNA-1027	Nitab4.5_0003734	123166	123354	-	CCUCAGCUCUAGAGCUGAAGUUUGUAUUUUGUAACUGGCGAACUUCAACUCUAGAGCUGAAGUUUUUGUUUUGUAAUUGGGAAACUUCAGCUCUAGAGCUGAAGUUCGCCAGUUAUAAAAUAAAAAUUUUAACUCUAGAGCUGAAGUUCGCCAGUUACAAAAUAAAAAUUUCAGCUCUAGAGCUGGGA	GGCGAACUUCAACUCUAGAGCUGA	1.36842	1.18512	2.65855	1.25563	1.99906	1.39219	1.10554	1.04261	1.21342	1.78091	1.86709	1.60436	1.73736	1.54896	1.12052	1.75079	0.256443	0.449809	0.61684	-0.20183	NovelmiRNA-1027
miRNA-precursor_535	NovelmiRNA-448	Nitab4.5_0000986	344280	344356	-	ACGAGAUAUCCGUGACUGGUCGAGGAUCAUGACGUAAAUUUGGGUGACUGGUCGAGGAUCAUGGCGUAAAUCUCGG	GUGACUGGUCGAGGAUCAUGGCGU	0	0.0807865	0.955531	0.50717	0.331635	0.503218	0	0.135717	0	0.321483	0.577584	0	0.345439	0.447341	0.045239	0.299689	0.386667	0.450679	0.3002	0.147652	NovelmiRNA-448
miRNA-precursor_954	NovelmiRNA-806	Nitab4.5_0002297	30235	30499	-	CCAAUCUUACGUGGAACUAAUAUUUGAUAAAGUGGAUGCUACAUAGCAUGUCACCUUAGUGCCUCUAAUUCAUAUAUAAAAGACUAAAUUUUGAAAUACAUUAUUUUUCAUAGUAGCAGUAAUGGUGGCAAUAGUGGUGAAGGGGAAGGAAAUUUUAGUGGUGGAAAAAACAGAAGGGAGGGAUAAAAUGGGUUAUGCAUGGGAGCUGAGGUGGCAAGCCAUGUGGCAUACACCUCAUCAAAUGUCAGUGCCACGUAGGAUUGA	AAAUGUCAGUGCCACGUAGGAUUG	1.07144	0.928783	2.12918	0.992597	1.10215	1.07026	0.486634	1.22318	0.516813	1.12884	0.407659	1.05182	1.37647	1.055	0.742209	0.862773	0.230302	0.45201	0.634258	0.19223	NovelmiRNA-806
miRNA-precursor_1068	NovelmiRNA-898	Nitab4.5_0002861	101711	101808	-	UUUGGUUUGAUUUGGUUUGGUGUUGGAAGAAAAAAACCGACCAUAAUUGGUUUGGUUUGGUUUUAACUAAAGAAAGUCAAACUGAAACCAAACCAAC	AGAAAGUCAAACUGAAACCAAACC	0.697043	1.6896	1.59536	1.84059	1.28857	0.792725	0.927207	1.16546	0.868286	1.16279	1.14462	0.807897	1.32733	1.3073	0.986986	1.03844	0.359484	0.453154	0.340346	0.26886	NovelmiRNA-898
miRNA-precursor_854	nta-miR156e-5p	Nitab4.5_0001987	300661	300756	+	AGGGAGGUGACAGAAGAGAGUGAGCACACAUGAUAUUUUCUUGCAUAUGAUAUGCUUGAAGCUAUGUGUGCUUACUGCUCUAUCUGUCACCCCCA	UGACAGAAGAGAGUGAGCAC	0	0	0	2.22087	2.05153	1.47625	0	0	0	1.7138	1.84506	1.60436	0	1.91621	0	1.72108	#DIV/0!	0.454513	0	0.195139	nta-miR156e-5p
miRNA-precursor_254	nta-miR166d-3p	Nitab4.5_0000319	642271	642417	-	GUUCCAGCUUUGAGGGGAAUGUUGUCUGGCUCGAAGCCAUUAUCUCCUCUUGAUUUAACCUACUUCUUCUUAACUUCAAAAAUAGCAGAACAAACAAUCAUGAGAUAGUGUCGUCGGACCAGGCUUCAUUCCCCCCAAUUUGGAAA	UCGGACCAGGCUUCAUUCCCC	6.5158	6.42951	7.99636	8.19451	8.01649	8.58517	6.44249	6.44178	6.42453	8.31749	8.13274	7.77398	6.98056	8.26539	6.43627	8.07474	0.344773	0.456739	0.544292	0.190652	nta-miR166d-3p
miRNA-precursor_1794	NovelmiRNA-1495	Nitab4.5_0009252	73661	73805	-	CAUGGUAAGACAAAUGGUAUUUUUCAGACAUGGUUAGAAGUACUAGAUUCCAUUAAGGAUAUAGAAAACCACUUUUCAAAGGUUUUAAUGAUUUUACUAGAGCAUUAGAUUAUGCAAGAGGAAUACUAGGACCAAACUACUAUA	AUGCAAGAGGAAUACUAGGACC	1.22756	1.73614	1.08385	1.59123	0.0515273	1.03373	1.70165	1.45765	0.98076	1.49141	0.951979	1.41795	1.34918	0.892165	1.38002	1.28711	0.920382	0.45747	-0.0308338	-0.394948	NovelmiRNA-1495
miRNA-precursor_1651	NovelmiRNA-1364	Nitab4.5_0007208	36900	37029	-	CUAGAGCUGAAGUUCGCCAGUUACAAACAAAAACUUCAACUCUAGAGCUGAAGUUCGACAAUUACAAAACAAAAACUUUAGCUCUAGAGCUGAACUUUAGGCCCGUCUACUAGAAUGCUGAAGUUUUAC	CAAAAACUUCAACUCUAGAGCUGA	0	0	0.814668	0	0.414097	0.271893	0	0	0	0.260082	0.0706238	0	0.271556	0.228663	0	0.110235	0.373901	0.457542	0.271556	0.118428	NovelmiRNA-1364
miRNA-precursor_509	NovelmiRNA-430	Nitab4.5_0000899	668726	668860	-	CGGAGUUUAGACUUUUGAAACUUGUGGUUUUAAAAGCUUAAGGGGUAAAAGUUUUGUAGGACCAUGACAUUUGUGUGGUUAUAAAAGUUUCUCAUUAAGGGUAAAAUGAAGAGUUUAAAAUUUAAUUAUUUCCA	AGACUUUUGAAACUUGUGGUUUUA	2.88467	3.1339	1.97221	2.2727	2.39392	1.99626	2.89845	3.12818	3.24379	1.82398	2.59088	1.26041	2.66359	2.22096	3.09014	1.89176	0.310203	0.459982	-0.426549	0.329203	NovelmiRNA-430
miRNA-precursor_480	nta-miR477a	Nitab4.5_0000838	121707	121816	+	GGGCAGUCUUUGUUCACUCUCCCUCAAGGGCUUCUGGCUUAAAAUGCCUUACUCUUUGGUUUGUGUUAGUGCCAGAGGUCUUUCGAGUGAGAGUGGAUAAAUUCUGCCA	ACUCUCCCUCAAGGGCUUCUG	1.98655	2.41707	1.50655	7.28748	7.36246	7.62562	1.8691	2.10534	1.70323	7.85514	7.75749	7.21281	1.97006	7.42519	1.89256	7.60848	0.800967	0.460252	0.0774974	-0.183295	nta-miR477a
miRNA-precursor_451	nta-miR166d-3p	Nitab4.5_0000768	770215	770425	-	AGGGAGCUUUUCUAUUGUGGGGAAUGUUGUCUGGCUCGAGGAAUCUUUAAUCUUGAUCAAAUUCUUUACACAGAUCUAUCAUUAUAUAUGUUUUAUAUAUUUUUUAGAUCUUAUAUAGAUCUAUAAUUGUUAGUUGUUAGACCUAUGAAUUUUGAUCAUAUUUUUUUGCGUCGUCGGACCAGGCUUCAUUCCCCUCAGAGAUUGCUGCCA	UCGGACCAGGCUUCAUUCCCC	6.46179	6.34851	7.88627	8.12247	7.90417	8.49127	6.37015	6.27527	6.27078	8.20285	8.05781	7.71003	6.89886	8.17264	6.3054	7.99023	0.297447	0.463473	0.593457	0.182403	nta-miR166d-3p
miRNA-precursor_991	NovelmiRNA-836	Nitab4.5_0002464	5699	5789	-	CAUCAGAUAGUAUUUUCUCUGAUUCAAAGGGUUGAGAAUCUUCAGCGAUAUCAUCGUUGCUGGUUUCACUCUGCAUAGAAGUGUCUGAUU	AAAGGGUUGAGAAUCUUCAGCG	0	0	0	4.9294	5.05795	5.8789	0	0	0	5.08303	5.14237	4.90427	0	5.28875	0	5.04322	#DIV/0!	0.46714	0	0.24553	NovelmiRNA-836
miRNA-precursor_404	nta-miR166d-3p	Nitab4.5_0000673	626425	626636	+	AGGAGGAAGCUUUCUUGUUUUGAGGGGAAUGUUGUCUGGCUCGAGGUCACUAACUUGAUCCAAUUAUUUGAACUCUCUUUCCCUUUUUGAGAUGUCAUCUCCAUUAAUUAACAAAUAGAUCAAUAGUUCUUGAUUGGCAUUAGGGAUCAUGGAUCAUGGUUUAGUGUCGUCGGACCAGGCUUCAUUCCCCCCAAAAUUUUUGCUUCCUUCA	UCGGACCAGGCUUCAUUCCCC	6.55318	6.29608	7.93148	8.11272	7.89881	8.47923	6.28661	6.36934	6.31436	8.20234	8.06587	7.66522	6.92691	8.16359	6.32344	7.97781	0.300834	0.471479	0.603476	0.185774	nta-miR166d-3p
miRNA-precursor_1697	NovelmiRNA-1405	Nitab4.5_0007687	37408	37472	-	CGAAAGUUAGGGUUUGUUCUUGAACAAAGACGACGGAGUUUGGGGUUGAGCAACUUGAUUUUUU	UAGGGUUUGUUCUUGAACAAAGAC	0.586012	0.928783	2.68914	1.03324	1.33164	1.44877	0.379719	0.408736	0	1.22837	1.34626	0.647432	1.40131	1.27121	0.262818	1.07402	0.161884	0.472556	1.13849	0.197194	NovelmiRNA-1405
miRNA-precursor_1135	NovelmiRNA-956	Nitab4.5_0003208	56769	56869	-	GAGUGUAUUCGCCUGUAUUCAUGGCGUGAAACAUGGGAUUACAGCUAGACAUAUUACUGUAUUCGACUGUAUUCACGACGUGAAACAGGGAAUUACACUA	UCGACUGUAUUCACGACGUGAAAC	0.190083	0	0.921584	0	0.0515273	0	0	0	0	0.260082	0	0	0.370556	0.0171758	0	0.0866942	0.257594	0.475506	0.370556	-0.0695184	NovelmiRNA-956
miRNA-precursor_1576	NovelmiRNA-1304	Nitab4.5_0006301	38279	38370	+	UAGAGAUAUUGAUGCGACUCAAUCUGAAGACGUGAUUAUAUAUAAAUAUAAUCAGCCAUGUGAUUUUGAUUGAGCCGCGUCAAUAUCUCUC	UAUUGAUGCGACUCAAUCUGA	3.00824	3.28242	0	3.82332	3.84409	3.70253	4.45407	4.24424	4.29546	3.67316	3.93122	3.36732	2.09689	3.78998	4.33125	3.65723	0.101199	0.47573	-2.23437	0.132742	NovelmiRNA-1304
miRNA-precursor_34	NovelmiRNA-32	Nitab4.5_0000023	1667252	1667381	+	AAAUCUAUGUUGCUCGGACUCUCCGAAAAUAUCGAUGGGUGCGUGUCGGAUCCUCCAAAAAUAGUGUAUUUUUGGAGGAUCUGACACGGGUGCGGCAACUGUUUUGGAGAGUCCGCGCAACAUAGAUUC	UCUAUGUUGCUCGGACUCUCC	0.697043	0.665749	0.738719	0	0.151063	0	0.679279	1.52803	0.944234	0.380377	0.0706238	0	0.700504	0.0503543	1.05052	0.150333	0.236565	0.475833	-0.350012	-0.0999792	NovelmiRNA-32
miRNA-precursor_1643	nta-miR166d-3p	Nitab4.5_0007028	116684	116823	+	AGGGGAAUGUUGUCUGGCUCGAAGCCACUAUCUCCUCUUGAUUUAACCUAGUUCAAGAAGUAGUAUGAGUAUUUUUGUCAAAGUUGUAUGAACAAACAAUAAUGAGAGAUAGUGUCGUCGGACCAGGCUUCAUUCCCCC	UCGGACCAGGCUUCAUUCCCC	6.47646	6.27948	7.92319	8.07216	7.89567	8.54254	6.46881	6.3148	6.37308	8.21731	8.02879	7.67761	6.89304	8.17012	6.38556	7.97457	0.384482	0.477072	0.50748	0.195552	nta-miR166d-3p
miRNA-precursor_1191	NovelmiRNA-996	Nitab4.5_0003502	22393	22555	+	GGAAGUUUACGGGUUUAGAAAUUAUAAAGUUUACAGGUCCGAAAUUUCGCGGUUUUGAAAGUUUACAGGUUCGAAAUUUCGCGGUUUUGAAAGUUUAGCGGUUCAAUAAUUUAUGAAAUUUGUGGGUCCGGAAGGUUGUUGGUUUGAAAGUUUAUGGCUUUA	ACGGGUUUAGAAAUUAUAAAGUUU	0.527118	0	2.32368	0	0.703604	0.555686	0	0	0	0.43696	0.577584	0.807897	0.950267	0.419763	0	0.60748	0.248049	0.477702	0.950267	-0.187717	NovelmiRNA-996
miRNA-precursor_430	NovelmiRNA-372	Nitab4.5_0000733	365145	365249	-	GUAGAAAUGCAGGGUAAGGCUGCGUACAAUAGACCCUUGUGGUCCGGCCCUUCCCGGACUCCGCAGAUAGCGGGAGCUUAGUGCACCGGGCUGCCCUUUUUUAA	AGGGUAAGGCUGCGUACAAUAGAC	3.08171	2.94868	4.73384	2.79405	3.22145	3.07026	2.13871	2.79868	2.49172	3.14591	3.00261	3.28789	3.58808	3.02859	2.47637	3.14547	0.139998	0.478827	1.1117	-0.116881	NovelmiRNA-372
miRNA-precursor_1779	NovelmiRNA-1481	Nitab4.5_0008958	70766	70889	+	AGAUUGCAUGUCAAAGGGUACUUUUCUCUGUUUUCUUCUGCUCUCUUUUUAAGCUAAUCAAAAAGAGGAAAAAGCUUCUUUGAGUAGAUUGGAUGUCAAAAGUGUCUGUUGAAUAUGCAGUUA	AAAAGUGUCUGUUGAAUAU	3.98107	4.20594	0.658549	3.42556	3.2776	3.27971	4.08016	4.24075	4.10592	3.40186	3.2903	2.96085	2.94852	3.32762	4.14228	3.21767	0.357094	0.479517	-1.19375	0.109952	NovelmiRNA-1481
miRNA-precursor_405	nta-miR166d-3p	Nitab4.5_0000673	626425	626636	+	AGGAGGAAGCUUUCUUGUUUUGAGGGGAAUGUUGUCUGGCUCGAGGUCACUAACUUGAUCCAAUUAUUUGAACUCUCUUUCCCUUUUUGAGAUGUCAUCUCCAUUAAUUAACAAAUAGAUCAAUAGUUCUUGAUUGGCAUUAGGGAUCAUGGAUCAUGGUUUAGUGUCGUCGGACCAGGCUUCAUUCCCCCCAAAAUUUUUGCUUCCUUCA	UCGGACCAGGCUUCAUUCCCC	6.45193	6.25671	7.89532	8.11509	7.95713	8.48241	6.35876	6.33539	6.29092	8.25222	8.08038	7.69504	6.86799	8.18488	6.32836	8.00921	0.355626	0.481491	0.53963	0.175664	nta-miR166d-3p
miRNA-precursor_238	NovelmiRNA-204	Nitab4.5_0000299	494115	494215	+	UGGAGUGGGAGGUGUCGAAAGAUAUAGUUAUAUUUGUUUUCUUUCAAUUCAAAGUUGAAAGAAUAAAAAUAAUUUUGUCUUUCCGAUACCUCCCAUUCCC	GGAGGUGUCGAAAGAUAUAGU	3.19008	3.33629	0	3.93478	3.85888	3.40654	3.05432	3.05855	3.32417	3.43696	3.97751	3.05981	2.17546	3.7334	3.14568	3.49143	0.424561	0.482924	-0.970222	0.24197	NovelmiRNA-204
miRNA-precursor_461	NovelmiRNA-398	Nitab4.5_0000822	281555	281668	-	AGCAUGGGUCUAAGCUCAGUACGUGUCGAUUGCCAUUGGUUGUUGUGAGUUGUGUCUAACAUCCCUCGUGGCGGCUGAUGGCUUUUGGCAACGGAGCAGCGAGGCCUCGUGCA	CUCGUGGCGGCUGAUGGCU	0	0	0	1.67067	2.52957	0	0	0	0	2.30638	2.49512	1.31486	0	1.40008	0	2.03878	#DIV/0!	0.483501	0	-0.638704	NovelmiRNA-398
miRNA-precursor_348	nta-miR166d-3p	Nitab4.5_0000525	663021	663242	-	UGUUGAGGGGAAUGCUGUCUGGUUCGAAACCAUUCUGUAAAGUGAUCCAAGUCAAUGUUUCUGGGUCGAAUCUUAUAUAUGUGUAUGAAAACUAAAUAUAGAUAAAAUUUGAUAUACAUUCAGAACGCACAACGUCUAAAUUCUGAAUUCUCUAUCGUAAAUCAGAGUUGAUGAUCAUUUGAUCAUGAGUGAUUUCGGACCAGGCUUCAUUCCCCUCAACU	UCGGACCAGGCUUCAUUCCCC	6.47646	6.29705	7.91701	8.14698	7.90328	8.45763	6.32854	6.36293	6.29274	8.23562	8.06349	7.67534	6.89684	8.1693	6.32807	7.99148	0.329813	0.483722	0.568772	0.177814	nta-miR166d-3p
miRNA-precursor_128	NovelmiRNA-117	Nitab4.5_0000112	1553205	1553291	-	ACCUCGGUUCUUUUCCAUGGGAUGUAGUUUGAACCGGGUUAUAAUUUUUUAAUUUUUAGAGUAGGAUGUAGGAAAUAAAUGGAGGA	CUCGGUUCUUUUCCAUGGGAUG	0	0	0	0	0	0.333293	0	0	0.182394	0	0.0706238	0	0	0.111098	0.0607981	0.0235413	0.373901	0.48373	-0.0607981	0.0875566	NovelmiRNA-117
miRNA-precursor_1910	nta-miR164c-5p	Nitab4.5_0011934	26849	26933	-	CGUUGGAGAAGCAGGGCACGUGCAAGUUCGAAGAUAUAUGCAUUUGUCAUGCAUGAAUUUUGCACGUGUUCUCCUUCUCCAACA	UGGAGAAGCAGGGCACGUGCA	6.75594	6.85689	5.67647	4.57756	3.77555	4.24018	5.61444	6.01121	5.96831	3.88118	4.24055	3.86375	6.42977	4.19777	5.86465	3.99516	0.2288	0.483943	0.565112	0.202607	nta-miR164c-5p
miRNA-precursor_576	NovelmiRNA-486	Nitab4.5_0001094	379855	380004	+	AGUUCUAGCAUAAUAUACUGGAGAUUGGUGCACUUGUGUAUGAACUUCCAGCAUAUUAUGCUGGAACUCCAACACACGGAAAGUUCCAGUAUAAUUUACUUGAGAUUGAUGCACUUGUGUAUGAACUUCCAGCAUAUUAUGCUGGAACU	ACUUGUGUAUGAACUUCCAGCAUA	3.67008	3.99726	3.98459	2.97184	3.61049	3.64315	3.69051	3.93013	3.48538	3.28341	3.48091	2.74979	3.88398	3.40849	3.70201	3.17137	0.337725	0.485552	0.181971	0.237122	NovelmiRNA-486
miRNA-precursor_585	NovelmiRNA-494	Nitab4.5_0001121	56894	56969	-	CUUAUUGCUCCUUUGGUGACUCGAACUCAUGACUCUGGGGUUAUAGGUUGGGGUGCUAACCAUCUGAGCAAUGAC	AUUGCUCCUUUGGUGACUCGAACU	1.02962	0.513746	2.82389	0.770204	0.888029	1.44877	0	0	0.0511496	0.945974	1.14462	0.203825	1.45575	1.03567	0.0170499	0.764808	0.109142	0.487598	1.4387	0.27086	NovelmiRNA-494
miRNA-precursor_1202	NovelmiRNA-1004	Nitab4.5_0003604	127537	127594	+	UGAUGAUUGAUCUCUCUGUUUGUGGAUGCCUUCACCAAUUGCGGAGUGUUCUUCUCC	GAUUGAUCUCUCUGUUUGUGGAUG	0	0	0	0	0	0.140648	0	0	0	0.643411	0	0	0	0.0468828	0	0.21447	#DIV/0!	0.487779	0	-0.167588	NovelmiRNA-1004
miRNA-precursor_211	NovelmiRNA-185	Nitab4.5_0000258	1129889	1130030	-	CUUUAGCUGCUUGUAAGCUGUCUGCAUGAGCUGCUUGCAACCUGCCUGUUUAAUAAGAAACUGCUCCAAAUCAUUUCAUUGAGCUGCUUGCAACAUGCCUGCAUCAGCUGCUUGUAGAUAAACUUCAACAAAGUACUAAAA	AGCUGCUUGUAGAUAAACUUCAAC	0	0.402715	2.25719	0.618201	1.33164	1.42076	0	0.0101862	0	1.38038	1.21501	1.36732	0.886634	1.12353	0.00339541	1.3209	0.272708	0.489202	0.883238	-0.197374	NovelmiRNA-185
miRNA-precursor_1672	NovelmiRNA-1384	Nitab4.5_0007373	129634	129747	-	GGCACUUACUGUUAUCGGGUUAUGCCAUUUGGUCUGAAGAAUACUGGGGCAACUUACAUGAGGGUCAUGACUGCCAUUUUUCAUGACAUGAUGCAUCAAGAAAUAGAGGUGUA	AUGCCAUUUGGUCUGAAGAAUA	2.43401	2.52704	0.0528281	2.30626	1.79876	2.08818	3.05432	2.82688	2.37308	2.29111	2.40766	1.95229	1.67129	2.0644	2.75143	2.21702	0.265007	0.489234	-1.08013	-0.152618	NovelmiRNA-1384
miRNA-precursor_655	nta-miR396c-5p	Nitab4.5_0001349	3228	3356	-	CUAUCAUGCUUUUCCACAGCUUUCUUGAACUUCUUUCCCUCUGAAUUUUCAUCUCUAGCAAUUGAGUUAUUGAUAUGAGAUAAGAUUAAGCUCUGAAAGUUCAAGAAAGCUGUGGGAAAACAUGGUGA	UUCCACAGCUUUCUUGAACUU	8.23907	8.2467	9.62532	7.61067	7.25819	7.7441	7.63856	8.0089	7.92562	7.46911	7.40107	7.41016	8.7037	7.53765	7.85769	7.42678	0.149025	0.491297	0.846004	0.110874	nta-miR396c-5p
miRNA-precursor_1004	NovelmiRNA-847	Nitab4.5_0002500	307807	307899	-	AUCUGUGUGUGUGUGUGUAUUCAGAUGUUGAAAAACAAACAAUCUUAGUCAUUUAGUAUUCAGAUCUGCAUACCACAUCUUAAUAUUCAGAC	UUCAGAUCUGCAUACCACAUC	1.52712	0.713055	4.03309	1.03324	1.15106	1.42076	0.888732	1.13572	1.11826	1.19595	1.07062	2.15988	2.09109	1.20169	1.04757	1.47549	0.356564	0.492342	1.04352	-0.2738	NovelmiRNA-847
miRNA-precursor_1131	NovelmiRNA-953	Nitab4.5_0003179	66585	66727	-	UGGAUUUUAUUUUAGUUAAGGUUUUAACGAGGCACAUUACUUAUCGAGUAGACAUUCAAGGAGGAGUGUUAUGAAUAGAAUUUUAUUUAGAGUGAAUGUCUAUCUUGUAGAGAGUUUUACUUUGUGGCUAAGUCAUUUUCCC	GUGAAUGUCUAUCUUGUAGAGAGU	2.40159	1.71305	3.99687	2.80583	3.05153	3.32576	1.7878	1.61684	1.44019	3.31395	3.19774	3.05182	2.70384	3.06104	1.61495	3.18784	0.186501	0.492951	1.08889	-0.126797	NovelmiRNA-953
miRNA-precursor_1219	nta-miR171c-3p	Nitab4.5_0003683	250902	250996	+	AUACACGAGAUAUUGGUGUGGUUCAAUGAGAAAGCAGUACUCGAGAAAUUUUUGACUCUACUUUUUGAUUGAGCCGUGCCAAUAUCACGUGUAG	UUGAGCCGUGCCAAUAUCACG	3.22756	3.14256	0	0.50717	0.0515273	0	3.88873	3.61145	3.38675	0	0.407659	0.769422	2.12337	0.186232	3.62898	0.39236	0.232808	0.4945	-1.50561	-0.206128	nta-miR171c-3p
miRNA-precursor_1089	NovelmiRNA-918	Nitab4.5_0002949	64394	64494	+	UGAGUAAUUACCAAACUGACUUUUGAGAAUUUGGGUAUUAUAUGAAGGAUUUAUUCAACAAAUUUUGUUUUAAUUUGAAAAAGUCUCUGGGGCUUACUCC	ACUGACUUUUGAGAAUUUGGGU	0	0.402715	0	0.618201	0.0515273	0	0	0.305642	0	0.780915	0.577584	0	0.134238	0.223243	0.101881	0.452833	0.85709	0.495433	0.0323575	-0.22959	NovelmiRNA-918
miRNA-precursor_1870	NovelmiRNA-1565	Nitab4.5_0010859	39918	39998	-	UUGGUUUGGUUUGGUCUUUAGAUUUAAUAAUCCGAUACAAUUGAUUUGAUUUAGUAAUUGUAAAAUCCGAACCAACCCAA	AAUUGUAAAAUCCGAACCAACCC	0.401587	0.803253	1.86912	0	0.5661	0.0702591	0.679279	0.595149	0.828757	0.128838	0.407659	0.604363	1.02465	0.21212	0.701062	0.380287	0.50574	0.49693	0.32359	-0.168167	NovelmiRNA-1565
miRNA-precursor_356	NovelmiRNA-306	Nitab4.5_0000533	558590	558688	+	UUUGUAUUCGACUGUAUUCACGGCGUGAAACAGGGGAUUACAACUAGACAGAUUUUUGUAUUCGACUGUAUUCACGACGUGAAACAGGGGAUUACAGC	UCGACUGUAUUCACGGCGUGAAAC	0	0	1.85119	0	0.244172	1.03373	0	0	0	0.491408	0	0	0.617065	0.425969	0	0.163803	0.373901	0.498169	0.617065	0.262166	NovelmiRNA-306
miRNA-precursor_523	NovelmiRNA-443	Nitab4.5_0000943	527428	527502	-	UAAUUUCGGAUUUCGGAUUGGAUCGGAUCGGAUCGUAUUAAAAUUAUACCAAUCCGAUCCGAAAUCCGAAAUUU	AUUUCGGAUUUCGGAUUGGAUCGG	0.586012	0.402715	1.20169	1.44828	0.944612	1.14065	0.202841	0	0.243795	1.32148	0.822696	0.917521	0.730139	1.17785	0.148879	1.02057	0.083272	0.499036	0.581261	0.157279	NovelmiRNA-443
miRNA-precursor_1041	NovelmiRNA-876	Nitab4.5_0002712	21487	21590	-	ACGUGUAUUGUUUGGUAUGGUAGAGCUCUGUCCCGACCUUUAUGACAAUUAUGUAUUCUUAGAGGCUUGUAGACAGAUGUCAUGUACGCUAAAGAUUAUAUGG	AGAGGCUUGUAGACAGAUGUCA	0	0	0	0	0.151063	0	0	0.251194	0.118264	0	0.630051	0	0	0.0503543	0.123153	0.210017	0.164861	0.500769	-0.123153	-0.159663	NovelmiRNA-876
miRNA-precursor_858	nta-miR156e-5p	Nitab4.5_0001987	428499	428620	+	AAGGGAGGUGAUGGGUGACAGAAGAGAGUGAGCACAGAUGGUGUUUUCUUGCAUGAUAUGUUUAUCCCAUGCCUGAAGCUAUCCGUGCUCUCUGCUCUAUCUGCCACCCCAUCACUCCCUC	UGACAGAAGAGAGUGAGCAC	0	0	0	1.95078	2.07706	1.1746	0	0	0	1.82398	2.28213	1.8079	0	1.73414	0	1.97134	#DIV/0!	0.502393	0	-0.237191	nta-miR156e-5p
miRNA-precursor_957	nta-miR156e-5p	Nitab4.5_0002315	232798	233002	+	AGAGCAAGUAGGGGGGGGGGGGUAGGGGAGGGGGAAGGAACCAGAGAGAUGAGGAUAACAGACUGACAGAAGAGAGUGAGCACACGCAGACAAUUGUAUACAGUGUAUACCUUUGUGUUUUAUAUUAUUUGCGUGUGCUCACUUCUCUUUCUGUCACCUAUUUGUUUUCUUCCCUCUCUUGCCUUCCCCCUUUUUUUUUGCUCA	UGACAGAAGAGAGUGAGCAC	0	0	0	2.30626	2.12682	1.52969	0	0	0	1.82398	1.86709	1.74979	0	1.98759	0	1.81362	#DIV/0!	0.504011	0	0.173965	nta-miR156e-5p
miRNA-precursor_55	NovelmiRNA-52	Nitab4.5_0000040	1968788	1968957	+	UGAUCUUGCUUCAAAUAAAAUAAAGUCUUUAUCUUAGACGGUGUAAUGAUCUUUGCCUCACAUAAAGUAAAGUUAAAUCUUCGAACAAAAUAAAGUCUUCAGCUUAGAUGGUGUAAUAAUUUUUACUUCGGACAAAAUAAAGUCUUUAGCUUAGACGGUGUGAUGAUCU	UAGACGGUGUAAUGAUCUUUGCCU	0.98655	1.48678	2.14398	1.50717	1.82913	1.99626	0.888732	0.798682	0.613029	1.90645	1.68068	1.17468	1.5391	1.77752	0.766814	1.58727	0.0886607	0.504307	0.772287	0.190254	NovelmiRNA-52
miRNA-precursor_135	NovelmiRNA-123	Nitab4.5_0000125	353761	353975	+	UCGCUCCGAUGCCUUUGAUGUUCAGAUCUUCCGAUGCUCCUGUCGCAGAUGACUUUCGCCCUUCUCUACAACGACCCUUCAUAUUCCCUCCUUUCUCAAAUCUAAAUUUUUACACAUAGAAAUCAAAUAUUUUGGUGGGUGUUUAGUGUGAUAAGGGCGAGUCAUCUGUGACAGGAUGAAGGAAAAUCUAGUUAUCAGAGGCUUAUUGGGGCGU	GGGCGAGUCAUCUGUGACAGG	7.1455	7.03905	6.26143	5.99388	5.54109	5.83314	6.24724	6.73191	6.48697	5.8385	5.74007	5.35276	6.81533	5.78937	6.4887	5.64377	0.353973	0.504656	0.326625	0.145596	NovelmiRNA-123
miRNA-precursor_1087	NovelmiRNA-916	Nitab4.5_0002942	180663	180729	-	ACUGGGCGACUUCUGGUACCGGACUUGACAAAUGAUUUGGAAAGAUGUGGGACUGGAUUUGGAAGG	CGACUUCUGGUACCGGACUUGA	0.112081	0.402715	0.284154	1.50717	1.85888	1.85686	0.434167	0.595149	0.516813	1.7138	1.99262	1.82676	0.266316	1.74097	0.515376	1.84439	0.0609663	0.507334	-0.24906	-0.103423	NovelmiRNA-916
miRNA-precursor_1072	NovelmiRNA-902	Nitab4.5_0002875	337322	337742	+	TGTCTTTTTCATCTTTTTAGGAAAATCCTCATCAATTGCCTTCCATAACCCTTGTAACACCAGAGACGATTTCATTCTAATCTTCTATAGACTAAAACTAGAACTCCCGTCAAATTTCTCTACTTCGTACTTTGTTGAAGATGATGAAGACATCTTAACCCTAGATTATATGTAGAAACCCGAACCTTGCTCTGATATCAATTGTTGCGAATATCGTGGGTTAACTAGCACACAATCACACACAAAAAAAAATAGAGAAGAAAAATCAACACAAGGATTTAACAAGGTTCGACTAAGCCTAATCCTCAGGGCAAAAGCAGAGAGAGTTTTCCACTATGAATGAGAAGAAAAGCATAGTATAATCTCTAGGATCCTCAACTACAACCCCTATATATAGAT…	GUGUGAUUGUGUGCUAGUUAACCC	0.849046	0.459298	3.08385	1.7702	1.7036	1.97715	0	0.638217	0.359272	2.21225	1.8227	1.76942	1.46407	1.81699	0.332496	1.93479	0.248388	0.507552	1.13157	-0.117805	NovelmiRNA-902
miRNA-precursor_171	nta-miR166d-3p	Nitab4.5_0000187	1364362	1364490	-	UGUUGAGGGAAAUGUCGUCUGGUUCGAGAUCUUUCAUUACAAGGCAAAACCCUAAACUAAAGAUAUUUAUAUGAGUGUAGUCAUCACGUACGUGAAUGAUUUCGGACCAGGCUUCAUUCCCCUCAGCU	UCGGACCAGGCUUCAUUCCCC	6.4784	6.32586	7.95684	8.09873	7.92189	8.52126	6.4106	6.39546	6.32506	8.26253	8.06527	7.67664	6.92037	8.18063	6.37704	8.00148	0.355703	0.509176	0.543331	0.179147	nta-miR166d-3p
miRNA-precursor_1638	nta-miR166d-3p	Nitab4.5_0007001	96982	97202	-	AGGAGGAAGUUCUCUCAGUUGAGGGGAAUGUUGUCUGGCUCGAGGUCACCAACUAGAUCCAUAAACUCCAUAUUAUGCUUUUUUGAAUAUAAAGAUUAGUUUUUCUUUUCUUUUCACUAGGAAAAUUUAAAGAUUAGUUGAUUAUAUUAAAAAGGGUUUAUGGAUCAUGAGUUAGUGUUGUCGGACCAGGCUUCAUUCCCCCCAAUUGCUACUUCCUCUC	UCGGACCAGGCUUCAUUCCCC	6.53835	6.32966	7.89395	8.07094	7.89836	8.43111	6.34106	6.31977	6.30269	8.19953	8.01221	7.74267	6.92065	8.13347	6.32117	7.98481	0.288721	0.50937	0.599482	0.148662	nta-miR166d-3p
miRNA-precursor_1133	NovelmiRNA-955	Nitab4.5_0003194	76933	77019	-	AUUAUCUGCCGACUCAUUCAUUCAAACACAGUAGGAAAUCUUUGUGUUAAUACUACUGUGAAUGUGUGAAUGAUGCGGGAGAUAAA	AUCUGCCGACUCAUUCAUUCA	0	0	0	0	0	0.655222	0	0	0	0.321483	0	1.31486	0	0.218407	0	0.545447	#DIV/0!	0.509406	0	-0.327039	NovelmiRNA-955
miRNA-precursor_1759	nta-miR6145e	Nitab4.5_0008623	54209	54304	-	AUUCGGCUUGUAAUGAGCAUUGUUACAUGUAGCACUGGCUCGCAUAAAUAUUUACCAGCCCGUGCUCAUGUGACAAUCCCCUUUGCUCGUCGGAG	AUUGUUACAUGUAGCACUGGC	6.57242	7.2716	5.03508	6.31967	5.91836	6.20879	7.45036	7.33375	7.22584	5.98682	6.24476	5.85689	6.29303	6.14894	7.33665	6.02949	0.190979	0.509781	-1.04362	0.119452	nta-miR6145e
miRNA-precursor_1402	NovelmiRNA-1161	Nitab4.5_0004959	60923	61225	-	AGUACAUUGAAUUUGCUCAACUUUGUCCUUUGUUUCACUUUUGGUCCAUUCAUACCCGUCGUUAGGCAAAAGUCCUGUACUUGCCCUUGACCUCUAACGGAGCUCCAACCUUAAGGUAAUUUUUUAAACCAUUAGUCCAAAGUAUAGGGAUAAACUUGAACUUCUUUUCUCAUGCAUAUAUGGACACGUGGGGUCCGCCUAUCUUGCAUUGGAGCUCUCAAAACAAUACAUUCCUAACGGUAGGGAUAUGAAUGGAUCAAAAGUGAAACAGAGGGUAAAUUUGAGCAAUUUCGAGUUGUACU	AUGGAUCAAAAGUGAAACAGA	2.0919	1.82495	0	1.50717	0.63649	1.30292	2.15501	2.19461	2.27354	1.19595	1.21501	0	1.30562	1.14886	2.20772	0.803655	0.242427	0.511983	-0.902105	0.345205	NovelmiRNA-1161
miRNA-precursor_1753	NovelmiRNA-1457	Nitab4.5_0008587	17384	17551	+	CGAAUAGCCAAUUUAAAGGACUGCUAUUUAAGAAUUAGCCAAUGCAUUUUAGAUUUACGGACAAUAUAUCCUGAAUUGUCCUGGAGUUAUAAUUUAUAAUUUAAAAUUUCAAGACAAAAUUAGUACUAACUAAUCUUUAAAUAGCAUCAAUAACAAUGGCUAUCUCU	AAGGACUGCUAUUUAAGAAUUAGC	0	0	1.71909	0.386876	0.331635	0.555686	0	0	0	0	0	0.729894	0.57303	0.424732	0	0.243298	0.373901	0.512088	0.57303	0.181434	NovelmiRNA-1457
miRNA-precursor_1157	nta-miR166d-3p	Nitab4.5_0003331	270634	270707	+	AAGGAGAAUGUUGUCUGGUUCGUGACCAAUCUGUAAACAGUAAUUAGCUCUCGGACCAGGCUUCAUUCCCCUC	UCGGACCAGGCUUCAUUCCCC	6.51106	6.27357	7.93627	8.09363	7.91748	8.46815	6.32764	6.32224	6.29546	8.20947	8.08508	7.71162	6.90697	8.15975	6.31511	8.00206	0.318012	0.514509	0.591855	0.157698	nta-miR166d-3p
miRNA-precursor_130	NovelmiRNA-119	Nitab4.5_0000117	346057	346175	+	AAUGUUGCUCGGACUCUCCGAAAUGUAGAUGGGCGCGUGUCGGAUCCUCCAAAAGUAGUGCAUUUUUGUAGGAUCCGACACGGAUGCGGCAGUUGUUUCGGAGAGUCCGCGCAACAUA	UGUUGCUCGGACUCUCCGAAAU	1.33447	1.92878	0	0.111241	0.151063	0	1.37972	2.38364	1.7463	0.128838	0	0	1.08775	0.0874348	1.83655	0.042946	0.307807	0.514947	-0.748801	0.0444888	NovelmiRNA-119
miRNA-precursor_13	NovelmiRNA-13	Nitab4.5_0000008	2218861	2218949	-	AAAAUUUGAAGUCAAUCGGACGUAAUUUGAUAGGUUUCGACAUCGGUUGUGGAAGUUUAAGUUUCAAAGUUCAUUGAUUUUGAAUUUA	AAUUUGAAGUCAAUCGGACGUA	1.43401	0.928783	0.173122	0.770204	0.331635	0.448771	1.80856	1.7005	1.33126	0.43696	0.577584	0.144932	0.845305	0.51687	1.61344	0.386492	0.122903	0.515153	-0.768136	0.130378	NovelmiRNA-13
miRNA-precursor_1938	NovelmiRNA-1622	Nitab4.5_0013160	30393	30486	-	CCGAAUUUGAAGGUUCCAACAGGUUUGUAUGAUGAUUUGGACUUGGGAAUAUGUCCGGAUCGGGUUUUGGAUGACAUGGGAGCGUUUUGUCGC	UCCGGAUCGGGUUUUGGAUGACA	2.36842	2.43128	2.46	1.22087	1.33164	1.70253	2.64506	2.57312	2.41372	2.22837	1.57758	1.17468	2.4199	1.41834	2.54397	1.66021	0.166737	0.515864	-0.124066	-0.241869	NovelmiRNA-1622
miRNA-precursor_1058	NovelmiRNA-890	Nitab4.5_0002794	31038	31197	+	ACACUACAAAAAAAUUGGAAUUAGCUACGAACGUCGUCGCUAAAACUCUCGUAGCUAGCAAAAUUUCUUGCUAAUCCAUCGCUAAAUGACAUUAGCAACGAAUUUUUCUAUUUAGCUACAGAAUUUGUUCGUCGCUAAAAUCUGAUUUUUUAGUAGUGA	AUUGGAAUUAGCUACGAACGUCGU	0	0	2.14398	0.863314	1.24417	1.03373	0	0	0	1.40895	1.03215	1.05182	0.714659	1.04707	0	1.16431	0.373901	0.515908	0.714659	-0.117233	NovelmiRNA-890
miRNA-precursor_674	NovelmiRNA-567	Nitab4.5_0001394	434647	434716	-	UUUGAACUUGUAACUCUAAGUUCAGGACUACAUAUCCUUAACUUUUGAACUUGGAACUCGAAGCUCAAG	UUGUAACUCUAAGUUCAGGACUAC	1.11208	1.04426	2.65855	0.907708	1.4921	1.36304	0.379719	1.07432	0.944234	1.05845	1.14462	1.17468	1.60496	1.25428	0.799423	1.12592	0.229543	0.516555	0.80554	0.128366	NovelmiRNA-567
miRNA-precursor_452	nta-miR166d-3p	Nitab4.5_0000768	770215	770425	-	AGGGAGCUUUUCUAUUGUGGGGAAUGUUGUCUGGCUCGAGGAAUCUUUAAUCUUGAUCAAAUUCUUUACACAGAUCUAUCAUUAUAUAUGUUUUAUAUAUUUUUUAGAUCUUAUAUAGAUCUAUAAUUGUUAGUUGUUAGACCUAUGAAUUUUGAUCAUAUUUUUUUGCGUCGUCGGACCAGGCUUCAUUCCCCUCAGAGAUUGCUGCCA	UCGGACCAGGCUUCAUUCCCC	6.49674	6.36526	7.92024	8.07124	7.89298	8.50238	6.33033	6.38602	6.29998	8.22461	8.03702	7.69952	6.92742	8.15554	6.33878	7.98705	0.303088	0.516944	0.588641	0.168486	nta-miR166d-3p
miRNA-precursor_1172	NovelmiRNA-985	Nitab4.5_0003423	304540	304618	+	AGCUAGGUCUUGAGGAGCUCUAUCCAUUGAUGUAGGUAUUUUGGGGUGGUAGUGGUUGGAGCUUCAAGAAUUUGGGCA	AGGUCUUGAGGAGCUCUAUCCAUU	0	0	1.33662	0.448276	0.703604	1.20776	0	0	0	1.40895	1.03215	0.604363	0.44554	0.786548	0	1.01515	0.373901	0.517163	0.44554	-0.228605	NovelmiRNA-985
miRNA-precursor_1567	NovelmiRNA-1296	Nitab4.5_0006210	122556	122679	-	GUCUAUAUUGUUCGGACUCUCCGAAAAUGUUGCUGGGUGCGUAUCAAAUUCUCCAAAAAUAAUGUAUUUUUGGAGGCUCUGAUACGGUUAUGCAUCAUUUUGGAGAGUCUGCGCAAUAUAGGU	UCGGACUCUCCGAAAAUGUUGC	1.94216	2.74754	0	0.81751	0.244172	0.606312	3.16309	2.84538	2.86829	1.02192	1.03215	0.260409	1.56323	0.555998	2.95892	0.771494	0.164699	0.519494	-1.39569	-0.215496	NovelmiRNA-1296
miRNA-precursor_194	NovelmiRNA-171	Nitab4.5_0000231	260269	260327	-	AAAAGGAGGAAGAACAAAUGGUCUGGCCAUUUGCGGGUUUUUUGUUUCUUUUCCUUUG	AGGAGGAAGAACAAAUGGUCU	0.401587	0	0	0.111241	0	0	0	0	0	0	0.407659	0	0.133862	0.0370805	0	0.135886	0.373901	0.521673	0.133862	-0.0988058	NovelmiRNA-171
miRNA-precursor_153	NovelmiRNA-139	Nitab4.5_0000140	611259	611323	-	GAGUGUGUACCGGAAACAACCUCUUUAACUCUUAAAGAUAGGGGUAAGGUCUGUGUACACACUG	AGGGGUAAGGUCUGUGUACACACU	4.3172	4.44536	5.19815	4.14872	3.93766	4.07026	3.92245	4.25466	3.9115	4.08082	4.08948	3.66326	4.65357	4.05221	4.02954	3.94452	0.103498	0.521734	0.624032	0.107693	NovelmiRNA-139
miRNA-precursor_623	NovelmiRNA-524	Nitab4.5_0001237	64782	64866	-	AACUGGCGAACUUCAGCUCUAGAGUUGAAGUUUUUGUUUUGUAACCAGCGAACUUCAGCUCUAGAGCUGAAGUUUUUGUUUGUA	AGCUCUAGAGCUGAAGUUUUUGUU	1.80014	2.28242	1.41191	1.67067	1.4141	1.39219	1.98306	2.20897	2.33126	1.35123	1.65559	1.8079	1.83149	1.49232	2.17443	1.6049	0.275388	0.523593	-0.342939	-0.112587	NovelmiRNA-524
miRNA-precursor_1265	NovelmiRNA-1054	Nitab4.5_0004011	164045	164142	+	UGUUUUGUAACUGGCGAACUUUAGCUCUAGAGCUGAAGUUUUUAUUUUUGUAACUGGCGAACUCCAGCUCUAGAACUGAAGUUUUUGUUUUGUAACU	GGCGAACUUUAGCUCUAGAGCUGA	0	0	1.52927	0	0	0.503218	0	0	0	0	0.776893	0.314857	0.509755	0.167739	0	0.363916	0.373901	0.523731	0.509755	-0.196177	NovelmiRNA-1054
miRNA-precursor_167	nta-miR319c-3p	Nitab4.5_0000171	1478235	1478414	+	UAAGAGAGCUUCCUUCAGCCCACUCAUGGAGGAGAACUGGGGUUGAAUUAGCUGCCGACUCAUUCAUCCAACCACUCAGUAGAAAGGGAUAUAUUUUGUGCUACUGUGAUUGAGUGAAUGAUGCGGGAGAUAGUUUUCUAUUCCUCUCUUUCCUUGCUUGGACUGAAGGGAGCUCCUUU	UUGGACUGAAGGGAGCUCCU	0	0	2.22971	3.97184	4.20996	2.22406	0	0	0.0511496	4.64641	4.44475	3.01118	0.743235	3.46862	0.0170499	4.03411	0.383976	0.523797	0.726185	-0.565494	nta-miR319c-3p
miRNA-precursor_160	NovelmiRNA-146	Nitab4.5_0000152	1197940	1198077	-	AGAUGCAUGUUACAAUGUAAUUUACAAAUAAUCAGAUCCCCUUUAUAUAGUAGAUGAGUCUUACUUUAGGUACAAAUCUAUAUAAGGUAAAAAAUCUCUUGAUUUGUUGAUUACUGGUUCCUUGCUGAUACGUAUCG	AUCUCUUGAUUUGUUGAUUACUGG	0	0	1.57366	0.863314	0.63649	0.957784	0	0	0	1.22837	0.86709	0.729894	0.524553	0.819196	0	0.941786	0.373901	0.525805	0.524553	-0.12259	NovelmiRNA-146
miRNA-precursor_123	nta-miR530a	Nitab4.5_0000106	1776876	1777021	+	UUGCCUUUAUCUGCAUUUGCACCUGCACCUCUACUAUUCUCUCUUUCUUUCUUUCUUUCUUGUUUCUCUAUGGUUCUUUAUUAUCUUAGGAAGGAAAUGAAAUGAAAGGAAAGGAGGUGCAGGUUCAAUUGCAGGUCAAUGGCAU	UGCAUUUGCACCUGCACCUCU	6.13814	6.86018	3.74359	0.907708	1.10215	1.24018	7.74267	7.23243	7.73264	1.78091	2.03215	0.46686	5.58064	1.08335	7.56925	1.42664	0.10622	0.526014	-1.98861	-0.343293	nta-miR530a
miRNA-precursor_1262	NovelmiRNA-1051	Nitab4.5_0003968	213064	213121	+	AGUUUUUGCUCGACGGCAGAUUCGCCGGAAAUUAGGGUUUGUUCUUGAACAAAGACA	AGGGUUUGUUCUUGAACAAAGAC	0	0.151176	0.57366	0	0.0515273	0.503218	0	0.194611	0	0.195952	0	0	0.241612	0.184915	0.0648703	0.0653174	0.390034	0.52666	0.176742	0.119598	NovelmiRNA-1051
miRNA-precursor_853	nta-miR156e-5p	Nitab4.5_0001987	300431	300526	+	AGGGAGGUGACAGAAGAGAGUGAGCACACAUGGUAUUUUCUUGCAUAUGAUAUGCUUGAAGCUAUGCGUGCUCACUGCUCUAUCUGUCACCCCUA	UGACAGAAGAGAGUGAGCAC	0	0	0	1.81751	1.99906	1.14065	0	0	0	1.51788	1.97244	2.12982	0	1.65241	0	1.87338	#DIV/0!	0.526833	0	-0.220977	nta-miR156e-5p
miRNA-precursor_1506	NovelmiRNA-1245	Nitab4.5_0005663	52231	52320	-	UUCCGUUUGUAUUCUUUCCGCUCAAUUCAGGUCUAUUUAUGGUUUACUUGUAAAUAGACCUGAAUUGAGCGGAAAGAAUACAAACGGAU	AUUGAGCGGAAAGAAUACAAA	2.41789	2.2018	0	2.1301	1.85888	2.33329	2.94607	2.86364	2.95345	2.17946	2.16255	1.34133	1.5399	2.10743	2.92105	1.89445	0.148515	0.528383	-1.38116	0.212979	NovelmiRNA-1245
miRNA-precursor_973	NovelmiRNA-822	Nitab4.5_0002379	324457	324516	-	AAAGCUGGUCCAAAUGAAGUAGACAUUCUUUGACGUUUACUACGUCUUGGAUCCUCUUA	UUUACUACGUCUUGGAUCCUCU	0.401587	1.00679	0.921584	0.255631	0.414097	0.792725	0.379719	0.194611	0.359272	0.260082	0.630051	1.26041	0.776652	0.487485	0.311201	0.716847	0.0784561	0.528423	0.465452	-0.229363	NovelmiRNA-822
miRNA-precursor_1081	NovelmiRNA-910	Nitab4.5_0002913	80749	80882	+	AAGAAUGCUUUUCUUCACGGUGAUCUUGAGGAUGAAGUUUAUAUGGAGCAACCACCUUGUUUUGUUGCUAAGGGAAAGUCUAGUGGUCUUGUAUGUCGCUUGCGCCGGUCACUUUAUAGUCUAAAGCAUUCUC	GUGGUCUUGUAUGUCGCUUGCG	2.96452	2.32871	2.59536	1.38688	1.10215	1.89808	2.54964	2.8906	2.16663	1.98445	1.55062	1.44261	2.62953	1.46237	2.53563	1.65923	0.753149	0.528703	0.0939058	-0.196857	NovelmiRNA-910
miRNA-precursor_660	NovelmiRNA-554	Nitab4.5_0001371	561132	561234	+	CGAGUGUAUUCGACUGUAUUCAUGGCGUGAAAUAUGGGAUUACAACUGGACAGAUUAUUGUAUUCGACUGUAUUCACGGCGUGAAACAGGGGAUUACACUUU	UCGACUGUAUUCACGGCGUGAAAC	0	0	1.25719	0	0	0.702527	0	0	0	0	0.0706238	0.144932	0.419062	0.234176	0	0.0718518	0.373901	0.532476	0.419062	0.162324	NovelmiRNA-554
miRNA-precursor_1446	NovelmiRNA-1194	Nitab4.5_0005257	75055	75174	-	AAGGAUCAAUCUAAUUGCAUGAUUGUCUAGGCCCCACGGUGGACACCAAACUAUUUACCCGUAAAAUGGUACAGUGAAUUUAUACGUGGUUUCUAGAUAAGUGAACUAAUUUGAUCCUA	ACGUGGUUUCUAGAUAAGUGAACU	0	0	1.48346	0.670669	0.63649	0.877614	0	0	0	0.380377	0.776893	0.729894	0.494487	0.728258	0	0.629054	0.373901	0.534147	0.494487	0.0992031	NovelmiRNA-1194
miRNA-precursor_1006	NovelmiRNA-848	Nitab4.5_0002512	241007	241157	-	AGGACUUGGGCGUAUGUCCGGAUCGGGUUUUGGAUGACACGAGAGCGUUUCGGCUCCUAUUAUGGAAGUUGGCAUUUUUGGAUGAAUUUCCUAAUUUUGAGUUGAAGUGAAUUUCAAUGUUAUUGAUGCCCAUUUGGGAUUCCGAGUCCG	UCCGGAUCGGGUUUUGGAUGACA	2.48131	2.43128	2.37476	1.35517	1.4141	1.83579	2.80856	2.77957	2.03387	1.98445	1.37729	1.70972	2.42912	1.53502	2.54067	1.69048	0.68482	0.539115	-0.111551	-0.155464	NovelmiRNA-848
miRNA-precursor_808	nta-miR167e-5p	Nitab4.5_0001795	426834	426940	-	CACCACUAUCAGUUGAAGCUGCCAGCAUGAUCUAAACUUACCUCUUGUAAUUAAUUAAGUUUGAGGGAAGAUUAGAUCAUGUGGUGGCUUCACCCGUUAGUUGGUA	UGAAGCUGCCAGCAUGAUCUA	3.66325	3.78123	4.99075	1.79405	2.33164	1.83579	3.18707	3.35165	3.44673	1.84504	2.18025	2.41795	4.14508	1.98716	3.32849	2.14775	0.131002	0.53948	0.816588	-0.160588	nta-miR167e-5p
miRNA-precursor_460	NovelmiRNA-397	Nitab4.5_0000819	689728	689830	+	ACAUUGGUUCUGUAAAAUUUGAGUACUGAAAGUUUUUUUACCCACCAGUUUGGGUCUUUUGUUAAGUGGACUAAACCUGCUCAAGUUUAGCAAACGUAAUGG	UGGACUAAACCUGCUCAAGUUU	0	0	0	0	0	0.207763	0	0	0	0.690717	0	0	0	0.0692542	0	0.230239	#DIV/0!	0.539797	0	-0.160985	NovelmiRNA-397
miRNA-precursor_1085	NovelmiRNA-914	Nitab4.5_0002937	332813	332953	-	UAUCAUGACCUUCAAAUCUUGUAUUCAUUUUUGAAUAAAUAUUCUAGUAACACUUUCAUACAUUCACUUUUCAUAAUAAUCGCGCAUGUCAACUUAAAUUAAAUAAUCAGAGACGGAUCUAGGAUUUGAAUAUUAUGGUU	AGAGACGGAUCUAGGAUUUGA	2.02962	2.2018	1.61673	1.44828	1.33164	1.07026	1.94607	1.90831	1.61303	1.38038	1.34626	0.514165	1.94938	1.28339	1.82247	1.08027	0.565786	0.541204	0.126916	0.203123	NovelmiRNA-914
miRNA-precursor_1962	NovelmiRNA-1642	Nitab4.5_0020711	127	189	-	AGAAAUUAGGGUUUAUUCUUGAACAAAGAUGACGGAGUUUGGGGCUGAGCAACUUGAUUUUC	AGUUUGGGGCUGAGCAACUUGAUU	0.849046	0.665749	2.15862	1.07277	0.5661	1.27189	0.58617	0.194611	0.118264	0.906446	1.07062	0.314857	1.22447	0.970254	0.299681	0.763975	0.133274	0.543608	0.924791	0.206278	NovelmiRNA-1642
miRNA-precursor_355	NovelmiRNA-305	Nitab4.5_0000533	387189	387302	+	GUUGCUCAGAUCUUCCAAAAAUGUCGCCAUACUCGUGUCAAAUCCUCCAAAAAUGCAUAAUAUCUGAAGAAUCUGAUACAGGUAUGGUGACAUUUUUGGAAGAUCCGAGCAAG	AAAAAUGUCGCCAUACUCGUG	2.62866	1.82495	1.71909	3.97184	3.69538	3.39219	1.94607	2.08991	2.13457	3.39473	3.51618	3.75473	2.05756	3.68647	2.05685	3.55521	0.998164	0.543619	0.000716564	0.131256	NovelmiRNA-305
miRNA-precursor_281	NovelmiRNA-241	Nitab4.5_0000391	162248	162444	-	CAGAGGCGGAUCUAGAAUUUAAACUUUAUGGGUUAAUAUUUAAGGUUUUUAACAUAGAAUUCAUUACAUUUAUAAGGUUAUGUGUUCAUUUCUACUAUUUCUUGUAAUUUUAUUAAUUUUUACAUAUAAAAUUGCGCAUCGUCUAAAAAAUUAUAGGUUUAAUUGAACCCGUACGUUAAUGCUACAUCCGCCUCUU	AGGCGGAUCUAGAAUUUAAACUUU	2.20894	1.59175	3.96389	2.33905	2.5661	2.30292	1.46064	1.59515	1.05115	2.45077	2.46655	2.45479	2.58819	2.40269	1.36898	2.45737	0.169816	0.543735	1.21922	-0.0546792	NovelmiRNA-241
miRNA-precursor_838	NovelmiRNA-707	Nitab4.5_0001922	140651	140774	+	GUUAUGUUACUCGGACUCUUCAAAAAUGUUGUUGGGUGCAUGUCGGAUCCUCCAAAUUUAGUGCAUUUUUGGAGGAUCCGACACGGGUGCGGCAGCACUUUUGGAGAGUCCGAGCAACAUAGA	UUGGAGAGUCCGAGCAACAUA	1.26408	2.31345	1.02112	0.185242	1.15106	0.271893	1.48663	2.46962	1.86829	0.906446	0.992621	0.41795	1.53288	0.536066	1.94151	0.772339	0.450348	0.543885	-0.408629	-0.236273	NovelmiRNA-707
miRNA-precursor_848	nta-miR166d-3p	Nitab4.5_0001962	71815	72031	-	AGGAGGAAGCUUUCUUGUUUUGAGGGGAAUGUUGUCUGGCUCGAGGUCACUAACUUGAUCCAAUUUGAACUCUCUUUCCCUUUUUGAGAUGUCAUCUCCAUUAAUUAGCAAAUAGAUCAAUAGUUCUUGAUUGACAUUCUCUAUUAAGAGGGAUCAUGGAUCAUGGUUUAGUGUCGUCGGACCAGGCUUCAUUCCCCCCAAAUCUUGCUUCCUCCC	UCGGACCAGGCUUCAUUCCCC	6.37574	6.40091	7.94659	8.07672	7.87444	8.51237	6.29766	6.36614	6.23437	8.24481	8.0239	7.71257	6.90775	8.15451	6.29939	7.99376	0.307685	0.54512	0.608356	0.160751	nta-miR166d-3p
miRNA-precursor_1255	nta-miR-9817-5p	Nitab4.5_0003888	132569	132712	-	CAUCUAUGUUGCUAGGACUUUUCAAAAAUGUUGUCGGGUGCGUGCCGGAUCCUCCAAAAGUGGUACAUUUUUGGAGGAUCCCACUUUUGGAGGAUCCGACACGGGUGCGACAACAAUUUUGGAGAGUCCGAGCAACAUAGGUU	CUUUUCAAAAAUGUUGUCGGG	6.24479	6.55002	2.20169	4.76418	4.54338	4.57488	7.20186	6.68068	6.78037	4.6643	4.74156	3.97782	4.99884	4.62748	6.88764	4.46123	0.251546	0.545979	-1.8888	0.166254	nta-miR-9817-5p
miRNA-precursor_1957	nta-miR5303b	Nitab4.5_0016158	7644	7744	-	CGGACUCUCCUAAAAUGUGGCCGGAUACGUGCUGGAUCCUCCAAAAGUAGUGCAUUUUUGAAGGAUCCGACACGGGUGCAGCUACAUUUUGGAGAGUCCA	AAAAUGUGGCCGGAUACGUGC	2.33447	2.28242	0.738719	1.07277	1.4921	1.39219	2.43417	2.92579	2.70323	0.984448	1.49512	1.08353	1.7852	1.31902	2.68773	1.1877	0.171462	0.549367	-0.902525	0.131318	nta-miR5303b
miRNA-precursor_1188	NovelmiRNA-993	Nitab4.5_0003487	87259	87373	+	AAACUCGUGACCUUCUGAUCAGAUGACAACAAUUUUACUAGUUCGAGAACUCCUCAUCACAUGACAAUACCAGUUCGAGACCACCUGAUCAUAUGACAGUAAUUUUACCAGUUA	ACUCGUGACCUUCUGAUCAGAUGA	0.0296185	1.00679	1.20169	0	0.0515273	0.503218	0.58617	0.760208	0.359272	0.43696	0.577584	0	0.746032	0.184915	0.56855	0.338181	0.665349	0.551786	0.177482	-0.153266	NovelmiRNA-993
miRNA-precursor_206	NovelmiRNA-181	Nitab4.5_0000247	1142860	1143016	-	AUACACAGAUUAUGUAUGGAUUUGAACAUGAAAAUUUAUGAAAAUUGUGAGAUUUUUGAAGAAAAACCUAUAAAUGAUAAUCUUGGAUUUUGACCACCAAAUUGGACAUGGAAUUGAGAAUAAAUUAUAUGUUUGAGUUCGUGGUACUUUGGGUAA	UUAUGUAUGGAUUUGAACAUGA	1.96452	2.29802	0	0.185242	0.888029	0.555686	2.54964	2.50495	2.19799	0.260082	0.776893	0	1.42085	0.542985	2.41753	0.345658	0.241407	0.553516	-0.996682	0.197327	NovelmiRNA-181
miRNA-precursor_1702	NovelmiRNA-1410	Nitab4.5_0007743	49568	49662	+	AAGCUAAAUAGCACGGUCUAGCCAAUUUUCGGACUGGUCAUUCAAAAAUAGCCAAUGUUUGCCAAGUCAAUGAAAAAUAGCUACUAUUUUGCUG	GGUCUAGCCAAUUUUCGGACUGGU	0	0	0.851194	0.322745	0.151063	0	0	0	0	0.128838	0.144624	0	0.283731	0.157936	0	0.0911541	0.373901	0.555288	0.283731	0.0667821	NovelmiRNA-1410
miRNA-precursor_97	NovelmiRNA-91	Nitab4.5_0000072	122935	123024	-	UGGGGUCUGGAGAGGGUAGUUUGUACGCAGACCUUACCUCUACCCUGGGGUAGAGAGAUUGUUUCCGAUAGACCCCCGGCUCCCUCCCU	AGAGAGAUUGUUUCCGAUAGACC	3.95338	4.00203	4.88902	3.9666	4.31563	4.05667	3.76143	4.15067	3.99422	4.08967	4.17584	3.75473	4.28148	4.11297	3.96877	4.00675	0.389711	0.556268	0.312704	0.106223	NovelmiRNA-91
miRNA-precursor_71	NovelmiRNA-66	Nitab4.5_0000051	1633369	1633442	-	UAGCAGUCUAGUAAUCCUGCUGAUCAGUUGUAGCUACCUAGGCCAACUGAUCAGCAGGAUUACUGGACUGCUU	AGUCUAGUAAUCCUGCUGAUC	1.98655	2.21829	0	0.255631	0.244172	0.448771	2.98306	2.46962	2.58957	0.128838	1.24896	0.260409	1.40161	0.316191	2.68075	0.546069	0.150658	0.557499	-1.27914	-0.229878	NovelmiRNA-66
miRNA-precursor_859	NovelmiRNA-720	Nitab4.5_0001988	117740	117845	-	AGGGUCGGGUCAAAAAAACUGUCUAGUCAUUCUUUGUCUGAAAACUCUUCGCGUUUUUCAGUCAAAGAGGGGCAGCUGUAGACAUGUGAUUUUUGACCCUCCCCA	AGACAUGUGAUUUUUGACCCUCCC	3.20894	2.86738	4.94501	4.3104	4.05795	4.29908	2.32314	2.56198	2.47901	4.42652	4.2064	4.23945	3.67378	4.22248	2.45471	4.29079	0.132645	0.558321	1.21907	-0.0683133	NovelmiRNA-720
miRNA-precursor_1502	NovelmiRNA-1241	Nitab4.5_0005619	146023	146079	-	GUUUGGACAUGAAUAUAAUUUUGGGUUGUAUUUGAAGUUUUGUGAGUGAUCUGAGU	UGAAGUUUUGUGAGUGAUCUGAGU	1.11208	0.151176	1.88682	1.44828	0.244172	1.07026	0	0.194611	0.466187	0.736521	1.1081	0	1.05002	0.920903	0.220266	0.614873	0.18571	0.560064	0.829759	0.30603	NovelmiRNA-1241
miRNA-precursor_642	nta-miR160c-5p	Nitab4.5_0001312	289661	289762	+	UUGGAUGUGCCUGGCUCCCUGUAUGCCACACACUUUCACCAAUCCGCGAGUUCUUUGAUUGGCUGAUCAGUGGGUGGCGUGCGAGGAGCCAAGCAUACCAC	UGCCUGGCUCCCUGUAUGCCA	0	0.566213	1.33662	2.43317	3.78333	0	0.766742	1.13572	1.21342	2.64341	3.58425	2.21818	0.634278	2.07217	1.03863	2.81528	0.381033	0.562481	-0.404349	-0.743113	nta-miR160c-5p
miRNA-precursor_1080	NovelmiRNA-909	Nitab4.5_0002906	199578	199705	-	AAGUUUGUGGGUUCAGAAUUUUAGUUUGUUUAUGUUACUUAAUUCUAAAUUAACAAUUUAUACAUAUUCAAUGAAUUUUAAGAUAAAGAUAAAGAUUAUAGCAAAGUUACUGGAUUCGGCCGAACUC	AAAGUUACUGGAUUCGGCCGAACU	1.36842	0.803253	3.29082	1.07277	1.28857	1.58122	1.0716	1.40874	0.788115	2.0403	1.72959	0.881897	1.82083	1.31418	1.08948	1.5506	0.398193	0.56385	0.731348	-0.23641	NovelmiRNA-909
miRNA-precursor_436	nta-miR156e-5p	Nitab4.5_0000738	313322	313417	+	AGGUGACAGAAGAGAGUGAGCACCCAUGGUGUUUUCUUACAUGAGAUAUAUAUUCAUGCUUGAAGCUAUGCGUGCUCACUCUCUAUCUGUCACCC	UGACAGAAGAGAGUGAGCAC	0	0	0.0528281	2.2727	2.10215	1.24018	0	0	0	1.56941	2.03215	1.28789	0.0176094	1.87168	0	1.62982	0.373901	0.565157	0.0176094	0.241864	nta-miR156e-5p
miRNA-precursor_324	NovelmiRNA-279	Nitab4.5_0000476	24376	24471	-	UGUAAGGUUCAAAUCCUGGAUCCGCCUCUGGGGAGGGUAGUGUGUACGCAGAUCUUCCUCCUACCCAGAGGCGGAUCCAGGAUUUGAACCUUAUG	GCGGAUCCAGGAUUUGAACCU	1.98655	2.29802	1.50655	0.721295	1.45363	1.63097	2.67928	2.49327	2.56572	1.26008	1.8227	1.34133	1.93037	1.26863	2.57942	1.4747	0.0516565	0.565222	-0.649053	-0.206071	NovelmiRNA-279
miRNA-precursor_1595	NovelmiRNA-1318	Nitab4.5_0006527	87618	87684	+	GAUUCAUACCCAAUAUAUAUCCCCAAUCUUCUUUGGGGUCCCAUCUUUGUGCGUUGUGGUGGAGUA	UCUUUGUGCGUUGUGGUGGAGU	1.89635	1.11641	1.50655	1.74596	0.944612	0.835794	1.65656	1.74058	1.56572	0.984448	1.52314	1.68925	1.50644	1.17545	1.65429	1.39895	0.556542	0.565477	-0.147851	-0.223491	NovelmiRNA-1318
miRNA-precursor_755	NovelmiRNA-636	Nitab4.5_0001653	91129	91208	-	AGGCUUGUUCAAUUGUUCUACGAAGUGCUCUGACUCCUGAUAUCCAGAGGCAGAUCUAGAAUUUAAACUUGAUAGGUUC	AGAGGCAGAUCUAGAAUUUAAACU	1.77505	1.11641	3.70918	2.30626	2.28857	2.71412	0.58617	1.40874	0.243795	2.30638	2.33049	2.40546	2.20021	2.43631	0.746233	2.34744	0.162871	0.565769	1.45398	0.088871	NovelmiRNA-636
miRNA-precursor_1477	NovelmiRNA-1220	Nitab4.5_0005469	133988	134094	-	CUGCUUGCAACCUACCUGUUUAAUAAGAAGCUGUUGCAAAUCAUUUCAUUCAGUUGCUUACAACCUGUCUGCAUCAGCUGCUUGUAGAUAAACUUCAAUGGAGUAC	AGCUGCUUGUAGAUAAACUUCAAU	0	0	0.886818	0.111241	0.414097	0.702527	0	0	0	0.690717	0	0	0.295606	0.409289	0	0.230239	0.373901	0.566037	0.295606	0.17905	NovelmiRNA-1220
miRNA-precursor_1677	NovelmiRNA-1388	Nitab4.5_0007404	53276	53410	-	GAUUGGGAGCUUACAAAUAAAGUGUAGAGAUCUCUUAAUGGUGUGAGUCCUUUUGGGAAAAACCGUGCGGGUUGGCCCAAAACAGACAAUAUCAUUCUAUAUUAUGAGUAUCUUUAGGUUGGUUAAGCCCAAUA	AUAAAGUGUAGAGAUCUCUUAAUG	0.112081	0.28242	2.88682	1.4179	1.63649	1.60631	0	0.135717	0.118264	1.69072	1.79998	1.41795	1.09377	1.55357	0.0846603	1.63621	0.324421	0.566872	1.00911	-0.0826462	NovelmiRNA-1388
miRNA-precursor_1708	NovelmiRNA-1416	Nitab4.5_0007851	37733	37812	+	GAGAAUGAAUUCUGAAAAAUGGGGACCGUGGAUUGAUUUUGAAUCGAUCCUCUCUCUCCAUUUGUCCGGAUUCGUUCUA	AAUGAAUUCUGAAAAAUGGGG	3.8309	4.12518	0	3.07277	2.98564	2.86727	4.20676	3.83616	3.75686	2.92635	3.18902	2.31486	2.65203	2.97523	3.93326	2.81007	0.391846	0.567917	-1.28123	0.165153	NovelmiRNA-1416
miRNA-precursor_1012	NovelmiRNA-854	Nitab4.5_0002549	323848	323939	+	AUCUAUUAUUUUGAUUUGCUUUUAAGUAAAGACGUUUGAUUUCUUCAAUAAAUCAAGACGUUGUUACUUUGAUCUUGUCAAGGCUAUAGAA	AAAUCAAGACGUUGUUACUUUG	0.697043	1.04426	0	0	0	0.0702591	1.3517	1.19461	1.01638	0	0	0.203825	0.580435	0.0234197	1.18757	0.0679418	0.132396	0.569116	-0.607132	-0.0445221	NovelmiRNA-854
miRNA-precursor_108	NovelmiRNA-100	Nitab4.5_0000087	106805	106881	-	UCUCUAAGGACAUGGCUCUAGAUAGGAAGGGGUGGAGGUCGAGCAUUAGGGUUGUAGGUUAGGGUUGUUCCGGGGG	AGGACAUGGCUCUAGAUAGGAAGG	0	0	0.436157	0	0.0515273	0.271893	0	0	0	0	0.144624	0	0.145386	0.107807	0	0.0482081	0.373901	0.56955	0.145386	0.0595986	NovelmiRNA-100
miRNA-precursor_1155	NovelmiRNA-974	Nitab4.5_0003323	252493	252647	-	CGAACUUCAGCUCUAGAGCUGAAGUUUUUAUUUUGCAACUGGCGAACUUUAGCUCUAGAGCUGAAGUUUUUAUUUUGUAACUGUCGAACUUCAGCUCUAGAGCUGAAGUUUUUGUUUUGUAACUGUCGAACUUCAGCUCUAGAGCUGAAGUUUU	GGCGAACUUUAGCUCUAGAGCUGA	0	0	1.48346	0	0	0.448771	0	0	0	0	0.407659	0.41795	0.494487	0.14959	0	0.275203	0.373901	0.570056	0.494487	-0.125613	NovelmiRNA-974
miRNA-precursor_564	nta-miR167e-5p	Nitab4.5_0001044	125323	125435	+	CCGUGAACCACUAGCAGUUGAAGCUGCCAGCAUGAUCUAAACUUCCCUUUUGUUUCAUCUAUCAAGGAAAGAUCAGAUCAUGUGGCAGUCUCACCUGUUGAUGGUGUCACGA	UGAAGCUGCCAGCAUGAUCUA	3.74306	3.76448	5.09722	1.97184	2.54795	2.03373	3.4072	3.45162	3.36619	1.90645	2.05151	2.21818	4.20159	2.18451	3.40834	2.05871	0.151702	0.570116	0.793249	0.125795	nta-miR167e-5p
miRNA-precursor_572	NovelmiRNA-482	Nitab4.5_0001078	162266	162405	+	UUUAGCUGCUUGUAAGCUGUCUGCAUGAGCUGCUUGCAACCUGCAUGUUUAAUAAGAAGUUGCCGCAAAUUAUUUCAUUGAGCUGCUUGCAACCUGCCUACAUCAGCUGCUUGUAGAUAAACUUCAACAGAGUACUAAA	AGCUGCUUGUAGAUAAACUUCAAC	0	0.459298	2.27073	1.07277	1.4141	1.60631	0	0	0.182394	1.5945	1.28213	0.604363	0.91001	1.36439	0.0607981	1.16033	0.289322	0.571234	0.849212	0.204061	NovelmiRNA-482
miRNA-precursor_959	NovelmiRNA-810	Nitab4.5_0002326	225674	225749	-	AUGUGGUUGAGUAGAAUUGUAGGGUCGCUUUGUAGAAAAUGAAGAAAAACGACCCUACACUUCUCUCAACUACAC	UGGUUGAGUAGAAUUGUAGGGU	3.93084	3.66575	3.1366	0.111241	0	0.271893	3.8492	3.38364	3.4003	0.195952	0	0	3.57773	0.127711	3.54438	0.0653174	0.910579	0.575381	0.0333459	0.0623941	NovelmiRNA-810
miRNA-precursor_949	NovelmiRNA-801	Nitab4.5_0002272	219276	219338	-	UUUCAGCUCUAGAGCUGAAGUUCGACAAUUACAAAACAAAAACUUCAACUCUAGAGCUGAAG	CAAAAACUUCAACUCUAGAGCUGA	0.334473	0	0.699191	0.111241	0.414097	0.606312	0	0	0	0.128838	0.577584	0.0194007	0.344555	0.377217	0	0.241941	0.1631	0.577572	0.344555	0.135276	NovelmiRNA-801
miRNA-precursor_1734	NovelmiRNA-1439	Nitab4.5_0008268	61519	61638	+	CUGGGAUUAAGUCUGUAAUUAAAUUAUACCUUGUUUGAUUGGAGGUAUAAAUUUAUUCCAAGAUAAAUUUAUACCAUCAACCAAACACAGUAUAAAUUUAAUCCUGCAUCUUAUCCCAC	UUAUACCUUGUUUGAUUGGAG	0.800137	1.25071	0	0.386876	0.4921	1.63097	1.00121	1.33211	1.35927	0.380377	0.776893	0.604363	0.683616	0.83665	1.23086	0.587211	0.226653	0.579791	-0.547248	0.249439	NovelmiRNA-1439
miRNA-precursor_525	NovelmiRNA-445	Nitab4.5_0000949	633754	633826	+	CGAACUUCAGCUCUAGAGCUGAAGUUUUUUGUUUUUGUAACUGACGAACUUUAGCUCUAGAGCUGAAGUUUU	GACGAACUUUAGCUCUAGAGCUGA	0	0	1.71909	0.255631	0.414097	0.748331	0	0.135717	0	0.491408	0.992621	0.367324	0.57303	0.472687	0.045239	0.617118	0.410472	0.579823	0.527791	-0.144431	NovelmiRNA-445
miRNA-precursor_1271	NovelmiRNA-1058	Nitab4.5_0004081	117420	117594	-	UCAGAGCCUCGCUUCCCGCAUCUUGUCAUCCACAGAGGCCACACCUACAUUCUCCCGAAUAUCUUCAUUCCUAAUCUUAUCUAUCUUAGUGUGCCCGCACAUCCACUUCAACAUCUUCAUCUCAACUGCCUUCAUCUUUUGGAUAUGAGAGUUCUUAACUGGCCAGCACUCUGC	AUCUUUUGGAUAUGAGAGUUCUUA	1.46572	0.28242	2.44813	1.67067	2.15106	1.95778	0	0.836157	0.658832	1.5945	1.99262	1.86375	1.39876	1.92651	0.49833	1.81696	0.253562	0.580277	0.900426	0.109548	NovelmiRNA-1058
miRNA-precursor_104	NovelmiRNA-97	Nitab4.5_0000078	663277	663374	+	CUGAAUCCCUUUGUAUUCUUUCCGCUCAAUUCAGGUCUAUUUAUAGUUUACUUGUAAAUAGACCUGAAUUGAGCGGAAAGAAUACAAAGGGAUUCAU	AUUGAGCGGAAAGAAUACAAA	2.0919	2.35877	0	2.07277	1.4921	2.07026	2.93667	2.77957	3.06822	2.21225	2.40766	1.58234	1.48356	1.87838	2.92815	2.06742	0.126534	0.580918	-1.4446	-0.189041	NovelmiRNA-97
miRNA-precursor_1632	NovelmiRNA-1348	Nitab4.5_0006950	91308	91411	+	UAGGCGUCCAAAGGGAUCGCAUUGAUCCCAUUUCACUUUGUAUUUCUAUUAAUUCAAGAAAAUUAAUACUGAAUUUGGAUCAUGUUAUCCCUUUGGACUCCUC	AUCAUGUUAUCCCUUUGGACU	8.95618	8.65859	2.76767	6.0003	5.61268	6.07364	9.02649	8.9555	8.86707	5.79722	6.16143	6.04881	6.79415	5.89554	8.94968	6.00249	0.345118	0.582375	-2.15554	-0.106947	NovelmiRNA-1348
miRNA-precursor_1257	NovelmiRNA-1047	Nitab4.5_0003908	234502	234589	-	UAAGCUGCUGACCUAUGGAUCCCUCAGCCCUAUCAAUAAUAAUAAUAUUGUUGGAUAGGUUUGUGGCUUGCAUAUGUCAGGAGCUUC	AGCUGCUGACCUAUGGAUC	6.918	7.17037	4.42408	4.68668	4.23286	3.73702	6.8765	7.00403	7.09242	4.31395	4.48447	4.35438	6.17082	4.21885	6.99098	4.38427	0.403434	0.585169	-0.820161	-0.165418	NovelmiRNA-1047
miRNA-precursor_1544	NovelmiRNA-1274	Nitab4.5_0005912	46276	46367	+	AGGGGAUAUGUAGAUUGGGUUCAGUCUCGUUACAACAAAAACUUCAUUUCCUUCCAAAGAUGAAACUGGGGCAAAAUUUUGAGUUUCCCCA	AUGAAACUGGGGCAAAAUUUUG	0	0.343821	0	0	0	0.392187	0.202841	0.408736	0.565723	0	0.144624	0	0.114607	0.130729	0.392433	0.0482081	0.148492	0.585539	-0.277826	0.0825209	NovelmiRNA-1274
miRNA-precursor_4	NovelmiRNA-4	Nitab4.5_0000005	2384928	2385016	+	AAUCCCUUUUGAAUGUCUAUGCAACCCGUGUAGUCGCGACUCAAUAUUGUAGAGCUUUUCAUGGAAAUAGUGGUUUGGAAGGUAGAUA	AAAUAGUGGUUUGGAAGGUA	1.07144	1.25071	0	0.950777	1.05153	0	1.61002	1.22318	1.44019	1.32148	0.466552	0.952287	0.77405	0.667435	1.42446	0.913441	0.184585	0.58654	-0.650413	-0.246006	NovelmiRNA-4
miRNA-precursor_615	NovelmiRNA-518	Nitab4.5_0001205	382864	382960	+	GGGUUUUUGGGAUGUUGGAUAGACAUCAUGUACCUGCAAUGGGGAUUUUAGCCUCCAGUAUGUAUUGCGUGGUGCUUCUAGCAACCACAAGAAGUG	UUUUUGGGAUGUUGGAUAGACA	0.0296185	0	0.173122	0.670669	0.0515273	0.877614	0.58617	0.305642	0	0.780915	0.144624	0.0835311	0.0675803	0.53327	0.297271	0.336357	0.265326	0.586774	-0.22969	0.196913	NovelmiRNA-518
miRNA-precursor_1529	NovelmiRNA-1261	Nitab4.5_0005835	150361	150516	-	AUCUUCAAGCUGUUAAAUAAAGAUGCAGCAAUUAAAUGGACAGACGAGUGCCAAGAAGCUUUUGACAAAAUCAAAGAAUACUUGUCGAACCCGCCAGUCUUGGUCCCACCUGAACUAGGAAGACCUCUAUUCUUGUAUUUGACGGUCUUGGAGAA	UUCUUGUAUUUGACGGUCUUGG	0.586012	0.616839	0	0.185242	0.99906	0.835794	1.32314	0.943072	0.359272	1.16279	0.523136	0.881897	0.40095	0.673365	0.87516	0.855939	0.240957	0.587458	-0.474209	-0.182574	NovelmiRNA-1261
miRNA-precursor_1485	NovelmiRNA-1227	Nitab4.5_0005513	87650	87809	+	GCAACAGAGACCGGUCCAGUAUAAUAUACUGAAGUUCGGUGCACCUGUGUAUGAACUUGGAACUCCAACACGUAGAAAGUUCCAGCAUAAUAUACUGGAGAUUUGAACACCUGUGUAUGAACUUCCAGCAUAUUAUACUGGGCUGGUAUACUUUGUUGG	AACACCUGUGUAUGAACUUCCAGC	1.6426	2.06264	2.32368	2.1301	1.97209	1.89808	1.8492	2.265	1.54148	2.02192	2.16255	1.36732	2.00964	2.00009	1.88523	1.8506	0.688649	0.58835	0.124412	0.149493	NovelmiRNA-1227
miRNA-precursor_533	nta-miR156e-5p	Nitab4.5_0000972	23326	23426	-	AGGUGACAGAAGAGAGUGAGCACAUAUGGCGUUUUCUUGCAUGAUAUAUAUACACAUCCAUGCUUGAAGCUAUACGUGCUCACUUCUCUAUCUGUCACCA	UGACAGAAGAGAGUGAGCAC	0	0	0.387247	1.95078	2.07706	1.20776	0	0	0	1.8658	1.8227	2.0357	0.129082	1.7452	0	1.90807	0.373901	0.590549	0.129082	-0.162867	nta-miR156e-5p
miRNA-precursor_1916	NovelmiRNA-1605	Nitab4.5_0012142	26971	27146	+	UGAUAGUGUUGUCCGGGCCAACUUGCAUGUACCUCAACUAUUCUAGUGGGUAUUUGCUACCUCCCACCAGUAGAGGCAUCGAGUAACUCUCUCUACCCAGGAUUAGGGAGAUAGGAAGAAAUUACCUAGUGUUUUUUUGCAUGCAUGUGAUUUGAACCUGAGACCUCAUGAUUCU	AUUUGAACCUGAGACCUCAUGAUU	1.6426	1.82495	1.65855	1.6182	2.24417	1.63097	1.76674	2.10534	1.86829	2.09407	2.61711	1.46686	1.7087	1.83112	1.91346	2.05935	0.15239	0.591145	-0.20476	-0.228232	NovelmiRNA-1605
miRNA-precursor_1328	NovelmiRNA-1098	Nitab4.5_0004456	159008	159098	+	CGGUGUACUUUGCUGACUCCGGUAUAAUAUACUGGAGACUGGAUCACCGGUGCUCCAAACUCCAGUAUAUUAUACUGGACAAUUAUACUU	CGGUAUAAUAUACUGGAGACUG	0.401587	0.459298	0.483462	0.255631	0	0.503218	0.434167	0.0743166	0.466187	0	0.144624	0.314857	0.448116	0.25295	0.32489	0.15316	0.390058	0.591702	0.123226	0.0997896	NovelmiRNA-1098
miRNA-precursor_786	NovelmiRNA-663	Nitab4.5_0001730	460728	460826	+	GGAAUGAUGGGGACGCUAACUGGCGCAUUGAGCAACCUCUCAAGCAACCACCAGAGGUUGAGGUUGCUCAAUGCGUCAGUCAACGUCCUCAUCAUUCA	ACGCUAACUGGCGCAUUGAGC	8.32856	8.9032	3.96389	7.58697	7.37988	7.27434	9.59179	9.40016	9.65513	7.13313	7.80711	7.69952	7.06522	7.41373	9.54903	7.54659	0.186871	0.591879	-2.48381	-0.132854	NovelmiRNA-663
miRNA-precursor_478	NovelmiRNA-406	Nitab4.5_0000834	258616	258758	-	UGGAACCUGAGUUGGCCCUGCUGGAACGGUCUGGGCUGGAGCCUUAUCAUCAAACUCUACAUGAGGCUCUGCCGCUGGUGUUGCUGCUCUGGGUUGAGCCUUGCCCCUGCCUCGGCCUCUAGCACGGCCUCGUCCUCAUCCU	UGGAACGGUCUGGGCUGGAGCC	4.65296	4.66875	4.67137	5.43317	5.23853	5.74692	4.8814	4.61145	4.44019	5.5519	5.50744	4.91972	4.66436	5.47287	4.64435	5.32636	0.883822	0.59196	0.0200138	0.146516	NovelmiRNA-406
miRNA-precursor_1247	nta-miR6151i	Nitab4.5_0003842	182509	182592	+	GGAGGACGAGCAUUGGAUGAGUGAGAGGCGUCGGAUUGAUUUUAUUCAAUCCGAGCCUCACAUUCAUCAUGUGCUCGUUUUCA	UGAGUGAGAGGCGUCGGAUUGA	0.800137	0.665749	0	0.670669	0.63649	0	0.723673	0.72068	0.466187	0.380377	0.86709	0.514165	0.488629	0.43572	0.636847	0.587211	0.601384	0.594091	-0.148218	-0.151491	nta-miR6151i
miRNA-precursor_1628	NovelmiRNA-1345	Nitab4.5_0006920	137229	137322	+	AGUAUAAACAAAAACUUAACUAGCUCUAGAGCUGAAGUUCGACAGUUACUAAAAAAAAAACUUCAACUCUAGAGCUGAAGUUCGACAGGUAUA	AAAAAACUUCAACUCUAGAGCUGA	0.642595	0.566213	2.18748	1.22087	1.10215	1.33329	0.486634	0.0743166	0.359272	1.19595	1.37729	1.23239	1.1321	1.21877	0.306741	1.26854	0.202497	0.596725	0.825355	-0.049773	NovelmiRNA-1345
miRNA-precursor_102	NovelmiRNA-95	Nitab4.5_0000075	670459	670604	+	CCUCCACGUCUUCUGCAUCCUUUUUAUUUUCUUUUACUCAUUCUGGAAUAUUUGUUUACUUAACUUUUUCUGCAUUUUGUCAUAAUAUUCGAAGAGCGAAAAAUUAGGGUUGCAUUAUAUUGGGGGGGUGAGGUUGUCGUGGAGA	UCCACGUCUUCUGCAUCCUUUU	1.36842	0.665749	1.92158	1.74596	1.52957	1.91826	0.888732	0.680038	0.746295	2.00331	1.57758	1.14493	1.31858	1.73126	0.771688	1.57527	0.212005	0.597164	0.546896	0.155988	NovelmiRNA-95
miRNA-precursor_721	NovelmiRNA-607	Nitab4.5_0001560	275402	275478	-	GUGGAUAGAGUUACCUGGUACUUGUUGCUACCUAUUGCUGGAGGGAGGUGGCAGGUAUCCCGUGGAAUUAGUCGAG	AGGUAUCCCGUGGAAUUAGUCGAG	1.36842	1.04426	3.93015	2.18524	2.33164	2.81442	0.633475	0.638217	0.466187	2.36588	2.28213	2.35438	2.11428	2.44377	0.579293	2.33413	0.168551	0.598323	1.53498	0.109636	NovelmiRNA-607
miRNA-precursor_1180	nta-miR156e-5p	Nitab4.5_0003458	239616	239717	-	AGGGAGGUGACAGAAGAGAGUGAGCACACAUGCUGUUUUCUGGCAUGAAAUCAGUCUAUGCUUGAAGCUAUGUGUGCUCGCUGCUCUAUCUGUCACCCCCA	UGACAGAAGAGAGUGAGCAC	0	0	0	1.84059	2.12682	1.58122	0	0	0	1.8658	2.05151	1.91752	0	1.84954	0	1.94495	#DIV/0!	0.598374	0	-0.0954031	nta-miR156e-5p
miRNA-precursor_317	NovelmiRNA-273	Nitab4.5_0000462	141629	141788	-	CGUACCGGUCCAGCAUAAUAUACUGGAGAUUGAUGCACAUGUGUAUGAACUUCCAGCAUAUUAUGCUGGAACUAUAACACGCGGAAAGUUCCAGCAUAAUAUACUGGAGAUUGGAGCACAUGUGUAUGAACUUCCAGCAUAUUAUGCUGGACCGGUAUA	AGCACAUGUGUAUGAACUUCCAGC	0.642595	0.803253	1.97221	0.50717	1.28857	1.55569	0.888732	1.07432	0.944234	0.906446	1.37729	1.74979	1.13935	1.11714	0.969094	1.34451	0.707637	0.598487	0.170258	-0.227367	NovelmiRNA-273
miRNA-precursor_1361	NovelmiRNA-1129	Nitab4.5_0004697	104176	104234	+	CUGGAUGAAUGGAACUCGUGGAUAGAUGUAAAUCGAUCCACGCCUUCCAUUUGUCCAA	GAUGAAUGGAACUCGUGGAUA	6.83546	6.78123	4.51226	6.07277	5.55479	5.52805	6.67151	6.63024	6.61376	5.79451	5.99387	5.70335	6.04298	5.71853	6.6385	5.83058	0.480161	0.599841	-0.59552	-0.112045	NovelmiRNA-1129
miRNA-precursor_963	nta-miR6020b	Nitab4.5_0002332	179719	179830	+	CCUAUGCAGCUGACUUGUAAAUGUUCUUCGAGUAUCUUCAUUCUUCCUUAAUCCUAAUGAAGUUUUAGAGGCGAAGAUACUCGAAAAACAUUUACUUGUUAUUUGUAUAGA	AAAUGUUCUUCGAGUAUCUUC	3.8248	4.33629	2.68914	4.26419	3.13899	3.6967	4.37277	4.42112	4.51058	3.44388	3.39255	3.68925	3.61674	3.69996	4.43482	3.50856	0.169247	0.600928	-0.818081	0.191399	nta-miR6020b
miRNA-precursor_673	NovelmiRNA-566	Nitab4.5_0001387	5937	5999	-	AGAAAUUAGGGUUUGUUCUUGAACAAAGACGACAGAUUUUGGGGCUGAACAACUUGAUUUUC	UAGGGUUUGUUCUUGAACAAAGAC	0.586012	0.459298	2.37476	0.386876	1.52957	1.07026	0.379719	0.408736	0.41372	1.38038	1.52314	0.769422	1.14002	0.99557	0.400725	1.22431	0.298015	0.601969	0.739297	-0.228742	NovelmiRNA-566
miRNA-precursor_869	nta-miR396c-5p	Nitab4.5_0002008	306535	306696	-	CGAAGUCCUAGUCAUGCUUUUCCACAGCUUUCUUGAACUUCUUCUAGCUGAAUUUUGAUCUCUCUUUAGGCAAUUGUGGGUAGUUUUAAUUUGAGAGAUGAGAUUUAAAGCUCUGUAAGUCCAAGAAAGCUGUGGGAAAAGAUGACAAGCUUAGGACUUUU	UUCCACAGCUUUCUUGAACUU	8.23678	8.09509	9.38014	7.5353	7.41785	7.59029	7.69956	8.1329	7.95087	7.4138	7.38589	7.6006	8.57067	7.51448	7.92778	7.46676	0.205554	0.602197	0.642891	0.0477138	nta-miR396c-5p
miRNA-precursor_522	NovelmiRNA-442	Nitab4.5_0000943	497159	497248	+	ACAUGUUAUUAGACUAGUGAGUGUCUUGACUGUACAUCGUCUCUACUCCACUGAGGUUAGUCUUGAUACUUACUGGGUACCGACCGUGG	ACUAGUGAGUGUCUUGACUGUACA	0.112081	0.00678589	0.851194	0.618201	1.10215	1.10588	0	0.305642	0	1.40895	1.18025	0.689252	0.323354	0.942079	0.101881	1.09282	0.47982	0.602558	0.221473	-0.150736	NovelmiRNA-442
miRNA-precursor_1043	NovelmiRNA-878	Nitab4.5_0002716	141387	141463	-	UUGUAUUCAUGGCGUGAAACAUGGGAUUACAACUGGACAGAUUAUUGUAUUCGACUGUAUUCACGGCGUGAAACAU	UCGACUGUAUUCACGGCGUGAAAC	0.190083	0	1.28415	0	0	0.271893	0	0	0	0.690717	0	0	0.491412	0.090631	0	0.230239	0.286742	0.602738	0.491412	-0.139608	NovelmiRNA-878
miRNA-precursor_707	nta-miR319c-3p	Nitab4.5_0001493	215763	215942	+	UAAGAGAGCUUCCUUCAGCCCACUCAUGGAGGAGAACUGGGGUUGAAUUAGCUGCCGCCUCAUUCAUCCAACCACUCAGUAGAAAGGAAUAGGUUUUGUGCUACUGUGAUUGAGUGAAUGAUGCGGGAGAUAGUUUUCUAUUCCUCUCUUUCCUUGCUUGGACUGAAGGGAGCUCCUUU	UUGGACUGAAGGGAGCUCCU	0.264084	0.402715	1.93866	4.10649	4.4191	1.97715	0.0715965	0.305642	0.182394	4.37677	4.40766	3.18202	0.868485	3.50091	0.186544	3.98882	0.275865	0.603587	0.681941	-0.487903	nta-miR319c-3p
miRNA-precursor_444	NovelmiRNA-383	Nitab4.5_0000754	513809	513875	-	GUGGAGAUAAGUUUAGAUCUGGCCAAACUCUUUCAAAUGGAACCUGUUCGGAUAAAACUGCUCCAA	AGUUUAGAUCUGGCCAAACUCU	1.07144	1.08079	0	0	0.151063	0	1.37972	1.50495	1.46619	0.380377	0	0	0.717408	0.0503543	1.45029	0.126792	0.111923	0.605175	-0.732877	-0.0764379	NovelmiRNA-383
miRNA-precursor_1217	NovelmiRNA-1018	Nitab4.5_0003677	183262	183331	-	UAAUUUCGGAUUUCGGAUCGGAUCGGAUCGUAUUAAAAUUAUACCAAUCCGAUCCGAAAUCCGAAAUUU	AUUUCGGAUUUCGGAUCGGAUCGG	0	0.28242	0	0	0.414097	0.140648	0	0	0	0	0.282128	0.0194007	0.0941401	0.184915	0	0.10051	0.373901	0.607929	0.0941401	0.0844057	NovelmiRNA-1018
miRNA-precursor_1418	nta-miR6155	Nitab4.5_0005090	37864	38025	-	AAAUUGGAUGUCACUUCUUACGCAGGUGUGAUAAGGUUGCCUUGCUCUUGCAUUCUCUUAGAUAAUUUGAUUCAGCUUGCUACCUGAAUUAAAGUUUUGGUAGAGAGAAUUCGAGAGUAAGGCUAUCUUAUGAUACGUGCAGAAGAAGUAACAUCCAAUUA	UAAGGUUGCCUUGCUCUUGCA	2.78765	2.89841	3.93015	2.80583	2.9166	2.74833	2.42075	2.90831	2.5777	2.78091	2.87798	2.68925	3.2054	2.82359	2.63558	2.78272	0.218884	0.607965	0.569818	0.0408705	nta-miR6155
miRNA-precursor_1421	nta-miR6155	Nitab4.5_0005090	44268	44422	-	AAAUUGGAUGUCACUUCUUACGCAGUUGUGAUAAGGUUGCCUUGCUCUUGCAUUCACUUAGAUAAUUUGAUUCAGCUGAAUUAAAUUUUUUGGUAGAGAGAAUUCGAGAGCAAGGCUACCUCAUGAUACGUGCAGAAGAAGUAACAUCCAAUUC	UAAGGUUGCCUUGCUCUUGCA	2.71034	3.00679	3.93866	2.78218	2.73603	2.86727	2.59814	2.82688	2.54148	3.06744	2.89951	2.63678	3.21859	2.79516	2.6555	2.86791	0.212716	0.608453	0.563095	-0.0727531	nta-miR6155
miRNA-precursor_202	NovelmiRNA-177	Nitab4.5_0000241	577612	577703	-	GCACAGGUUAUUAGACUAGUGAGUGUCUUGACUGUACCUCGUCUCUACUCCAUUGAGGUUAGUCUUGAUACUUACUGGGUACCGACUGUGG	AGUCUUGAUACUUACUGGGUACCG	0.264084	0.616839	1.61673	1.11124	1.60172	1.63097	0.00120718	0	0.788115	1.73652	1.60406	1.34133	0.832551	1.44798	0.263107	1.56064	0.303499	0.611387	0.569443	-0.112655	NovelmiRNA-177
miRNA-precursor_1499	NovelmiRNA-1239	Nitab4.5_0005590	42147	42223	-	UACAACACAAAAACUUCAGCUCUAGAGCUAAACUUCAGGCCCGGCUACUAGAAUGCUGAAGUUUUGCGUGAUUGUC	ACUAGAAUGCUGAAGUUUUGCGUG	3.43401	3.96343	3.75327	3.1762	3.44384	3.13204	3.51848	3.93013	3.52302	3.10284	3.60406	2.49071	3.7169	3.25069	3.65721	3.06587	0.786095	0.611893	0.0596906	0.184824	NovelmiRNA-1239
miRNA-precursor_245	nta-miR166d-3p	Nitab4.5_0000307	660812	660947	+	UGGGGAAUGUUGUUUGGCUCGAGGAUUCUUCAAUCUUGAUCAAAUUCUUUCUAUUUUUUAUAGAUCUGCAUAUUAAUAUAGAUCUAUAAUAUUGAAUCAUGAUUUUGGUGUCGUCGGACCAGGCUUCAUUCCCCU	UCGGACCAGGCUUCAUUCCCC	6.6137	6.41349	7.96702	8.17421	8.00156	8.56391	6.39952	6.48371	6.3636	8.36405	8.15781	7.84999	6.99807	8.24656	6.41561	8.12395	0.299629	0.612524	0.582459	0.122613	nta-miR166d-3p
miRNA-precursor_1355	NovelmiRNA-1124	Nitab4.5_0004656	171405	171524	-	AAAAGAAUGAUGAAAAAAUUAAAAAAGACAACAUAGAAACUAUUUCCAGCAAGUAAAUUAUUAGCUAUGUAUAGGAAUAAACUCUUACUGUUUGCUUGUCCUUUUUCGAUUCUUCUUUG	AAGAAUGAUGAAAAAAUUA	0	0	0.814668	3.30626	3.86622	1.93816	0	0	0	3.29111	3.59088	3.18933	0.271556	3.03688	0	3.35711	0.373901	0.613331	0.271556	-0.320226	NovelmiRNA-1124
miRNA-precursor_569	NovelmiRNA-479	Nitab4.5_0001059	639579	639677	-	GGAAUGAUGGGGACGCUGACUGGCGCAUUGAGCAACCUCUCAAGCAACCAUUAGAGGUUGAGGUUGCUCAAUGCGUCAGUCAACGUCCUCAUCAUUCA	ACGCUGACUGGCGCAUUGAGC	9.56935	9.95845	5.33984	8.91571	8.50509	8.53746	10.5253	10.3546	10.4716	8.45398	9.0153	8.83464	8.28921	8.65275	10.4505	8.76797	0.217941	0.614895	-2.16127	-0.115219	NovelmiRNA-479
miRNA-precursor_426	NovelmiRNA-369	Nitab4.5_0000726	659092	659197	-	CUUCUUCAUGCUUGGAUCAUCUUGUUGAACAAAAACAUAUCUUUUUCACUUGACCUACAAAAAAAAAAGAAAAAAAGGACAACAAAACGAUAAAAGCACAAGAAA	AUGCUUGGAUCAUCUUGUUGAACA	1.52712	0.888141	3.52927	2.43317	2.60172	3.16618	1.20284	1.4334	0.746295	2.82398	2.97244	2.77914	1.98151	2.73369	1.12751	2.85852	0.356874	0.614979	0.853997	-0.124829	NovelmiRNA-369
miRNA-precursor_833	NovelmiRNA-702	Nitab4.5_0001903	121601	121902	-	UCAUGUAAAGAUAAAAGUGAACGAAAAUACUGUUCAAAAUUCGGAAAAGUACUCCAGUAUAUUAUACUUGAGUUCCAGCAUAAGUAUAUUGGAACUCCAGUAUAUAUAUAGUACUGGAACUCCAGUAUAUAUAUAGUAGUUCCAGUAUAAUAUAUUGGUUAUGCUAGACCGGUAUAUUAUAUUGGAACUCCAGUAUAUUAUACUGGAGUUUCAAUAUAUUAUACUGGAAUUUCAGUAUAUUAUACUGAAGUAUUUUUCCGGAUUUUGAACAGUGUUUUCGUUCAGAUUUAUCUUUACAUGA	UUCCGGAUUUUGAACAGUGUUUUC	4.18056	3.90352	5.49361	3.98225	4.22717	4.07925	3.65656	4.03859	3.85359	3.81334	4.14011	4.12602	4.52589	4.09622	3.84958	4.02649	0.249693	0.615487	0.676314	0.0697335	NovelmiRNA-702
miRNA-precursor_584	NovelmiRNA-493	Nitab4.5_0001118	496190	496288	-	CCAAAAGUACUGGAUUCAGUUGAACCCGAUACAGAUACCAUGCAUCCGCCUCUGCUAGUGGCUACCCCUUUGGCAACACAUAUGAAUGUAACUUUUGA	AAAGUACUGGAUUCAGUUGAACCC	0.800137	0.888141	2.22971	0.721295	1.4921	1.36304	0.964681	0.504951	0.944234	1.29111	0.86709	0.986234	1.30599	1.19215	0.804622	1.04814	0.360758	0.62172	0.501372	0.144001	NovelmiRNA-493
miRNA-precursor_1235	nta-miR167b-3p	Nitab4.5_0003773	3578	3820	-	AUAUUGGUUUUUGAGAGGUUGAAGCUGCCAGCAUGAUCUGGUACGAACAAAGUCCAUUUCUUGCUAUAUAUAUAUUUUCUUGCAAAGAAUAAUCUUGAGGUGUUUUGGGUUUGAAUUUAGCUAAGUGAUUUGGAAAAGAAAUUGGAAUUUUGCAAAGUUUUUAUUGAAAGAGAAUAUAGGUAGCUUUCAUGGGUUUGGUUCCAUCAGGUCAUCUAGCAGCUUCAAUCACUCACCACCAAUAC	AGGUCAUCUAGCAGCUUCAAU	4.83394	5.23053	1.90431	1.88568	1.88803	1.14065	4.46391	4.94522	4.59841	1.05845	1.63005	1.70972	3.98959	1.63812	4.66918	1.46607	0.555858	0.621855	-0.679588	0.172048	nta-miR167b-3p
miRNA-precursor_1345	NovelmiRNA-1114	Nitab4.5_0004573	91522	91680	-	GUGUCCAUUGGGAUUAUGGAAAUCACGACGGACUUUGGACAAGGCUUGCCUUAGUGAGUUAUUACACAUACAACAUUGACUGCACCACUGAUCGACUAGCUUUACAGCAAAUAAGCCUUUUCAAACUUAAAGGGUGAUUGAGGAAGAUUUUGGACACU	GACGGACUUUGGACAAGGCUUG	0.334473	1.08079	0	0.618201	0	0.392187	1.20284	1.19461	0.302688	0.780915	0.680677	0.0194007	0.471753	0.336796	0.900047	0.493664	0.382876	0.628089	-0.428294	-0.156868	NovelmiRNA-1114
miRNA-precursor_1559	NovelmiRNA-1289	Nitab4.5_0006132	89752	89823	-	CGAGUAAUCUGACUGAGGAGGCUGUUGGUAAGAGGAAUUAAUCAUAGGUCUUUCGUGUGGGAAACCACUCA	AAUCAUAGGUCUUUCGUGUGGGAA	0	0.402715	2.18748	0.0332389	0.331635	1.30292	0	0	0	0.543875	0	0.46686	0.863397	0.555931	0	0.336912	0.268313	0.629001	0.863397	0.21902	NovelmiRNA-1289
miRNA-precursor_72	NovelmiRNA-67	Nitab4.5_0000052	1202197	1202320	-	CCUAUGUUGCUCGAACUCUCCAAAAGUGUUGUCGCACCCGUGUCGGAUCCUUCAAAAAUGCACUAAAUUUGGAGGAUCCGACACGCACCCAACAACAUUUUUGAAGAGUCCGAGUAACAUAGA	AUGUUGCUCGAACUCUCCAAA	0.896352	1.08079	1.59536	0	0.244172	0	0.808562	1.22318	0.98076	0.195952	0.215014	0	1.19083	0.0813908	1.00417	0.136989	0.482293	0.629272	0.186664	-0.0555978	NovelmiRNA-67
miRNA-precursor_1829	NovelmiRNA-1529	Nitab4.5_0009759	9380	9442	-	CACGGGUACAUUGACUGUGACGUGGUUCGAGAUAAGUUUUCACAACGUUGCAAUUCUCCGUA	UUGACUGUGACGUGGUUCGAGA	0.527118	0.151176	0	0.907708	0	0	0.633475	0.0101862	0.182394	0.690717	0.407659	0.314857	0.226098	0.302569	0.275352	0.471077	0.849323	0.629431	-0.049254	-0.168508	NovelmiRNA-1529
miRNA-precursor_1891	NovelmiRNA-1584	Nitab4.5_0011469	40865	40995	-	CUAGAGCUAAAGUUUUUAUUUUGUAACUGACGAACUUCAGUUCUAGAGCUAAAGUUUUUGUUUUUGUAACUGGCGAACUUUAGCUCUAGAGCUGAAGUUUUGUUUAGUAACUGGCAAACUUCAGCUUUAG	GGCGAACUUUAGCUCUAGAGCUGA	0	0	1.57366	0	0.414097	0.877614	0	0	0	0.260082	0.466552	0.144932	0.524553	0.43057	0	0.290522	0.373901	0.631806	0.524553	0.140048	NovelmiRNA-1584
miRNA-precursor_1086	NovelmiRNA-915	Nitab4.5_0002940	682	926	+	AGGUUGUAAAAAUGGGAGGCAUGGUCGAGGAGGGGCUUAAGUCCAACAAGAUCAUUAGUUAUUCAGCGAUCAAGGCAACCACCCAGGAUAUUCAAAGCGUCACUGGAGGUGUACUUGGGAAAAAGAAGAAAGAAGAUGUCACGACUGUUGAGUUCGGAGCUUGGUUCGGAUCUAGAGGCCCGUCACCCUACCAUAGCCAAUCACGACCCUACCACCAAAAUUACCCCCACACUUCAUAUAGCCC	UGUCACGACUGUUGAGUUCGGA	4.58601	4.79228	2.27073	3.08248	3.16304	3.42076	4.9762	4.84308	4.71953	3.58201	3.55062	2.9087	3.88301	3.22209	4.84627	3.34711	0.301017	0.632619	-0.963258	-0.125017	NovelmiRNA-915
miRNA-precursor_1023	NovelmiRNA-864	Nitab4.5_0002611	11873	11994	+	AAUUCGAACUCAAGACCUCUAGUUAAGGACAAAAAAAUGCACCACUCUACCACAUUUCUUUUUGGUACCUUUAAUUUGUUUGAGUUAUAUUGGUCCAAUCAAGAGGUUGUGAAUUCGAGUC	AAUCAAGAGGUUGUGAAUUCGAGU	4.80943	4.85952	5.42408	4.52865	4.75987	4.19127	4.45407	4.64879	4.58364	4.33643	4.6106	4.22175	5.03101	4.49327	4.56217	4.38959	0.0843443	0.633859	0.468847	0.103672	NovelmiRNA-864
miRNA-precursor_820	NovelmiRNA-692	Nitab4.5_0001842	271122	271208	-	GGUGGAGUAUUCCAAAGGGAUCGCAUUGAUCCUGUGUCCCAAUUACAGUCUAAUGGGAUCAUGCGAUCUCUUCGGAUUUCUCCAUA	AUCAUGCGAUCUCUUCGGAUU	8.53788	8.03382	4.09532	3.97706	2.63649	3.44182	8.615	8.86704	8.86737	3.99862	3.89416	2.95229	6.88901	3.35179	8.78313	3.61502	0.249439	0.634486	-1.89413	-0.263232	NovelmiRNA-692
miRNA-precursor_937	nta-miR394-5p	Nitab4.5_0002245	363100	363190	+	AGUAGAGCCAUUUUGGCAUUCUGUCCACCUCCAUUGCUAGCUCCAUAUCUUUCAAUGAGGAGGGGGCCAGAGUGCCAAACUAGCUCUGCA	UUGGCAUUCUGUCCACCUCC	1.40159	4.99726	5.04694	1.7702	5.68088	0.271893	2.65656	5.48886	4.61883	4.27568	5.46655	1.14493	3.81526	2.57433	4.25475	3.62905	0.779722	0.636277	-0.43949	-1.05473	nta-miR394-5p
miRNA-precursor_972	NovelmiRNA-821	Nitab4.5_0002377	251890	251986	+	CGCUACUCUCAUGUGUUUCCUUUUCACGAACCAGAGUCUUAUGUAAAGAAAAAGAGCUUUGGUGUGAUUACAAUAGCAUACCUAUUUGUUUUGGCA	AAAGAGCUUUGGUGUGAUUACAAU	0	0	1.50655	1.11124	0.63649	1.10588	0	0	0	0.780915	0.577584	1.14493	0.502182	0.951205	0	0.834477	0.373901	0.636652	0.502182	0.116728	NovelmiRNA-821
miRNA-precursor_1764	NovelmiRNA-1467	Nitab4.5_0008732	84939	85031	-	AGCAAAGUAUACCGGUCUAGCAUAAUAUGCUGGAAGUUCAUACACAGGUGCACCGAACUCCAGUAUAUUAUGUUGGACCGGUCUCUGUUGCA	AUUAUGUUGGACCGGUCUCUGUUG	1.15161	1.00679	2.29745	0.721295	0.331635	0.503218	0.808562	0.872683	0.41372	0.380377	0.992621	0.514165	1.48528	0.518716	0.698322	0.629054	0.143102	0.638439	0.78696	-0.110338	NovelmiRNA-1467
miRNA-precursor_857	nta-miR156e-5p	Nitab4.5_0001987	428261	428358	+	AGGUGACAGAAGAGAGUGAGCACAUAUGGUGUUUUCUUGCAUGAUAUGUUUAUCCCAUGCCUGAAGCUAUGCGUGCUCACAGCUCUAUCUGUCACCC	UGACAGAAGAGAGUGAGCAC	0	0	0.229706	2.09213	2.15106	1.44877	0	0	0	1.56941	1.95198	1.78879	0.0765686	1.89732	0	1.77006	0.373901	0.638482	0.0765686	0.127263	nta-miR156e-5p
miRNA-precursor_415	NovelmiRNA-359	Nitab4.5_0000694	667644	667783	-	UUUAGCUGCUUGUAAGCUGUCUGCAUGAGCUGCUUGCAACCUGCCUGUUUAAUAAGAAGCUGCUGCAAAUCAUUUCAUUGAGCUGCUUGCAACCUGCCUGCAUCAGCUGCUUGUAGAUAAACUUCAACAGAGUACUAAA	AGCUGCUUGUAGAUAAACUUCAAC	0.527118	0.513746	2.15862	0.721295	1.4141	1.67907	0	0	0	1.29111	1.14462	0.917521	1.0665	1.27149	0	1.11775	0.122533	0.64127	1.0665	0.153735	NovelmiRNA-359
miRNA-precursor_644	nta-miR397b-5p	Nitab4.5_0001320	126468	126602	+	GCAGAGUGCUUAGAAAUAUCAUUGAGUGCAGCGUUGAUGAAAAUGUCGAAUUUCUGCAGAUACUGAUGCUGCAUUAUUAUUCAUUUCAGACAGUUUUCAUCUACGCUGCACUCAAUCAUGUUUCAGCGCUCUGA	AUUGAGUGCAGCGUUGAUGAA	3.15161	2.06264	3.09151	2.16709	1.60172	2.46258	2.74537	3.76992	3.48538	1.98445	1.79998	2.05182	2.76859	2.07713	3.33356	1.94542	0.293005	0.643442	-0.564972	0.131716	nta-miR397b-5p
miRNA-precursor_607	NovelmiRNA-513	Nitab4.5_0001186	30778	30856	+	ACUGUAUUCAUGGCGUGAAAUAUGGGAUUACAGCUGGACAAAUUAUUGUAUUCGACUGUAUUCACGGCGUGAAACAGG	UCGACUGUAUUCACGGCGUGAAAC	0	0	1.33662	0	0	0.392187	0	0	0	0	0.86709	0	0.44554	0.130729	0	0.28903	0.373901	0.643958	0.44554	-0.158301	NovelmiRNA-513
miRNA-precursor_1226	NovelmiRNA-1025	Nitab4.5_0003714	12671	12775	-	CUGUCUGUAUGAGCUGCUUGCAACCUGCCUGUUUAAUAAGAAACUGCUAUAAAUUAUUUCAUUGAGUUGCUUACAACCUGCCUGCAUCAGCUGCUUGUAGAUAA	CUGUAUGAGCUGCUUGCAACCUGC	1.69704	1.43128	2.6273	1.50717	2.22145	2.05211	1.17113	1.4334	0.90676	1.90645	2.19774	1.08353	1.91854	1.92691	1.17043	1.72924	0.129823	0.644806	0.748112	0.197674	NovelmiRNA-1025
miRNA-precursor_1379	nta-miR156e-5p	Nitab4.5_0004815	68676	68769	+	AAGACUGACAGAAGAGAGUGAGCACACGCAGGCAAUUGUAUAGAGAUUAUAUUACUGUCAUUUGCGUGUGCUCACUUCUCUUGCUGUCAUCUC	UGACAGAAGAGAGUGAGCAC	0	0	0.336621	2.11124	2.4141	1.1746	0	0	0	1.64341	1.72959	1.76942	0.112207	1.89998	0	1.71414	0.373901	0.646129	0.112207	0.185838	nta-miR156e-5p
miRNA-precursor_844	NovelmiRNA-713	Nitab4.5_0001947	431405	431491	-	GGUGGAGUAUUCCAAAGGGAUCGCAUUGAUCCUGUGUCCCAAUUUGAGUCCAAUGGGAUCAUGCGAUCUCUUCGGAUUUCUCCAUA	AUCAUGCGAUCUCUUCGGAUU	8.61877	8.15386	4.16226	3.82332	2.88803	3.73132	8.81963	8.93419	8.98498	3.91145	4.19774	3.0194	6.9783	3.48089	8.91293	3.70953	0.243413	0.6474	-1.93464	-0.228638	NovelmiRNA-713
miRNA-precursor_1044	nta-miR164-3p	Nitab4.5_0002716	230705	230818	+	AGGUGGAGGGUUAUUUAAGCUGGAGAAGCAGGGCACAUGCUAAAUUACUUGGUAACUUUGAUCUUUCAAGAAUUUUGCAUGUGCUCUUGCUCUCCAGCUUAAUUCUCCCACCA	CAUGUGCUCUUGCUCUCCAGC	0	0	0	0.950777	0.151063	0	0	0	0	0	0.680677	1.05182	0	0.36728	0	0.5775	#DIV/0!	0.647894	0	-0.21022	nta-miR164-3p
miRNA-precursor_32	nta-miR4376	Nitab4.5_0000022	16959	17080	-	AAGGCUUGCUACGCAGGAGAGAUGAUGCUGGAUAAUGGAGCAUCCCUACUUAGCUAUCUCAAGAGAUUGGAGGGGGGCUUUGAUUGUUUAGCCAGCAUCAUACUCCUGCAUAUUAAGCCUC	ACGCAGGAGAGAUGAUGCUGGA	6.79	7.45756	4.64301	4.78515	4.27208	4.86207	7.57068	7.27185	7.13355	4.6404	4.88609	3.86375	6.29686	4.63977	7.32536	4.46341	0.297195	0.649412	-1.02851	0.176354	nta-miR4376
miRNA-precursor_701	NovelmiRNA-590	Nitab4.5_0001476	385425	385598	-	GUUAGAGAGUAGAAAAUAUUAUUUUAAGAAAAUAAUUUUUUAUGCUGUUCUCCUUAUCCCUCCCCUUCCCUUCCCCCAACUCCUCAUAUUUCCUCUGCUCCCCCCUCCCAAAUACCCAACACACAACAUUUUCAGGACUUUAUUUUCUUCAAGAAUUUAAUUAUUCUUCUAAA	AGGACUUUAUUUUCUUCAAGAAUU	1.26408	0.846321	3.49505	1.50717	2.07706	2.43483	0	0.798682	0	2.29111	1.97244	2.17468	1.86849	2.00635	0.266227	2.14608	0.137347	0.650418	1.60226	-0.139723	NovelmiRNA-590
miRNA-precursor_335	NovelmiRNA-287	Nitab4.5_0000492	746479	746595	+	UUCUAUGUUGCUCGGACUCUCCGAAAAUGUGCUUGUCGGAUCCUUCAAAUGUAGUGUAUAUUAGGAGGAUCCGACACAGGUGCGGCAGCAUUUUGGAGAGUCCGUGCAACAUAGAU	UGUUGCUCGGACUCUCCGAAAA	2.00824	2.6896	0	0.50717	0.703604	0	2.30864	3.06645	2.67006	0.491408	0.346258	0	1.56595	0.403591	2.68172	0.279222	0.253102	0.651658	-1.11577	0.124369	NovelmiRNA-287
miRNA-precursor_898	NovelmiRNA-753	Nitab4.5_0002140	42508	42663	-	CGCCUUUGAUGUUCAGAUCUUCCGGUGCUCCUGUCGCAGAUGACUUUCGCCCUUCUCUACAACGACCCUUCGAAUCAAAUAUUUUGGAAGGUUUUUAGUGUGAUAAGUGCGAGUCAUCUGUGACAGGAUAAUGGAAGAUCUAGUUAUCAAAGGCU	GUGCGAGUCAUCUGUGACAGG	6.39234	6.90097	3.81467	6.30211	5.98901	5.94678	6.55733	6.51942	6.39608	6.07191	6.31855	5.42879	5.70266	6.0793	6.49094	5.93975	0.456203	0.65326	-0.788287	0.139545	NovelmiRNA-753
miRNA-precursor_1456	NovelmiRNA-1200	Nitab4.5_0005354	61273	61496	-	UGUGUGUGUAUGCAAGACACAUGUCUUGCAUUUAUUGGUUUGGUGUAAAUAUUGGAUGUAUUUAAGUAUUUAUCCUUGUAACAUGCUUUGAUUUUUUGGUAUUAUUGGACAAAGAUUAACCAAUAUCAAAAAAUCGAAGCAUGCUAAACGGUGAAAACUUAAUCAUGCCUAACGUUUACACCAAAUCAAUGAAUGCAAGAUACGUGUUUUGUAUAAACACACU	UCUUGCAUUUAUUGGUUUGGUGUA	0	0	0.229706	0	0	0.392187	0	0	0	0.380377	0	0.260409	0.0765686	0.130729	0	0.213595	0.373901	0.655724	0.0765686	-0.0828661	NovelmiRNA-1200
miRNA-precursor_258	NovelmiRNA-221	Nitab4.5_0000324	404063	404227	-	UGGCGAAAGUUGGAUUUUUGGGAAGUUUGACUGGGGAGUUGAAUUUUUGUUAUCUUGGUCGGAAUCCGAUUCUGGAAAUUGGAAUAGGCCCAUAAUGUGAAAUGUGACUUGUGUACAAAAUUUGAAGUCAAUCGGACGUAAUUUGACAGGUUUCGGCGUCGUUU	AAUUUGAAGUCAAUCGGACGUA	0.800137	1.28242	0	0.563754	0.4921	0.748331	1.98306	1.59515	1.46619	0.321483	1.03215	0	0.694186	0.601395	1.68147	0.451211	0.0713587	0.657748	-0.98728	0.150184	NovelmiRNA-221
miRNA-precursor_749	NovelmiRNA-631	Nitab4.5_0001634	484425	484510	+	UCUUUUUUUCUUAAAUUCCGUGUCGAGUCAAACUAACUCAUCUAAAUUGAAUCUAAAUUGAAACGGAUGGAGUAAGAAAUUAAGC	AUUCCGUGUCGAGUCAAACUAACU	0.697043	0.616839	3.15132	0	0.703604	0.748331	0.264242	0.760208	0.613029	0.321483	0.523136	1.08353	1.4884	0.483978	0.545826	0.642717	0.326979	0.65818	0.942574	-0.158738	NovelmiRNA-631
miRNA-precursor_791	NovelmiRNA-667	Nitab4.5_0001748	63953	64025	+	AGAGUUGGAACGAGUUUACCGAAUUGACGAACAACUUAUUGGAAAUUAAUUAUCGCUGAAGACUUCAAUUCA	AACGAGUUUACCGAAUUGACGAAC	0	0	0.0528281	0.448276	0.414097	0.957784	0.379719	0	0.182394	0.865804	0.729587	0.514165	0.0176094	0.606719	0.187371	0.703185	0.201064	0.660099	-0.169762	-0.0964659	NovelmiRNA-667
miRNA-precursor_374	NovelmiRNA-324	Nitab4.5_0000595	808808	808919	+	AGAGAUUGGUGCACCUGUGUAUGAACUUCCAGCAUAUUAUGCUGGAACUCCAACACGAGGAAAGUUCGAGCAUAAUAUACUGGAGAUUGGAGCACAUGUGUAUGAACUUCC	AGAUUGGUGCACCUGUGUAUGAAC	2.61458	2.97803	4.25378	1.74596	2.31026	2.47625	2.46064	2.76021	2.67006	2.46444	2.21501	2.18933	3.28213	2.17749	2.6303	2.28959	0.266249	0.661905	0.651827	-0.112103	NovelmiRNA-324
miRNA-precursor_1479	NovelmiRNA-1222	Nitab4.5_0005478	13807	13952	-	UUCCAGCAUAAUAUACUGGAGAUCGGUGCACUUGUGUAUGAACUUCUAGCAUAUUAUGCUGGAACUCCAACACGCGGAAAGUUUCAGCAUAAUAUACUGGAGAUUGGUGCACCUGUGUAUGAACUUCCAGCAUAUUAUGCUGGAC	ACUUGUGUAUGAACUUCUAGCAUA	1.33447	1.31345	1.77719	0.255631	0.99906	1.20776	1.37972	1.50495	1.51681	1.09407	1.24896	0.604363	1.47504	0.820818	1.46716	0.982466	0.962494	0.6666	0.00787699	-0.161648	NovelmiRNA-1222
miRNA-precursor_1876	NovelmiRNA-1570	Nitab4.5_0011001	1588	1740	-	CUCCAGCAUAAGUAUACUAGAACUCCAGCAUAUUAUAAUGGAGUUCCAGCAUAAGUAUACUGGAACUCCAGUAUAAUAUAAUAUAUUGGUCCAGUAUAAUAUGCUGGAAGUUCAUACACCGGUGCACCGAUCUCCAGUAUAUUAUGCUGGAC	GCAUAAGUAUACUAGAACUCCAGC	0	0.616839	1.83305	0	0.5661	0.792725	0.53726	0.680038	0.658832	0.0584486	0.407659	0.514165	0.816629	0.452942	0.625377	0.326758	0.741245	0.667916	0.191252	0.126184	NovelmiRNA-1570
miRNA-precursor_1691	NovelmiRNA-1399	Nitab4.5_0007607	117754	117821	-	AAUUUCAGCUUUAGAGCUGAAGUUUUUGUUUUUGUAACUGACGAACUUUAGCUCUAGAGCUGAAGUA	GACGAACUUUAGCUCUAGAGCUGA	0.112081	0.151176	1.81467	0	0.63649	0.918256	0	0	0	0.380377	0.523136	0.260409	0.692642	0.518249	0	0.387974	0.284623	0.668121	0.692642	0.130275	NovelmiRNA-1399
miRNA-precursor_1234	nta-miR167b-3p	Nitab4.5_0003773	3578	3820	-	AUAUUGGUUUUUGAGAGGUUGAAGCUGCCAGCAUGAUCUGGUACGAACAAAGUCCAUUUCUUGCUAUAUAUAUAUUUUCUUGCAAAGAAUAAUCUUGAGGUGUUUUGGGUUUGAAUUUAGCUAAGUGAUUUGGAAAAGAAAUUGGAAUUUUGCAAAGUUUUUAUUGAAAGAGAAUAUAGGUAGCUUUCAUGGGUUUGGUUCCAUCAGGUCAUCUAGCAGCUUCAAUCACUCACCACCAAUAC	AGGUCAUCUAGCAGCUUCAAU	4.80634	5.24267	1.81467	1.74596	1.37346	1.44877	4.32314	5.00403	4.83376	1.5945	0.86709	1.70972	3.95456	1.52273	4.72031	1.39044	0.523457	0.669044	-0.765745	0.132292	nta-miR167b-3p
miRNA-precursor_711	NovelmiRNA-598	Nitab4.5_0001508	534461	534518	+	GGUUUUUGCUCGACGACGGAUUCGCCGAAAAUUAGGGUUUGUUCUUGAACAAAGACG	AGGGUUUGUUCUUGAACAAAGACG	1.72352	1.48678	3.41801	2.50717	2.54795	2.42076	1.13871	1.27868	1.56572	2.93619	2.87798	2.05182	2.20943	2.49196	1.3277	2.622	0.228663	0.675048	0.881732	-0.130038	NovelmiRNA-598
miRNA-precursor_1956	NovelmiRNA-1637	Nitab4.5_0015752	9141	9315	+	UGGGGCAUUUGCAUCUAUACCCGUUUUUUUGGUCACGUUUUAACUUGUGCCCACUUUGCCAAAAAAAUUGCAAGCGUACCCACUUUUUCGCGUAAAUUAGCUUGCAAUUUCUUUUGCAAAGCGGGCACAAGUUAAAACGUGACCCAAAAAGCGGGUAUAGAUGCAAAUGCCCCC	AAAGCGGGCACAAGUUAAAACGU	0.849046	1.54022	2.31063	0.863314	1.88803	1.79273	1.48663	1.19461	1.24379	1.40895	2.03215	1.60436	1.56663	1.51469	1.30835	1.68182	0.58185	0.67896	0.258284	-0.16713	NovelmiRNA-1637
miRNA-precursor_818	nta-miR4376	Nitab4.5_0001830	39834	39954	+	AAGGCUUGCUACGCAGGAGAGAUGAUGCUGGAUAAUGGACCAUCCCUGCUUAGCUAUCUCAAGAGAUUGGAGGGAGCUUUGAUUAUUUAGCCAGCAUCAUACUCCUGCAUAUUAAGCCUC	ACGCAGGAGAGAUGAUGCUGGA	6.77029	7.22136	4.45111	4.88568	4.00572	4.6967	7.35038	7.44973	7.02297	4.52116	4.63968	3.98203	6.14759	4.52937	7.27436	4.38096	0.263945	0.680994	-1.12677	0.148411	nta-miR4376
miRNA-precursor_855	nta-miR156e-5p	Nitab4.5_0001987	300900	301003	+	AGGAGGUGACAGAAGAGAGUGAGCACAUAUGGUGUUUUCUUGCAUGAUAUGUUUAUCCCAUGCCUGAAGCUAUGCUUGCUCACUGCUCUAUCUGUCACCCCCA	UGACAGAAGAGAGUGAGCAC	0	0	0.483462	1.9926	2.37346	1.55569	0	0	0	1.49141	1.86709	2.15988	0.161154	1.97391	0	1.83946	0.373901	0.682462	0.161154	0.134453	nta-miR156e-5p
miRNA-precursor_1617	NovelmiRNA-1335	Nitab4.5_0006781	10388	10503	-	AUAUUAGUAUAUCAGGUUAUGGUUUUGGAAUAGUGUUUUAUGUGGUUCAUUAUAAAAAUGAUGAUUUUGUGACAAACUUAUCUAUGGCGAGGACUAUGAUUUGUGAUAAUGAUAA	AGGACUAUGAUUUGUGAUAAUGAU	1.55687	0.713055	3.90431	2.79405	2.75197	2.69085	0.53726	0.943072	0	3.15437	2.89951	2.45479	2.05808	2.74562	0.493444	2.83622	0.190232	0.683641	1.56463	-0.0906027	NovelmiRNA-1335
miRNA-precursor_1306	NovelmiRNA-1082	Nitab4.5_0004340	40552	40645	+	CAGCUCUAGAGCUGAAGUUUUUGUAACUGGCGAACUUCAGCUCUAAAGCUGAAGUUUUUGUUUUGUAACUGGCGAACUUCAGCUCUAGAGCUA	GGCGAACUUCAGCUCUAGAGCUA	0.800137	1.54022	3.22971	1.38688	1.5661	1.70253	0	0.908307	1.05115	2.16279	1.70534	1.17468	1.85669	1.55183	0.653152	1.68093	0.202662	0.68891	1.20353	-0.1291	NovelmiRNA-1082
miRNA-precursor_75	NovelmiRNA-70	Nitab4.5_0000054	1050866	1050967	-	GGUCUUGCUCUGAUACCAUGUUAAAUGGACAUUGGGCCUAACUCAACCCUAAAAGCUUAGCUCAUGAGAUGAGGAUUGCCCAAGCCAUAUUUAGGAGACCA	AUGGACAUUGGGCCUAACUCAACC	0	0	0.57366	0	0.63649	0.140648	0	0.35811	0.118264	0.0584486	0	0.41795	0.19122	0.259046	0.158791	0.1588	0.889104	0.689318	0.032429	0.100246	NovelmiRNA-70
miRNA-precursor_1837	NovelmiRNA-1535	Nitab4.5_0010066	1468	1649	+	AGUAGCCACUUUGAAGGGCUGCUAUUUAGAAAUUAGCGAGUGUAUUCUAUUUCAGUUUUUCAGUUUAAUUUUUCAAGAUAAAAGUGUCCUGGGUUGUCUUGAAAUUAUAUUUUUAGUUUAAAAUAUCAUGACAAAAUAAUUACUGGUUAAUCCUUAAAUAGCAUCCCUGAAAAUGGUUAUC	AAGGGCUGCUAUUUAGAAAUUAGC	0	0	1.75808	0.185242	0.331635	0.333293	0	0	0	0.543875	0.0706238	0.0194007	0.586028	0.28339	0	0.2113	0.373901	0.699912	0.586028	0.0720902	NovelmiRNA-1535
miRNA-precursor_1726	NovelmiRNA-1431	Nitab4.5_0008165	74474	74558	-	AGCGCGUUAACCCCAGCCCGCUCACAACCCGCUCGCUAACCGAACGGGCUGGGGUUUUUCCCAUUCAGCCCGUCCCAGCCCGCC	ACCGAACGGGCUGGGGUUUUUCCC	0.896352	1.11641	2.80539	0.81751	1.45363	1.65522	0	0.760208	0.41372	1.61916	1.52314	1.14493	1.60605	1.30879	0.391309	1.42908	0.131345	0.700529	1.21474	-0.120291	NovelmiRNA-1431
miRNA-precursor_402	NovelmiRNA-348	Nitab4.5_0000667	546207	546311	+	CAUGACUAUGAUGAACAUCUAACUUUUAUCCUAGAUAUAAUUCUUUCACUCUAUUAGUAGAGGCGGAUCCAGGAUUCAAAGGUUGCGGGUGUCAUCAUGUUAUA	AGAGGCGGAUCCAGGAUUCAAAGG	1.87289	1.90861	3.66369	1.9294	1.82913	1.55569	1.56192	2.07432	1.41372	1.66726	1.88879	1.58234	2.48173	1.77141	1.68332	1.71279	0.269916	0.705346	0.798411	0.0586145	NovelmiRNA-348
miRNA-precursor_613	NovelmiRNA-516	Nitab4.5_0001200	133726	133865	+	UUUAGCUACUUGUAAGCUGUCUGCAUGAGCUGCUUGCAACCUGCCUGUUUAAUAAGAAGCUGCUACAAAUCAUUUCAUUGAGCUGCUUGCAACCUGCCUGCAUUAGCUGCUUGUAGAUAAACUUCAACAGAGUACUAAA	AGCUGCUUGUAGAUAAACUUCAAC	0.401587	0.21829	2.34945	1.25563	0.767734	1.14065	0	0	0	1.43696	1.31455	0.729894	0.989774	1.05467	0	1.16047	0.220269	0.708279	0.989774	-0.105797	NovelmiRNA-516
miRNA-precursor_1181	NovelmiRNA-989	Nitab4.5_0003459	284900	285007	-	AGUAGAACAUUGGUAAUUAAAGACUAAAAUACAUGAAAUAAAUUCAUAAGUAAGAGAAAAAGCCCAAAACCAUACAUGAUCUUUGGCUUUAGAUUCAAAGUCAUACA	AUACAUGAUCUUUGGCUUUAGAUU	0.190083	0	1.63779	0	0.5661	0.271893	0	0.595149	0	0.543875	0	0	0.609291	0.279331	0.198383	0.181292	0.499385	0.708489	0.410908	0.0980393	NovelmiRNA-989
miRNA-precursor_217	NovelmiRNA-190	Nitab4.5_0000264	745527	745633	+	CAGAUGAGACUUCAAGAAUGAGUGUGGUUACUAAGGGAAGCGCUCCUCGCUAAAAGUGAUUCCUCCUUUUUACUAAGUGACCGCACUCAUUCUUGAGUCUCACCUU	UGAGACUUCAAGAAUGAGUGUG	0	0	0	0.563754	0.244172	0.333293	0	0	0	0.690717	0.729587	0.0194007	0	0.380406	0	0.479901	#DIV/0!	0.710335	0	-0.099495	NovelmiRNA-190
miRNA-precursor_1647	NovelmiRNA-1360	Nitab4.5_0007114	66514	66639	-	UGACCAAUACAGUUUGAAGUUAUAUACAUUUGUAUUGUAAAAAUUCAUUUACACUGAUCGACCUUACACUAGAUCACACAUCGACCAUCGUAUAGGCGUAUUCAGGAUUUAAACUCUAUGGGUUU	AGGAUUUAAACUCUAUGGGUUU	2.24594	2.18512	2.96389	2.20316	2.52957	2.50322	2.27919	2.30564	2.28819	2.67904	2.56416	2.20383	2.46498	2.41199	2.29101	2.48234	0.525104	0.711835	0.173977	-0.0703555	NovelmiRNA-1360
miRNA-precursor_1149	NovelmiRNA-968	Nitab4.5_0003289	199599	199735	+	AUUUAGAUGCUAUGUUGCACAGACUCUCCAAAAUGCUGCCGCACCCAUGUCGGAUCGUCCAAAAAUGCACUACUUUUGGAGGAUCCGACAUGCACUCGGCGAUAGUUUCGGAGAGUACGAGCAACAUAGUUUAGAG	GCUAUGUUGCACAGACUCUCC	0.334473	0.21829	0	0.448276	0.63649	0.207763	0.379719	0.305642	0.565723	0	0.910159	0	0.184254	0.430843	0.417028	0.303386	0.135794	0.717196	-0.232774	0.127457	NovelmiRNA-968
miRNA-precursor_1381	NovelmiRNA-1145	Nitab4.5_0004829	41763	41913	-	ACUUAGGCGUAUGUCCGGAUCGGGUUUUGGAUGACACAGAAGUGUUUCGGCGCAUAUUGUGGAAGUUAGCCAUUUUGGGAGAAUUUUAUAAGUUUGGGUUGAAGUGCAUUUCUGUGUUAUCAAUGUCCAUUUGGGAUUCCGAGUUUGGGA	UCCGGAUCGGGUUUUGGAUGACA	2.61458	2.34382	2.36216	1.32275	1.33164	2.19127	2.66796	2.49327	2.37308	1.82398	1.34626	1.28789	2.44019	1.61522	2.51144	1.48604	0.591467	0.718925	-0.0712509	0.129175	NovelmiRNA-1145
miRNA-precursor_1722	NovelmiRNA-1428	Nitab4.5_0008097	60941	61006	-	AACUUCAGCUCUAGAGCUGAAGUUCGCCAAUUACAAAUAAAAACUUCAGCUCUAGAACUGAAGUU	UAAAAACUUCAGCUCUAGAACUGA	2.20894	2.72464	2.90431	2.16709	2.52957	2.01512	2.49946	2.46962	1.99868	2.11156	2.1081	2.30144	2.61263	2.23726	2.32259	2.1737	0.333721	0.720354	0.290044	0.0635641	NovelmiRNA-1428
miRNA-precursor_1243	nta-miR394-5p	Nitab4.5_0003819	233908	233990	-	AGUAGAGCCAUUUUGGCAUUCUGUCCACCUCCAUCCAUAUCUUUCAAUGAGGAGGGGGCCAGAGUGCCAAACUAGCUCUACA	UUGGCAUUCUGUCCACCUCC	1.26408	5.04195	5.33823	1.7702	5.81971	0.392187	2.80856	5.46962	4.5292	4.29876	5.43187	0.729894	3.88142	2.6607	4.26913	3.48684	0.811902	0.721414	-0.387705	-0.826143	nta-miR394-5p
miRNA-precursor_63	NovelmiRNA-60	Nitab4.5_0000049	2085157	2085333	-	UUGGGCGAUUUUGGAGAGCUUCAAGGGGAGGUUUUUAUCAAGCAACACAAGGUAAGUGAUUCCCACCUAUUACAAGUUAAAUACAUGAUUUAUAUGUGGAUUAGAACAUGGGAAUUAGUAGAAAUUUGAGAUUUUGGUAGAAAACCUAGACUUGGGUAUUUUUGGAUUUUGACCAU	GGCGAUUUUGGAGAGCUUCAAG	1.6426	1.80325	0	0.185242	0.331635	0	1.56192	1.77957	1.38675	0	0.346258	0	1.14862	0.172292	1.57608	0.115419	0.507005	0.724008	-0.427467	0.056873	NovelmiRNA-60
miRNA-precursor_632	nta-miR167b-3p	Nitab4.5_0001288	30614	30912	+	AUUUGUAUGUUGGUUUUUGAGAGGUUGAAGCUGCCAGCAUGAUCUGGUACGAACAAAGUCCAUUUCUUUCUAUAUAUAAAUAUUUUCUUGCAAAGAAGAAAAGAAAAGAAAGUCCAUUUUUUCUUAAAAUUUUGAGGUCUUUUAAUUUCCUGUUUUGGGUUUGAAAUUGAAGUGAUAUUUUCGAAAAGAAAAUGGAAUUUUUCGAAGUUUUCUUGAAAGAAAAUAUAGGUAUCGUCUUUCAUAGGUUUGGUUCCAUCAGGUCAUCUAGCAGCUUCAAUCACUCACCAACAAUACAGAA	AGGUCAUCUAGCAGCUUCAAU	4.78136	5.22238	2.02112	1.25563	1.67044	1.42076	4.40379	4.9937	4.7114	1.29111	1.46655	1.8079	4.00829	1.44894	4.70296	1.52185	0.531728	0.725855	-0.694677	-0.0729112	nta-miR167b-3p
miRNA-precursor_1318	NovelmiRNA-1090	Nitab4.5_0004390	220022	220258	-	UUUUCACUUAAAAAUUUUUAUUUUUAUUUUUUUUUAACUUUUACAAUUCUUAUGUCCAAACGCCCACUAUAACUACCCUACAAUUCACCACCAAACAAAAACGGGUCCCAACCCAAAUUUUUCUGGUCCUCAAAUGGGAGGUGUUUAAUAUAAGUCUUCCAAUAGGUAUUUAAGUGAAAAAGCGGACAAGUUUAAGUUGAGGCGGAGUUAGGAUUUGAAUUUUAUGGGUUCGAGAU	AGGAUUUGAAUUUUAUGGGUUC	1.15161	1.15118	2.46	1.74596	0.5661	1.79273	1.37972	1.27868	1.01638	1.19595	1.72959	1.66849	1.5876	1.36826	1.22493	1.53134	0.464948	0.726936	0.36267	-0.163083	NovelmiRNA-1090
miRNA-precursor_1578	nta-miR171d-3p	Nitab4.5_0006319	145984	146082	+	AAGGAAGCGAUGUUGGUGAGGUUCAAUCCGAAGACGUGUUUACGUUUUGUUUUCGUAAAAAACGAUCUCAGAUUGAGCCGCGCCAAUAUCACUUCCUA	CGAUGUUGGUGAGGUUCAAUC	0	0	0	3.9926	3.51096	3.41367	0	0	0	3.32898	4.04186	3.85459	0	3.63907	0	3.74181	#DIV/0!	0.730907	0	-0.102736	nta-miR171d-3p
miRNA-precursor_537	NovelmiRNA-450	Nitab4.5_0000992	166030	166145	-	CUGGAGAAUGGUGCAUCUGUGUAUGAACUUCCAACAUAUUAUGCUGGAACUCCAACAGGCGAAAAAUUUCAGCAUGAUAUACUGGAGAUUGGAGCACUUGUGUAUGAACUUCCAG	AUCUGUGUAUGAACUUCCAACAU	1.11208	1.31345	1.08385	0.386876	0.829135	0	0.264242	1.4334	0.41372	0.0584486	0.776893	0	1.16979	0.405337	0.703786	0.278447	0.281188	0.732452	0.466008	0.12689	NovelmiRNA-450
miRNA-precursor_1853	NovelmiRNA-1550	Nitab4.5_0010558	61274	61388	+	AGUGGAUUGCUCAUCCCGCCAUGGACGUGGUUAAUUGACCGAAUCAUGUUAAAUGUUUGUCUUUUUUAUUGUCUGAUUUAUCGUCGUUCAAGAUUUAUUUUGCUAGUCUCCGCC	GUCUGAUUUAUCGUCGUUCAAGAU	0.401587	1.43128	2.33662	1.81751	1.60172	1.83579	1.20284	1.50495	0.828757	1.90645	2.14462	1.44261	1.38983	1.75168	1.17885	1.83123	0.73964	0.73525	0.210981	-0.0795512	NovelmiRNA-1550
miRNA-precursor_581	nta-miR827-5p	Nitab4.5_0001110	105886	105969	-	UUGUUUGUUGAUGGUCAUCUAUUCAUCAUUCUGCAUAGUUUUUGCACCCAUUAUCCUAUGGUUAGAUGAACAUCAACAAACAU	UUUGUUGAUGGUCAUCUAUUC	5.63215	5.59017	2.22971	1.95078	2.28857	1.99626	6.18211	6.54298	6.50902	2.22837	2.28213	1.39286	4.48401	2.07853	6.41137	1.96779	0.164161	0.73631	-1.92736	0.110747	nta-miR827-5p
miRNA-precursor_1859	NovelmiRNA-1556	Nitab4.5_0010689	4335	4443	-	AUUGAUUCAGACAUGAUUUUAUUGUCGAUUAUACCAACAUCGAAAUUCAGCUCAUCGGAUUUAGGAUUUUUGGUAUCAAUCAACAAUAAAACCAUGUCUUGGGUCGAA	UUAUUGUCGAUUAUACCAACA	2.51201	2.92878	2.29745	1.32275	1.28857	1.50322	3.03683	2.96861	2.86829	1.05845	1.63005	1.64743	2.57942	1.37151	2.95791	1.44531	0.119558	0.736602	-0.378493	-0.0738004	NovelmiRNA-1556
miRNA-precursor_433	NovelmiRNA-375	Nitab4.5_0000733	662106	662261	+	GACCGGUCUAGCAUAAUAUACUGGAGAUUGGUACACCUGUGUAUGAACUUCCAGCAUAUUAUGUUGGAACUCCAACACGCGGAAAGUUCCAGCAUAAUAUACUGGAUAUUGGAGCAUCUGUGUAUGAACUUCCAGCAUAUUAUGCUGGACCGGUA	AGCAUCUGUGUAUGAACUUCCAGC	0.697043	0.758858	2.51795	1.25563	0.99906	1.50322	0.766742	0.72068	0.302688	1.02192	1.79998	1.23239	1.32462	1.25264	0.596703	1.35143	0.302046	0.736821	0.727914	-0.0987946	NovelmiRNA-375
miRNA-precursor_68	NovelmiRNA-63	Nitab4.5_0000051	993855	993934	-	CUGUAUUUAUCUGGUGGUUUAUGUUGAUGAUAUUGUUAUCACCGACAAUGAUCAGGAUGGUAUUACUAAGUUGAAGCAA	AAUGAUCAGGAUGGUAUUACU	0.942156	1.37357	0.173122	0	0.331635	0.606312	1.76674	1.35811	1.27354	0.543875	0.407659	0.203825	0.829615	0.312649	1.46613	0.38512	0.171583	0.736936	-0.636516	-0.0724708	NovelmiRNA-63
miRNA-precursor_1097	NovelmiRNA-924	Nitab4.5_0002986	253732	253800	-	UGGUCUAGGGAGGGUAGUGUGUACCUGCCCCUACUCCGGGGAGUAUAGAGGCUGUUUCCGAUAGACCU	AGAGGCUGUUUCCGAUAGACCU	4.67008	4.98045	4.16226	4.1207	4.50156	3.948	4.58617	4.86817	4.69501	4.24432	4.35408	3.68925	4.60426	4.19009	4.71645	4.09588	0.679463	0.738137	-0.112187	0.0942068	NovelmiRNA-924
miRNA-precursor_583	NovelmiRNA-492	Nitab4.5_0001112	404688	404770	+	AGUCUCUUUCAGUUACAAUUCAGCCAAUCGUUCUUAGUAUUUGUUAUAAAAAAUAUUGGUUGAAUUGUAACUGAAAGAGACA	UUGAAUUGUAACUGAAAGAGA	0	0.402715	0	0.111241	0	0.392187	0.379719	0	0	0.128838	0.577584	0.0194007	0.134238	0.16781	0.126573	0.241941	0.968852	0.73815	0.00766526	-0.0741313	NovelmiRNA-492
miRNA-precursor_608	NovelmiRNA-514	Nitab4.5_0001186	290849	290949	+	UUCAGCUCUAGAGCUGAAGCUUUUGUUUAGAGCUGAAGUUUUGGUUUUGUAACUGGCGAAACUUCAGCUCUAGAUCUGAAGUUUUUGUUUUGUAACUGGC	AGCUCUAGAUCUGAAGUUUUUGUU	0.749511	1.66575	1.28415	1.28958	0.829135	0.448771	0.633475	0.760208	0.182394	0.906446	1.07062	0.203825	1.23314	0.855828	0.525359	0.726965	0.0902903	0.738618	0.707779	0.128863	NovelmiRNA-514
miRNA-precursor_1436	NovelmiRNA-1187	Nitab4.5_0005203	65463	65759	-	ACCAGCAUAAUAUAUUGGAGAUUGGAGCACCUGUGUAUGAACUUCCAGCAUAUUAUGUUGGAAUCUCAGCACACGAAAAGUUCCCGCAUAAUAUACUAGAGAAUGGAGCAUCUGUGUAUGAACUUCCAGCAUAUUAUGUUGGAACUCCAACACACGAAAAAUUUCAGUAUAAUAUACUAACACUUGUGUAUAGAUUUCGAACGUAUUAUUUUGGAACUCUACCACAUUAUGAAAUUUCAGCAUGUUAUCUGGAAGUUCACAUGUAAAAAAUUCGAACUCUAGCAUAUUAUGCUGGA	AUUCGAACUCUAGCAUAUUAUGCU	0	0	2.09912	0	1.10215	0.748331	0	0	0	0.690717	0.729587	0	0.699707	0.616828	0	0.473435	0.373901	0.73942	0.699707	0.143394	NovelmiRNA-1187
miRNA-precursor_1382	NovelmiRNA-1146	Nitab4.5_0004829	52531	52726	-	CUUGUACUUCAAUUAUACACUUUAGAACAGACAAUCACACCCUAUGUUGCUCGGACUCUCUGAAAGUGUCGCCGGAUCCUCCAAAAAUAGUGCAUUUUUGGAGGACCCGACUCGGGUGCAGCAACAUUUUGGAGAGUCCGCGCAACAUAGAUCACACCUAUCUUGUGCUCUAAUCAAUCUCAUUGCUAGUGCAAA	CCUAUGUUGCUCGGACUCUCU	0.334473	0.402715	0	0.0332389	0.4921	0	0.53726	1.10534	0.658832	0.321483	0	0	0.245729	0.175113	0.767145	0.107161	0.0704789	0.740706	-0.521416	0.0679519	NovelmiRNA-1146
miRNA-precursor_1373	NovelmiRNA-1138	Nitab4.5_0004780	163500	163627	+	AAUAUACUGGAGGUCGGUGCACCUGUAUGUGAAUUUCCAGCAUAUUAUGCUGAAACUCCAACACGCGGAAAGUUCCAGCAUAAUAUACUGGAGAUUGGGACACAUGUGUAUGAACUUCCAGUAUAUU	AUGUGUAUGAACUUCCAGUAUAUU	1.89635	2.1339	1.33662	1.14872	1.4921	1.14065	1.65656	1.48149	1.90676	1.26008	1.65559	1.08353	1.78896	1.26049	1.6816	1.33307	0.707792	0.741164	0.107353	-0.0725785	NovelmiRNA-1138
miRNA-precursor_872	NovelmiRNA-730	Nitab4.5_0002027	9168	9239	-	UAGGGCUGCUUAUCGGGCGGAUUGAGCGGUUAUUUACUCUUAACGGUUUGGCUUAUCGGUUAUCGGCUUUU	GGCUGCUUAUCGGGCGGAUUGAGC	0	0	1.93866	0.721295	0.331635	0.702527	0	0	0	0.543875	0.951979	0.46686	0.646219	0.585152	0	0.654238	0.373901	0.743338	0.646219	-0.0690857	NovelmiRNA-730
miRNA-precursor_1218	NovelmiRNA-1019	Nitab4.5_0003677	232984	233052	-	CUUGAGCUUGAGCUUGAUUGCUUGGACUUGAACUUGAUUUAGUCUUCGUUCUUGAGCUUGAACUUGAU	AGUCUUCGUUCUUGAGCUUGAACU	0	0	0	0	0.244172	0	0.00120718	0.194611	0	0	0.144624	0	0	0.0813908	0.0652727	0.0482081	0.369919	0.743447	-0.0652727	0.0331827	NovelmiRNA-1019
miRNA-precursor_1622	NovelmiRNA-1340	Nitab4.5_0006851	50042	50106	-	UUCCAGCAUAAUAUACUGGAGAUUGGAGCACAUGUGUAUGAACUUCCAGCAUAUUAUGAUGGAU	GCAUAAUAUACUGGAGAUUGGAGC	1.02962	1.21829	2.27073	0.721295	0.5661	1.07026	1.10554	1.19461	0.868286	0.594502	0.822696	1.17468	1.50621	0.785885	1.05615	0.863959	0.321563	0.746261	0.450067	-0.0780741	NovelmiRNA-1340
miRNA-precursor_1871	NovelmiRNA-1566	Nitab4.5_0010874	61376	61456	-	AGCUCUUCUUGUUUCUGAGUUCGUUAUUCGACUUCAGUUUGAUUGGAGUUGAUAGUGACGGGCUAGCAAUAAGAAGAGCA	ACGGGCUAGCAAUAAGAAGAG	7.66667	7.50075	2.72894	5.32275	5.17491	4.88532	7.32988	7.24424	7.20524	4.96052	5.32453	4.9087	5.96545	5.12766	7.25979	5.06458	0.468901	0.748171	-1.29434	0.0630748	NovelmiRNA-1566
miRNA-precursor_785	NovelmiRNA-662	Nitab4.5_0001729	220103	220181	+	ACUGUAUUCAUGGCGUGAAAUAUGGGAUUACAGCUGGGCAGAUUAUUGUAUUCGACUGUAUUCACGGCGUGAAAUAGG	UCGACUGUAUUCACGGCGUGAAAU	0.749511	0	2.22971	0.322745	0.888029	0.918256	0	0	0	1.46444	0.630051	0.41795	0.993072	0.709677	0	0.837481	0.204116	0.749457	0.993072	-0.127804	NovelmiRNA-662
miRNA-precursor_485	NovelmiRNA-412	Nitab4.5_0000851	28216	28330	-	UGACGUGUGUGCAAAAUUUGAAGUCAAUCGGACGUAAUUCGAUAGGUUUCGGCAUCGGUUGUGGAAUUUGAAGUUUUAAAGUUCAUAGAUUUCAAUUUGAGGUGCGAUUCGUCG	AAUUUGAAGUCAAUCGGACGUA	1.36842	1.59175	0.0528281	0.386876	0	0.792725	1.56192	1.68004	1.21342	0	0.282128	0.604363	1.00433	0.3932	1.48513	0.295497	0.390808	0.751367	-0.480795	0.0977033	NovelmiRNA-412
miRNA-precursor_736	NovelmiRNA-619	Nitab4.5_0001591	140261	140325	-	ACUUCAGCUCUAGAGCUGAAGUUCGACAACUACAAAACAAAAACUUCAACUCUAGAGCUGAAGC	CAAAAACUUCAACUCUAGAGCUGA	0	0.28242	0.988698	0	0.63649	0.140648	0	0	0	0.643411	0.407659	0	0.423706	0.259046	0	0.350357	0.223009	0.751712	0.423706	-0.0913106	NovelmiRNA-619
miRNA-precursor_1238	NovelmiRNA-1035	Nitab4.5_0003798	138717	138800	-	AAUCUUGGAUGGAUUUGAUCUUUGACGGGUCCAACUAACACUGCCUCGCCGACUGACGAUGAAUCCCAACAGCUUUCCAGAUA	CCGACUGACGAUGAAUCCCAAC	1.29971	0.459298	2.09912	1.7702	1.88803	2.19127	1.13871	1.4334	0.828757	2.09407	2.16255	1.76942	1.28604	1.94984	1.13362	2.00868	0.777652	0.752833	0.152421	-0.0588446	NovelmiRNA-1035
miRNA-precursor_38	NovelmiRNA-36	Nitab4.5_0000027	2260700	2260924	-	CUACUCUCUCUGUUCAAUUUUACUUGUCACUUUUAGCAUAUCAAGAAAAUACUUUCCUGUUAUACCCACAAUAUUAAUUAUUCAUUUCAAAUCAUUUUCUCAAAUUAAUUAAAAAUAUACAUCAAUUAAUAUGAAUAUCAUGGUAAAUUAUGCACUCAAUUUAUUAUUUCUUAAUGGGUGUACAAAGUCCACAUUGAACAAGUAAAAGUGAACGGAGGGAGUAA	CAAGUAAAAGUGAACGGAGGGAGU	1.74951	1.59175	2.81467	1.22087	1.45363	1.10588	0.723673	1.19461	1.18239	1.46444	1.03215	1.11456	2.05198	1.26012	1.03356	1.20372	0.0697618	0.753078	1.01842	0.0564087	NovelmiRNA-36
miRNA-precursor_156	NovelmiRNA-142	Nitab4.5_0000143	1405515	1405594	+	CAAGACUAAGUGUCCUGAAUUUCUGAACUGCUAAUUCAAAAUUCAGAACAUAAGAUUCGGAUUUCUAGACACAAUCUUC	AAGUGUCCUGAAUUUCUGAACUGC	0	0	0	0	0.4921	0.0702591	0	0.0743166	0	0.491408	0.282128	0	0	0.187453	0.0247722	0.257845	0.373901	0.753741	-0.0247722	-0.0703923	NovelmiRNA-142
miRNA-precursor_904	NovelmiRNA-759	Nitab4.5_0002164	74013	74076	+	UCCCGGUUAAAUGGGAGCGGUUGGAUGUGACAAAUCACAUCCACCCCUUCCAUUUGUCUGGGU	CGGUUAAAUGGGAGCGGUUGGA	3.67008	4.13824	0	1.86331	1.4141	0.392187	3.76143	3.93446	3.54758	0.945974	1.34626	0.917521	2.60277	1.2232	3.74782	1.06992	0.432432	0.754042	-1.14505	0.153282	NovelmiRNA-759
miRNA-precursor_1549	NovelmiRNA-1279	Nitab4.5_0006020	3285	3408	-	AUUGAUGGAAUAAUUCUUAGCCUAGGCUUUGAUACCAAGAUGAUACAAAUACUGAAGUAAAAUAAUACGAACACAAAUAAAAUGAUAGAAAGAUAGAGAUUUAGUAGAGAACCAACUAUGAAA	AGAGAUUUAGUAGAGAACCAACU	1.02962	0.21829	3.12918	0.185242	1.76773	2.03373	0.00120718	0.251194	0.118264	1.32148	1.57758	0.41795	1.45903	1.3289	0.123555	1.10567	0.199694	0.757705	1.33547	0.223231	NovelmiRNA-1279
miRNA-precursor_1335	NovelmiRNA-1105	Nitab4.5_0004481	184184	184241	-	GGUUUUUGCUCGACGGCGGAUUCGUCGGAAAUUAGGGUUUGUUCUUGAACAAAGACA	AGGGUUUGUUCUUGAACAAAGACA	1.55687	1.31345	3.05283	1.7702	2.47299	2.24018	1.13871	1.13572	1.21342	2.49141	2.24896	1.34133	1.97438	2.16113	1.16262	2.02723	0.210179	0.758388	0.811764	0.133894	NovelmiRNA-1105
miRNA-precursor_1214	nta-miR8016	Nitab4.5_0003656	114454	114557	-	UUUUCAUGAUAGCAGUAUGCAUGGUCUUUUCUUUCAAAAAUAUAUUAUAUAAGUUACUAUAUAUUUUUGAAUGGAAGGCCCAUGUGUAUUUCGAUCAUGAAAC	AUUUUUGAAUGGAAGGCCCAUGUG	0	0	1.28415	0	0.151063	0	0	0	0	0	0.0706238	0.144932	0.428051	0.0503543	0	0.0718518	0.373901	0.759114	0.428051	-0.0214975	nta-miR8016
miRNA-precursor_878	NovelmiRNA-736	Nitab4.5_0002062	176321	176380	-	AAGCAUUUUCUAAGUGGAUAAUAUGGUAUCUCCAUAUUCGAUCCGUUUUUAAAAAGUUC	AUAUUCGAUCCGUUUUUAAAAAGU	0	0	1.41191	0.255631	0	0	0	0	0	0	0.215014	0.144932	0.470636	0.0852104	0	0.119982	0.373901	0.759678	0.470636	-0.0347713	NovelmiRNA-736
miRNA-precursor_1623	nta-miR156e-5p	Nitab4.5_0006861	5939	6055	+	UAAGAAACGGAUGGGUGACAGAAGAGAGUGAGCACACAUGGUUCUUGCAUGGAUAAAUCCCAUGCUUAAAAGCUAUGCGUGCUCUCUCUCUAUCUGUCACACACCAACAAUUCUUU	UGACAGAAGAGAGUGAGCAC	0	0	0.851194	2.01306	2.51096	1.52969	0	0	0	1.82398	2.12648	1.8079	0.283731	2.0179	0	1.91945	0.373901	0.76049	0.283731	0.0984512	nta-miR156e-5p
miRNA-precursor_810	NovelmiRNA-683	Nitab4.5_0001801	22308	22381	+	UAUACUUUUGGUGAGAAGCAGUUUUUGUUUGGCUAAUUAGUUUGCAAAGUACUUCUGAGCAGCAAUUAGUGUU	AGUACUUCUGAGCAGCAAUUAGUG	0.465718	0	1.25719	0.721295	0.767734	1.24018	0.202841	0.251194	0.565723	0.780915	1.03215	0.729894	0.574301	0.909738	0.339919	0.847653	0.574771	0.760564	0.234382	0.062085	NovelmiRNA-683
miRNA-precursor_1029	nta-miR167e-5p	Nitab4.5_0002636	119789	119925	+	ACGUUAAGUGGGAACAAGUGAAGCUGCCAGCAUGAUCUAACCUUGGUCAAAAUAAAAUUGGAAAGGAAUAAAGAAAAAUAAAUUUUGACUAUAGUUAGGUCAUGCUCAGACAGCAUCACUCUUUCUCACGGAACGA	UGAAGCUGCCAGCAUGAUCUA	3.85504	3.93378	5.0587	1.95078	2.28857	1.87761	3.42747	3.59515	3.33831	1.69072	2.36186	2.30144	4.28251	2.03899	3.45364	2.118	0.104454	0.766799	0.828864	-0.0790169	nta-miR167e-5p
miRNA-precursor_778	NovelmiRNA-655	Nitab4.5_0001711	477021	477126	+	UGAAGUUUUUGUUUUUUAACUAUCGAACUUCAGCUCUAGAGCUAAAGUUUUUGUUUGUAAACUUCAGCUCUAGAGCUGAAGUUACCUUUUACAACUUUCACUUCU	AUCGAACUUCAGCUCUAGAGCUA	0	0.513746	0.777194	0	0.703604	0	0.486634	0.72068	0	0.0584486	1.03215	0	0.430313	0.234535	0.402438	0.363533	0.93303	0.768077	0.0278753	-0.128998	NovelmiRNA-655
miRNA-precursor_1606	NovelmiRNA-1326	Nitab4.5_0006651	146785	146879	+	AGGGCUGCACCUCAAGGGGUGUGAUGUAGACAACCUACGCUAAUGCAAGCAUUAGUGGAAGCUUCUACGGCUCGAACCCAUGACCUGUAGGUCA	CUACGGCUCGAACCCAUGACCUGU	1.46572	2.50033	1.36216	1.25563	2.10215	0.655222	1.88873	2.69031	2.27354	1.54388	2.08948	0.881897	1.77607	1.33767	2.28419	1.50509	0.303578	0.774404	-0.508127	-0.167416	NovelmiRNA-1326
miRNA-precursor_1507	NovelmiRNA-1246	Nitab4.5_0005663	52231	52320	+	AUCCGUUUGUAUUCUUUCCGCUCAAUUCAGGUCUAUUUACAAGUAAACCAUAAAUAGACCUGAAUUGAGCGGAAAGAAUACAAACGGAA	AUUGAGCGGAAAGAAUACAAA	2.41789	2.29802	0	1.90771	1.24417	2.05211	2.72367	2.87268	2.78812	2.19595	1.99262	1.34133	1.57197	1.73466	2.79482	1.8433	0.195615	0.776805	-1.22285	-0.108637	NovelmiRNA-1246
miRNA-precursor_423	NovelmiRNA-367	Nitab4.5_0000718	646885	647088	-	AGCCCUUUGGUCUAGGUUACAUGGUGACAUUGUCGUGUGACCUUUUUGGUUAUUGUACUUUCAUCAGGAAGCUAGACCAGAAAAGUAAUAGCAGUUGAAGAAAACUAGCCAUGAUUCAGACAAUGAUGGUAGUGCUUAAAUGAAACUACAAUAACCAAAAAAGUCGCACAAUAAUGUCACCAUGUAACCUAGGCCAAAUGGCG	AUUGUCGUGUGACCUUUUUGG	2.17097	2.08079	0	1.18524	0.244172	0.207763	2.03683	2.15067	2.31704	0.491408	0.951979	0.514165	1.41725	0.545726	2.16818	0.652518	0.352121	0.77751	-0.750927	-0.106792	NovelmiRNA-367
miRNA-precursor_724	NovelmiRNA-609	Nitab4.5_0001567	451912	452051	-	CAGCAUAAUAUACUGGAGAUUGGUGCACCUGUGUAUCAACUUCUUGCAUAUUAUGUUGAAACUCCAACACACGAAAAGUUCCAGCAUAAUAUACUGGAGAUUGGAGCACCUGUGUAUGAACUUCCAGCAUAUUAUGCUA	AGCACCUGUGUAUGAACUUCCAGC	2.57151	2.81414	4.15132	3.07277	3.02553	3.56851	2.52477	3.06645	2.70323	3.2679	3.24896	3.30816	3.17899	3.22227	2.76482	3.27501	0.467466	0.777581	0.414174	-0.0527386	NovelmiRNA-609
miRNA-precursor_1195	NovelmiRNA-999	Nitab4.5_0003548	276881	276996	-	CCGGAUUUAAAUUUGAUGGUUCUGAAUCUAUAUUUCAUAUUUUUUAAAAUCUUAGUAAUUUUUAAUAUCUAUAUCUAUGUUUUAUAGAUUCAGAACCAUCAAAUUUAAAUUCCGA	UUUGAUGGUUCUGAAUCUAUA	1.80014	2.70137	0.436157	2.37111	2.65356	2.24018	2.3517	2.63822	2.70323	2.49141	2.42261	2.21818	1.64589	2.42162	2.56438	2.3774	0.240678	0.778551	-0.918494	0.0442194	NovelmiRNA-999
miRNA-precursor_1670	NovelmiRNA-1382	Nitab4.5_0007364	123375	123533	-	CUAGUCUUUAGGAGUGAACUAGUCUCUAGGAGUUUGUUAUUUUCAGCAUAUUUUGUGCUGAUUUUUAGGUCUUUUAAGUUAGCAUUUUUCUUAUAAAUUGUAGUCCAAAUGUAGUAAAAUAAUAUAGAAUUUUCAGCUUCAGUUCCUUUUACAUCUAU	AGGAGUGAACUAGUCUCUAGGAGU	0	0	0.387247	0.50717	0	0.702527	0	0	0	0.780915	0	0.144932	0.129082	0.403232	0	0.308615	0.373901	0.781101	0.129082	0.094617	NovelmiRNA-1382
miRNA-precursor_840	NovelmiRNA-709	Nitab4.5_0001936	66783	66914	-	AAAAACGAAGACUUUUGGAAUUUGUGGUCAUAAACAAGUCAAAAAGGGGCCCAAAGUAUUUGUGUGGUUAUAAAAACUUCUGGUGUCUUGUGCGAUAAGAGAAUACCAUCGAUACUCAAAGGUAAGUUUUA	GAAGACUUUUGGAAUUUGUGGUCA	3.94778	3.50033	4.81928	4.47434	4.03859	4.07476	3.48018	3.59515	3.54148	4.2163	4.30248	3.90427	4.08913	4.1959	3.53893	4.14101	0.229833	0.781179	0.550196	0.0548817	NovelmiRNA-709
miRNA-precursor_635	NovelmiRNA-534	Nitab4.5_0001290	526374	526480	+	CGGUUUAUUCGGUUUGGUAAUUUCGAUUUAUUCGGUUUGAAUACUAACGUGCGUAGAGUCAUAGACUGUAAUAUUCUUAAUUAAAGCACUCAAAAGUACAAAACUA	AAUUUCGAUUUAUUCGGUUUGAAU	1.11208	0.758858	2.86912	1.59123	2.05153	1.70253	0.849204	0.408736	0.118264	1.8658	1.75343	1.58234	1.58002	1.78176	0.458735	1.73386	0.17763	0.781254	1.12128	0.047905	NovelmiRNA-534
miRNA-precursor_688	NovelmiRNA-580	Nitab4.5_0001435	454662	454875	-	AUGUACUAGGAAAAGAUCUUAUUGUUGGAUUCGACAUUUAUAGACAACUUAGGGAUCAACUCCAGAUCAAGGCUAACGGGAUAGCUUUUAAUUUGUUCGUCAUUGGUGAUUUGGAAUAGCCUUUUAAAAGCAAUCCCAUUAGCCAUGAUCUGGAGUUGAUCUUUAAGUUGUCUGUAAAUGUCGAAUCCAACAAUAAGAUCUUUUCUUGGUACA	UCUUAUUGUUGGAUUCGACAUU	1.11208	1.96831	0	0	0.331635	0	1.82903	2.15067	1.70323	0	0.215014	0	1.0268	0.110545	1.89431	0.0716712	0.212347	0.782624	-0.867509	0.0388739	NovelmiRNA-580
miRNA-precursor_462	NovelmiRNA-399	Nitab4.5_0000822	452451	452543	+	CCUCUCGAAGAUAGGUAUGGAAGUCAUCAUACCGAUCCGCAAGACUCUACUAGAUACUUGCACAUGACUUGUAGAACCUAUGAACCCAGAGA	AUGACUUGUAGAACCUAUGAACCC	0.749511	0.0807865	1.92158	2.03324	2.10215	2.33329	0.679279	1.22318	0.516813	2.39473	2.36186	1.41795	0.917294	2.15623	0.806424	2.05818	0.85743	0.782981	0.110869	0.0980495	NovelmiRNA-399
miRNA-precursor_782	NovelmiRNA-659	Nitab4.5_0001728	252125	252214	-	AAGGUAAUCAUGUAGGAUUCCUAACGUGUAGUAUUCUGUCCUAAAAUUAAUAGGAUUACAAGGCUAAUGUCUAGAAUUCCGAUUAUGUC	AGGAUUCCUAACGUGUAGUAUUCU	0	0	0.229706	0.618201	0.767734	1.44877	0	0	0	0.906446	1.1081	1.05182	0.0765686	0.944902	0	1.02212	0.373901	0.783317	0.0765686	-0.0772199	NovelmiRNA-659
miRNA-precursor_567	NovelmiRNA-477	Nitab4.5_0001050	562021	562152	-	UUGCCUUUAUCUGCAUUUGCACCUGCACCUCUAUUAUUCUCUCUUUCUUUCUUGUUUCUCUAUGGUUCCUUAUAUCUUAAGAAGGAAAUGAAAGGAAAGGAGGUGCGGGUUCAAUUGCAGGUGAAUGGCAU	AGGUGCGGGUUCAAUUGCAGG	6.69035	7.16506	1.14398	0.992597	0.63649	1.33329	7.63964	6.98486	7.38121	1.43696	2.08948	0	4.9998	0.98746	7.33524	1.17548	0.295478	0.786482	-2.33544	-0.188021	NovelmiRNA-477
miRNA-precursor_1768	NovelmiRNA-1471	Nitab4.5_0008757	43082	43183	-	AGGACUUAGUGUCCUGAAUUUUUGAGCUACUAAUUUGAAAUUCAAGACUAAAUGUCCUGAAUUUCUAAACUAAUAAUUUAAAAUUCAGGACAUAAGAUCCG	AUUUAAAAUUCAGGACAUAAGAUC	0.465718	0.713055	1.43616	0	0	0.503218	1.29399	0.35811	0.302688	0.260082	0	0.0835311	0.871643	0.167739	0.651596	0.114538	0.63867	0.78732	0.220047	0.0532016	NovelmiRNA-1471
miRNA-precursor_1613	nta-miR398a-3p	Nitab4.5_0006764	111201	111323	-	AGGUGGAAGUGUUCAAUAGGGGCAACCUAAGAUCAUAUGUAUGACGUUUUUUUUAUUUUAAUAAUUUUUGUAAUUGUGAUACAUAUGUUCUCAGGUCGCCCCUGUUGAACUAUUUUCCAUCA	UAUGUUCUCAGGUCGCCCCUG	5.52712	4.85952	6.93972	5.58612	5.93067	5.73132	7.23913	7.60807	7.51448	5.63588	5.45205	5.99772	5.77545	5.74937	7.45389	5.69522	0.0544539	0.788541	-1.67844	0.0541558	nta-miR398a-3p
miRNA-precursor_1727	NovelmiRNA-1432	Nitab4.5_0008166	69904	70054	-	CAGCUCUAGAACUGAAGUUUUUGUUUUGUAACUGGCGAACUUCAGCUCUAGUUUUUGUAACUGGCGAACUUCAGCUCUAGAGCUGAAGUUUUUGUUUUGUAACUGGUGAAGUUUUUGUUUUGUAACUGGCGAACUUCAGCUCUAGAGCUA	GGCGAACUUCAGCUCUAGAGCUA	0.896352	1.4593	3.1366	1.07277	1.67044	1.97715	0.138711	1.35811	0.613029	1.73652	1.46655	1.26041	1.83075	1.57345	0.703283	1.48783	0.212436	0.788945	1.12747	0.0856241	NovelmiRNA-1432
miRNA-precursor_1783	NovelmiRNA-1485	Nitab4.5_0009076	62060	62133	+	AAGCAACUGAAUGAAAUGAUUUGUAGCAGCUUCUUAUUAAACAGGCAGAUUGCAAGCAGCUCAUGCAGGGCUA	AGGCAGAUUGCAAGCAGCUCAUGC	0	0.513746	0.777194	0.386876	0.151063	0.271893	0	0.251194	0	0.491408	0.466552	0	0.430313	0.269944	0.0837314	0.31932	0.227067	0.790339	0.346582	-0.0493762	NovelmiRNA-1485
miRNA-precursor_86	NovelmiRNA-80	Nitab4.5_0000063	775634	775827	+	CCUUUUUUUGUUAAGUUUGUUCAAGGUGGACAUCCAAUCCUACGUGACACUGAUAUUUGAUGAGGUGCAAGCCACAUGGCAUGCCACCUCAGUGCCCCUAAUCCAUAUAUAAAAGAUUAAGAUUUGAAAUACAACACAUACCAGUGCCACGUAGGAUUGGAUGUCCACUUUGGACAAACUUAACGGAAAAAGA	AGUGCCACGUAGGAUUGGAUGUCC	1.15161	0.616839	2.70918	1.14872	1.15106	1.20776	0	0.760208	0.658832	0.736521	1.63005	1.36732	1.49254	1.16918	0.473013	1.24463	0.203459	0.790629	1.01953	-0.0754514	NovelmiRNA-80
miRNA-precursor_1053	NovelmiRNA-886	Nitab4.5_0002768	149424	149513	-	UGUGUGGUUAAUAAUUGUGGGGACAUAGGUGAGCUGCAUUCAAAAUUACGAUCCGCAGCUAACAGAGUCUCCUUCAGAGUUAUUAUAUU	AUUGUGGGGACAUAGGUGAGCUGC	0	0	0.0528281	0.322745	0.244172	0.555686	0	0	0	0.380377	0.577584	0	0.0176094	0.374201	0	0.31932	0.373901	0.790878	0.0176094	0.0548811	NovelmiRNA-886
miRNA-precursor_1276	nta-miR171d-3p	Nitab4.5_0004146	245925	246019	-	AGAAGCGAUGUUGGUGAGGUUCAAUCCGAAGACGAGUUUACGUUUUGUUUUCGUAAAGAACGAUCUCAGAUUGAGCCGCGCCAAUAUCACUUCC	CGAUGUUGGUGAGGUUCAAUC	0	0	0	4.07763	3.3422	3.36304	0	0	0	3.29876	3.91016	3.83609	0	3.59429	0	3.68167	#DIV/0!	0.791451	0	-0.0873791	nta-miR171d-3p
miRNA-precursor_666	NovelmiRNA-559	Nitab4.5_0001379	566180	566237	-	AGUCUUUCGUAGAUUGUUACGCUGGGUAUCAUCAGGUAUUGAUGGAUGAAGAAGACG	UCUUUCGUAGAUUGUUACGCU	0.401587	0.402715	0.529266	1.47802	1.73603	1.58122	0.633475	0.680038	1.05115	1.61916	2.05151	1.31486	0.444523	1.59842	0.788221	1.66185	0.0684584	0.793349	-0.343698	-0.0634216	NovelmiRNA-559
miRNA-precursor_1877	NovelmiRNA-1571	Nitab4.5_0011038	59379	59449	+	UGAAUUUCAGCUCUAGAGCUGAAGUUUUUGUUUUAUACCUGUCGAACUUCAGCUCUAGAGCUGAAGUUUU	AGCUCUAGAGCUGAAGUUUUUGUU	1.67008	2.15118	1.41191	1.90771	1.63649	1.30292	2.13871	2.45765	2.30269	1.61916	1.52314	1.55997	1.74439	1.61571	2.29968	1.56742	0.0777332	0.798653	-0.555294	0.048283	NovelmiRNA-1571
miRNA-precursor_1411	NovelmiRNA-1168	Nitab4.5_0005046	92116	92272	-	UAUCUUUUGCUUUCAUUUUGCUCGGUGGUGGUGAUGGUGUUUCUCUUGAUCUUAUAUACAGAAAAAAAACCAAUUACCUUUAAGUGAUUCUUGUAAAAAUAAAUAAAGACAUUGAUUAUCGGCAGAGGCGGAGUCAAGAUUUGAAGUUUAUGGGUU	AGGCGGAGUCAAGAUUUGAAGUUU	0	0	2.03706	0	0.4921	0.140648	0	0.135717	0	0.0584486	0.466552	0.260409	0.67902	0.210916	0.045239	0.261803	0.404412	0.799896	0.633781	-0.0508872	NovelmiRNA-1168
miRNA-precursor_1275	NovelmiRNA-1062	Nitab4.5_0004121	29278	29404	-	GGGGGAUAAGGAUUCUGUUGAUAUAAAUUUUUGUCGGAUUUCGAGACGUGGGCCCGGGGGUCGGGUUUUGAUCAAUUUCGGGAUUUUGAUGUAAUUUGAUUAUUUUCGAAUGGGCUUUGUUCCCUU	AAUUUUUGUCGGAUUUCGAGACGU	0	0	0.173122	0.721295	0.0515273	0.655222	0	0	0	0	0.951979	0.769422	0.0577074	0.476015	0	0.573801	0.373901	0.800024	0.0577074	-0.097786	NovelmiRNA-1062
miRNA-precursor_856	nta-miR156e-5p	Nitab4.5_0001987	428019	428114	+	AGGGAGGUGACAGAAGAGAGUGAGCACACAUGGUAUUUUCUUGCAUAUGAUAUGCUUGAAGCUAUGCGUGCUCACUGCUCUAUCUGUCACCCCCA	UGACAGAAGAGAGUGAGCAC	0	0	0.229706	2.23835	2.02553	1.63097	0	0	0	1.90645	2.05151	2.08353	0.0765686	1.96495	0	2.01383	0.373901	0.805787	0.0765686	-0.0488774	nta-miR156e-5p
miRNA-precursor_676	NovelmiRNA-569	Nitab4.5_0001398	302155	302362	-	UGUAACAAUAUAUUUCCAACGGUGUGAUAAAGGCGGUUUUUUAGGCGUCCUCUUCAUCCAUCCAAAUCUGAUGGUAUCCUGCGAAACAGUCGACAAAGGAUUGGAGUUCAUGCUUGGUGUAGUUUUCAAUCGGUAUGUGUAUGUUGGGCAGCGAGAAGUCAUCCUUAGGACUCGCUCUGUUCAGAUCUUGGUAAAUCAACACAUACU	UAGGACUCGCUCUGUUCAGAUC	1.02962	1.37357	0.336621	1.25563	1.05153	1.52969	1.03683	1.45765	0.90676	1.32148	1.46655	1.17468	0.913269	1.27895	1.13375	1.3209	0.560051	0.808589	-0.220476	-0.041955	NovelmiRNA-569
miRNA-precursor_900	NovelmiRNA-755	Nitab4.5_0002150	93003	93101	+	AACCAUAGUCGAGUUUUUUUUCUCGGUAUGACUCGAAUUAUCGGAUUGUUACAAUUUGUCGGUUUCCUUUGUACACCCCUAAUCCUCGUACCUUGGUC	AUUUGUCGGUUUCCUUUGUACACC	2.13198	2.26665	3.38725	2.25563	2.39392	2.70253	1.8492	2.16546	1.99868	2.33643	2.48091	2.43033	2.59529	2.45069	2.00445	2.41589	0.221362	0.814259	0.590843	0.0348011	NovelmiRNA-755
miRNA-precursor_46	NovelmiRNA-43	Nitab4.5_0000033	709035	709213	+	UCAGGUAGCCUCUUUAAAGGGCUGCUAUUUAAGAAUUAGCUAGUACGUUUUGGAUUUCAAUUUUUUUAGUUCAAAAAUAUCAUGAGUUGUCCUGAAUUUAAGAUUUUUAGUUUAAAAUUUUAGGACAAAAAAAGUACUGACUAAUCCUUAAAUAACAUCCCUGAGAAUGGCUAUUUGU	AAGGGCUGCUAUUUAAGAAUUAGC	0.264084	0.616839	3.39963	1.14872	2.02553	1.55569	0.264242	0.638217	0.565723	1.46444	1.46655	2.0357	1.42685	1.57664	0.489394	1.65557	0.400836	0.815486	0.937457	-0.0789206	NovelmiRNA-43
miRNA-precursor_806	nta-miR156e-5p	Nitab4.5_0001790	342590	342692	+	GGGAGGUGACAGAAGAGAGUGAGCACACAUGGAGUUUUCUUGCAUUGAUAUAUAUAUAUAUGCUUGAAGCUAUGCGUGCUCGCUGCUCUAUCUGUCACCCCA	UGACAGAAGAGAGUGAGCAC	0	0	0.616729	2.07277	2.19837	1.89808	0	0	0	1.84504	2.23209	1.98623	0.205576	2.0564	0	2.02112	0.373901	0.816913	0.205576	0.0352827	nta-miR156e-5p
miRNA-precursor_1724	NovelmiRNA-1429	Nitab4.5_0008150	11989	12080	-	UCCAUUCAAAGUUGGAUAAUCGAGGAAAAGACCUACUAGUGGAUUAAAUUGGAGUAAGUCGGAGUAAGUGACUUGUCUAACUUUGUGUGGG	AGUGACUUGUCUAACUUUGUGUGG	2.07144	1.73614	2.39963	2.80583	2.67044	2.69085	1.51217	2.04261	1.70323	2.78091	2.76521	2.55997	2.06907	2.72237	1.75267	2.70203	0.268545	0.817872	0.316402	0.0203388	NovelmiRNA-1429
miRNA-precursor_714	NovelmiRNA-600	Nitab4.5_0001523	155102	155249	-	AUCAAUGUUGUUUCAUUUUGUAAUAGCUCCUGUCAAGCUUGGAGUAAAACUGAUUUGGAUGAAAAAUGUUGUUUCAUUUUGCAUAUGCACCAAAUCAGUGUUAGUCCAAGCUUGACAAGAGCUAUUACAAAGUGAAACAACAUUGAA	UCAAGCUUGGAGUAAAACUGA	1.94216	1.82495	0	0.386876	0.4921	0.140648	2.42075	2.44557	2.47901	0.260082	0.776893	0.144932	1.2557	0.339875	2.44844	0.393969	0.130798	0.818255	-1.19274	-0.0540942	NovelmiRNA-600
miRNA-precursor_412	NovelmiRNA-356	Nitab4.5_0000681	544007	544115	+	CGAAAUUUGUUUUAAGGCAAGGAUAGGAUUAAUGGAGAGCAUAGGAUUGAGUCUCACUCGAUCUACACCCUCCAUUUGUCUUUUACUUGUUUUUAUUUUCGAAUUUUC	AGGAUAGGAUUAAUGGAGAGC	4.32586	4.48337	0	2.8291	2.31026	2.34824	4.2903	4.16546	4.00313	2.33643	2.87798	2.44261	2.93641	2.49587	4.15297	2.55234	0.454778	0.822067	-1.21655	-0.0564736	NovelmiRNA-356
miRNA-precursor_1321	nta-miR171d-5p	Nitab4.5_0004417	239728	239820	-	CAUACGAGAUGUUGGUGCGGUUCAAUGAGAAAGCAGUUGUCAAACUAGUUUUGACCCUACUUUUUGAUUGAGCCGUGCCAAUAUCACGUGUC	AGAUGUUGGUGCGGUUCAAUG	10.9316	10.3334	5.46	4.22087	4.02553	4.42429	10.4243	10.5273	10.27	4.83192	5.08479	2.05182	8.90832	4.22356	10.4072	3.98951	0.436219	0.822691	-1.49887	0.234052	nta-miR171d-5p
miRNA-precursor_1256	NovelmiRNA-1046	Nitab4.5_0003890	69822	70039	-	AGCUUAUGGAUGAUUUGGAAGAGGGAUUUCAAGGGAACUUCGUUAAGGUAAGGAUUUUGGACCUAAAACACAUUUCUAUGGUAGUAUUUCAUGGAUUAAGGCUGUAAUUAAAGGAAUUAAAGGGCUUAAAAUGGGGAUUAGGGCUUGAGUUUAAGAGGCCUUAAAAUGAGGAUUUGAGGGGUCAUUUGAACUCCGAUUUUGGUAUUCUUGAUAUGCA	AUUUGAACUCCGAUUUUGGUA	1.29971	1.31345	2.03706	2.16709	2.45363	2.88788	1.65656	1.61684	1.38675	2.75889	2.92073	2.06776	1.55007	2.50287	1.55339	2.58246	0.990355	0.823939	-0.00331329	-0.0795926	NovelmiRNA-1046
miRNA-precursor_1730	NovelmiRNA-1435	Nitab4.5_0008224	8350	8489	+	AGGGGUAAGGUCUGCGUACACUCCACUCUCCCCAGACCCUACUAGUGGGAUUUUACUAGGUAUGUUGUUGUUGUUGUAUACCCUGUAUAAUCUAGCAAGUAGAGUCUGGGAAGAGUAAUAUGUAUGAAGCCUUACCCCC	GGUAAGGUCUGCGUACACUCC	0.586012	1.08079	0.658549	0	0.331635	0	0.00120718	1.81754	0.703226	0	0.466552	0	0.775116	0.110545	0.840658	0.155517	0.911025	0.825241	-0.0655424	-0.0449724	NovelmiRNA-1435
miRNA-precursor_1816	NovelmiRNA-1517	Nitab4.5_0009524	3423	3492	-	AGGUAUCCUACUACAACUUUGAAUUAGUUUUCCAACAUGGAGUCCUAGUUAAUAUUGAUUUGGGAACCG	AUCCUACUACAACUUUGAAUUAGU	0.465718	0	3.07616	1.88568	2.33164	2.65522	0.808562	0.977019	0.302688	2.33643	2.12648	2.24647	1.18063	2.29085	0.69609	2.23646	0.646428	0.825596	0.484536	0.0543862	NovelmiRNA-1517
miRNA-precursor_347	NovelmiRNA-299	Nitab4.5_0000522	401740	401837	-	GGUGCACAUGUGUAUGAACUUCCAGCAUAUUAUGUUGGAACUCCAACACACAGAAAGUUCCAGCAUAAUAUACUGGAGAUUGGAGCACAUGUGUAUG	GCAUAAUAUACUGGAGAUUGGAGC	1.15161	0.928783	2.25719	0.670669	0.0515273	1.1746	0.766742	1.10534	0.658832	0.690717	0.630051	0.807897	1.44586	0.632264	0.843639	0.709555	0.235935	0.82577	0.60222	-0.0772909	NovelmiRNA-299
miRNA-precursor_1927	nta-miR319-3p	Nitab4.5_0012395	24858	25043	+	UGGGGGAAGGAAUUUCUUCUGUCCAAACAACGGUGGUAUUGAGGCUGAUCUUUGCUGCUGAAUCAUUGGUUCAUGAGCAUUUCUAAGCAGAAUAAAAAGACUUGGAUAUGUUCUUGGUCCAAUGAUGCAGGAGCUGAGUUUGGCUUUGGCUGCCUUUUCUUGGACUGAAGGGUUUCCUUCUCUCU	UUGGACUGAAGGGUUUCCUUC	0	0	0	5.04322	7.0739	0.877614	0	0	0	4.9214	5.82972	3.60436	0	4.33158	0	4.78516	#DIV/0!	0.826158	0	-0.453584	nta-miR319-3p
miRNA-precursor_1019	NovelmiRNA-860	Nitab4.5_0002573	227057	227165	-	UAGUUAUGUGUAAUAAGCAGAGGCGGAGCCACGAUUUGAAACUUAUAAGUUCAGUAUUUUAAUUCUUUUAAGUCACUGAGUUCUAAAUUAAUAAUUUAUGCAUAAUUU	AGAGGCGGAGCCACGAUUUGAAAC	1.94216	1.6415	2.87799	1.59123	1.4921	1.58122	1.26424	1.45765	1.05115	1.5945	1.75343	1.39286	2.15388	1.55485	1.25768	1.58026	0.0833307	0.827071	0.896205	-0.025413	NovelmiRNA-860
miRNA-precursor_520	NovelmiRNA-441	Nitab4.5_0000939	303673	303759	+	CGGAAAACUACGGGGAUUGGUGGGUUGGAAAGCUUUUCACUUCUGAUUAAACGCUUUCCAAUUCCACCCAUUCCUAUGGUUUUUCA	GGGAUUGGUGGGUUGGAAAGC	7.37939	7.10925	3.12918	6.56895	6.01896	6.1892	7.80502	8.12322	7.97822	6.40363	6.48001	6.04076	5.8726	6.25904	7.96882	6.30814	0.202592	0.827913	-2.09621	-0.0491001	NovelmiRNA-441
miRNA-precursor_1419	nta-miR6155	Nitab4.5_0005090	41388	41549	-	AAAUUGGAUGUCACUUCUUACGUAGGUGUGAUAAGGUUGCCUUGCUCUUGCAUUCUCUUAGAUAAUUUGAUUCAGCUUGCUACUUGAAUUAAAUUUUUGGUAGAGAGAAUUCGAGAGUAAGGCUACCUCAUGAUACGUGCAGAAGAAGUAACAUCCAAUUC	UAAGGUUGCCUUGCUCUUGCA	2.90794	2.61684	3.97221	2.75813	2.51096	2.83579	2.54964	2.89948	2.64752	2.67904	2.71751	2.77914	3.16566	2.70163	2.69888	2.72523	0.33365	0.828673	0.466782	-0.0236008	nta-miR6155
miRNA-precursor_1844	NovelmiRNA-1541	Nitab4.5_0010222	70255	70383	+	AGUUGUCUGCAUGAACUGCUUGCAACCUGCCUGAUUAAUAAGAAACUGCUACAAAUCAUUUCAUUAAGUUUCUUGCAACCUGUCUGCAUCAGUUGCUUGUAAGUUGUCUGCAUGAGCUGCUUGCAACC	UUGUAAGUUGUCUGCAUGAGCUGC	2.24594	1.25071	3.82847	1.88568	1.7036	1.60631	1.0716	1.90831	1.72492	1.54388	1.72959	2.0357	2.44171	1.73187	1.56827	1.76972	0.332174	0.829909	0.873432	-0.0378557	NovelmiRNA-1541
miRNA-precursor_1917	NovelmiRNA-1606	Nitab4.5_0012161	5847	5925	+	UGCGUUAAAAGUUAUGGAUUCAGUUGAACCCGGUGAUAUAAUACUACAUCCGCUACUGUCAAUUGACCGAACCACGUU	AAAAGUUAUGGAUUCAGUUGAACC	0.465718	0.758858	1.95553	0.721295	0.829135	0.918256	0.808562	0.943072	0.868286	0.321483	0.729587	1.23239	1.06004	0.822895	0.873307	0.761155	0.703965	0.830043	0.186729	0.0617405	NovelmiRNA-1606
miRNA-precursor_593	nta-miR6159	Nitab4.5_0001153	423738	423842	-	AAACGAGAAAUAGGGCGAGAAUUCUAGGCAAAUGACUUGGAGUUACAUCUAUCCAGACCAAUUGAAGGGCAUUAGCAUAGAAUUCUCGCACCUAUUCCUUGUUC	UAGCAUAGAAUUCUCGCACCUA	2.81252	2.71305	3.87799	2.05314	2.85888	3.39938	2.5741	2.65928	2.70323	2.88627	2.86709	2.82676	3.13452	2.77047	2.64553	2.86004	0.261967	0.830267	0.488989	-0.0895701	nta-miR6159
miRNA-precursor_445	NovelmiRNA-384	Nitab4.5_0000760	555285	555413	-	AGCUUGUAAGUUGUCUGCAUGAGCUGCUUGCAACCUACAUGUUUAAUAAGAAGCUGAUACAAAUCAUUUCAUUGAGCUGCUUGCAACCUGCCUGCAUCAGCUGCUUGUAGAUAAACUUCAACAGAGUA	AGCUGCUUGUAGAUAAACUUCAAC	0.334473	0.28242	2.29745	0.770204	1.19837	1.65522	0	0	0	1.29111	1.43741	1.08353	0.971448	1.20793	0	1.27068	0.216822	0.830922	0.971448	-0.0627506	NovelmiRNA-384
miRNA-precursor_1862	NovelmiRNA-1559	Nitab4.5_0010731	3723	3779	-	UGGACGAAUGGGAGUCGUAGAUAGAUGUGAAUCAAUCCACGCCCUCCAUUUGUCCC	CGAAUGGGAGUCGUAGAUAGA	0.465718	0.803253	0	0.185242	0.414097	0	1.48663	0.798682	0.944234	0	0.215014	0.514165	0.42299	0.19978	1.07652	0.24306	0.105163	0.832046	-0.653527	-0.0432799	NovelmiRNA-1559
miRNA-precursor_39	nta-miR171d-3p	Nitab4.5_0000028	24485	24577	-	AGAAGCGAUGUUGGUGAGGUUCAAUCUGAAGACGUGUUUACGUUGUUUUCGUAAAGAACGAUCUCAGAUUGAGCCGCGCCAAUAUCACUUCC	CGAUGUUGGUGAGGUUCAAUC	0	0	0	4.13478	3.58402	3.37769	0	0	0	3.54388	3.98257	3.74484	0	3.69883	0	3.7571	#DIV/0!	0.833096	0	-0.0582669	nta-miR171d-3p
miRNA-precursor_307	NovelmiRNA-265	Nitab4.5_0000439	439538	439661	+	GCUAUGUUACUCGGACUCUUCAAAAAUGUUGUUGGGUGCAUGUCGGAUCCUCCAAAUUUAGUGCAUUUUUGGAGGAUCCGACACGGGUGCGACAGCACUUUUGGAGAGUCCGAGCAACAUAGG	UUGGAGAGUCCGAGCAACAUA	2.05068	2.48678	0.777194	0.950777	1.05153	0	1.8492	2.33211	2.18239	0.690717	0.523136	0.559969	1.77155	0.667435	2.12124	0.591274	0.547139	0.833164	-0.349687	0.0761607	NovelmiRNA-265
miRNA-precursor_249	NovelmiRNA-213	Nitab4.5_0000311	451324	451478	-	AAUCUCGACCUUGUCAGAUGAACGCAGAAUUGGUAGAAUUGUGCAAAAAAAGAGAUUGAUAGCUUGCUACAAAAGGGUUUGAUAAAACCCUCAAAAUCUUCUUGGUCUUGCACAGCUUUUUACUUUAAUAACGCAGCUGAAAAGGAACGUGAUA	UCGACCUUGUCAGAUGAACGCA	0.942156	0.616839	0.955531	2.05314	2.58402	2.64315	0.379719	0.798682	0.868286	2.45077	2.52314	2.15988	0.838175	2.42677	0.682229	2.37793	0.454634	0.833683	0.155946	0.0488419	NovelmiRNA-213
miRNA-precursor_494	NovelmiRNA-420	Nitab4.5_0000863	722857	722979	-	CGAAAUAAUAACUCAUAUUUAUGGCAAAGCACAAAGGUUGACACAAUAUAAACGAUUCUUUGGUUACGACGUGACUCUUUUACUACGACUUGAACUCUUAUUUGGUAUGAUAUUAUCUUUCA	AUUCUUUGGUUACGACGUGACUCU	0.800137	0.21829	2.71909	1.14872	1.5661	2.07026	0.00120718	0.305642	0.466187	1.54388	1.75343	1.28789	1.24584	1.59503	0.257679	1.5284	0.267488	0.834312	0.98816	0.0666257	NovelmiRNA-420
miRNA-precursor_1746	NovelmiRNA-1450	Nitab4.5_0008389	3734	3790	-	AAUUAGGGUUUGUUCUUGAACAAAGACGAUGGAAUUUGGGGCUGAGCAACUUGAUG	UAGGGUUUGUUCUUGAACAAAGAC	0.800137	0.513746	2.78665	1.14872	1.4141	1.52969	0	0.72068	0.118264	1.75889	1.52314	0.559969	1.36685	1.36417	0.279648	1.28066	0.220126	0.838357	1.0872	0.0835036	NovelmiRNA-1450
miRNA-precursor_1161	NovelmiRNA-977	Nitab4.5_0003351	25002	25089	-	AGUGCACGGAAAGUUCCGGCAUAAUAUACUGGAGAUUGGAGCACCUUUAUAUGAACUUCCAACAUAUUAUGCUAGAACUCCAGCACA	GCAUAAUAUACUGGAGAUUGGAGC	1.11208	1.21829	1.81467	0.0332389	0.63649	1.60631	0.927207	0.872683	1.51681	0.543875	0.951979	0.46686	1.38168	0.75868	1.10557	0.654238	0.410262	0.839151	0.276112	0.104442	NovelmiRNA-977
miRNA-precursor_996	NovelmiRNA-841	Nitab4.5_0002478	88636	88776	+	CUCUUCAUCUUUUUUAUAGGCCAGAAUGGACCUUUAUUUUUAUCAAGUGAUCUCACAACCAUCGGGGUACUCAAUGGAUGUGCUUUAUCCAUAUAAAAACGCAUUAAGAUCUUUUCGGUGUAUGUUGAUUGAUGGACGAA	UAAGAUCUUUUCGGUGUAUGUU	0	0	0.814668	0	0.331635	0.957784	0	0	0	0.380377	0.86709	0.260409	0.271556	0.429807	0	0.502625	0.373901	0.839285	0.271556	-0.0728188	NovelmiRNA-841
miRNA-precursor_1807	NovelmiRNA-1508	Nitab4.5_0009443	25424	25585	+	CUGUUAUGAAUCUUAGUCAUACAGACUUAUUCAGACCCAUUAAGUGGCUGUGAAGUCAAAAAAAAAAUACAAUUAAUGAUUAAGAUCUAAAUAAUUAAGAUUCAGAUUUUAAAAACAAACACACUUAAUAUAUGAGAUCUGAAUGAUUAAGAUUCAGACAU	AUGAGAUCUGAAUGAUUAAGAUUC	0	0	1.38725	0.618201	0.99906	1.27189	0	0	0	1.29111	0.86709	0.881897	0.462416	0.963051	0	1.01337	0.373901	0.840955	0.462416	-0.0503143	NovelmiRNA-1508
miRNA-precursor_262	NovelmiRNA-225	Nitab4.5_0000335	766505	766590	-	GAAGAAUUACUGUUAGAUCUUAUGCGAAAACAUUGAUGGUUAUUCUUAAGUGGGUUUUGUUGGGAUUUUAAGCUUGUGUAACUUA	GGGAUUUUAAGCUUGUGUAACUUA	0	0	1.31063	0	0.0515273	0.392187	0	0	0	0.321483	0	0.0194007	0.436875	0.147905	0	0.113628	0.373901	0.841968	0.436875	0.0342769	NovelmiRNA-225
miRNA-precursor_1000	NovelmiRNA-844	Nitab4.5_0002491	242793	242897	+	AGAAAUAGAAGGCUAGGAUUAAAUCUUGCACUUAAAUGGGCUAAUGGGUUGGGAAGAAUGGGCUAAGGGUAAUUGGGUUGGACCAUGUCUUUUUUUGUGUUUCA	AAAUAGAAGGCUAGGAUUAAAUCU	0	0	1.65855	0	0.151063	0.333293	0	0	0	0	0.630051	0	0.55285	0.161452	0	0.210017	0.373901	0.8438	0.55285	-0.0485649	NovelmiRNA-844
miRNA-precursor_837	NovelmiRNA-706	Nitab4.5_0001918	127010	127137	+	GAGAGCUGAAGUUUCUGUGUUGUAACUGGGAAACUUCAGCUCUAGAGCUGAAGUUUCUGUGUUGUAACUGAGAAACUUCAACUCUAGAGCUGAACUUUUUGUGUUGUAACUGGAAACUUCAGCUCUA	GAGAAACUUCAACUCUAGAGCUGA	0.401587	0.151176	1.50655	0.185242	0.331635	0	0	0.135717	0	0.321483	0.282128	0	0.686436	0.172292	0.045239	0.201204	0.200538	0.845926	0.641197	-0.0289112	NovelmiRNA-706
miRNA-precursor_1064	NovelmiRNA-894	Nitab4.5_0002840	291671	291788	-	GGGAAACUUUAGCUCUAGAGCUGAAGUUUUUGUGUUGUAACUUGGAAACUUCAGCUCUAGAGCUGAAGUUUUUGUCUUUGUAACUGGCGAACUUCAACUCUAGAGCUGAAGUUUUUG	GGCGAACUUCAACUCUAGAGCUGA	1.02962	1.08079	2.48346	1.56375	1.60172	1.52969	0.766742	1.22318	1.21342	1.35123	1.72959	1.68925	1.53129	1.56506	1.06778	1.59002	0.405995	0.847537	0.463508	-0.0249669	NovelmiRNA-894
miRNA-precursor_1627	NovelmiRNA-1344	Nitab4.5_0006920	137229	137322	+	AGUAUAAACAAAAACUUAACUAGCUCUAGAGCUGAAGUUCGACAGUUACUAAAAAAAAAACUUCAACUCUAGAGCUGAAGUUCGACAGGUAUA	AAAAAACUUCAACUCUAGAGCUGA	0.642595	0.21829	2.59536	1.14872	0.888029	1.70253	0	0.135717	0	0.984448	1.52314	1.05182	1.15208	1.24642	0.045239	1.18647	0.205731	0.84832	1.10684	0.0599552	NovelmiRNA-1344
miRNA-precursor_105	NovelmiRNA-98	Nitab4.5_0000079	17173	17304	-	CACGGGCUAGCCAGUUUUCGGAUUGAUAAUUAAAAAAUAGUUAGCGUUUGGAAAGUCAUUGAAAAAUAGUCAUUAUUUUGCUGCAACACGGAAAGUUCCAACAUAAUAUACUGGAGAUUGGUGCACCUGUA	GGGCUAGCCAGUUUUCGGAUUGAU	2.0919	2.06264	4.55441	1.74596	2.54795	2.39219	1.10554	1.74058	1.46619	2.30638	2.24896	1.96936	2.90298	2.2287	1.43744	2.1749	0.158245	0.849964	1.46555	0.0538	NovelmiRNA-98
miRNA-precursor_491	NovelmiRNA-417	Nitab4.5_0000861	722684	722766	-	UAUGUUUGAUCUGGUACUGGGGCUGGACUAUUGGGAUGUUGUGAAGGCAUUCAUAUGCCCAUUUCUCAACCAGAUCUACAUU	UGUUUGAUCUGGUACUGGGGCU	2.8248	2.61684	3.42408	3.1207	2.81403	3.14921	2.30864	2.50495	2.24379	3.38757	3.32254	2.54865	2.95524	3.02798	2.35246	3.08626	0.0768723	0.850557	0.60278	-0.058276	NovelmiRNA-417
miRNA-precursor_1959	NovelmiRNA-1639	Nitab4.5_0018008	7236	7303	+	CUAGCGAACUUCAGCUCUAGAGCUAAAGUUUUUAAAACCCUUGAGUAUGUACUGCUGAAGUUUCUAU	AGCGAACUUCAGCUCUAGAGCUA	0.401587	1.08079	1.20169	0.50717	0.414097	0.207763	0.138711	0.798682	0	0.491408	0.523136	0	0.894688	0.376343	0.312464	0.338181	0.171834	0.851425	0.582224	0.038162	NovelmiRNA-1639
miRNA-precursor_1437	NovelmiRNA-1188	Nitab4.5_0005203	65587	65669	-	AUAUACUAGAGAAUGGAGCAUCUGUGUAUGAACUUCCAGCAUAUUAUGUUGGAACUCCAACACACGAAAAAUUUCAGUAUAA	AGCAUCUGUGUAUGAACUUCCAGC	0.800137	0.616839	2.77719	1.11124	1.15106	1.42076	0.53726	0.305642	0.90676	1.22837	1.24896	1.14493	1.39806	1.22769	0.583221	1.20742	0.317105	0.852615	0.814836	0.0202648	NovelmiRNA-1188
miRNA-precursor_1090	NovelmiRNA-919	Nitab4.5_0002959	174378	174456	-	CUCUUAGGAUCAAAAUCUUAGUCUGAUGAAUCUUUCUCCUAAGAUUAAAACCUAGUCUGAUGAAUUUUCUCCCAGGAU	ACCUAGUCUGAUGAAUUUUCUCCC	1.26408	1.37357	1.79605	1.74596	0.829135	1.58122	1.51217	1.25119	1.27354	1.46444	1.77689	1.11456	1.4779	1.38544	1.34564	1.45196	0.508567	0.854796	0.132266	-0.0665262	NovelmiRNA-919
miRNA-precursor_1392	nta-miR167e-5p	Nitab4.5_0004899	195747	195861	-	AUCGUGAACCAUUAGCAGUUGAAGCUGCCAGCAUGAUCUAAACUUCCCUUUUGUUUCAUCUAUCAAGGAAAGAUCAGAUCAUGUGGCAGCCUCACCUGUUGAUGGUGUCACGAA	UGAAGCUGCCAGCAUGAUCUA	3.69035	3.7304	5.08577	1.9294	2.45363	1.74833	3.56192	3.41494	3.70323	1.8658	2.19774	2.20383	4.16884	2.04379	3.56003	2.08912	0.261539	0.858882	0.608811	-0.0453349	nta-miR167e-5p
miRNA-precursor_240	NovelmiRNA-206	Nitab4.5_0000301	1122501	1122650	+	AGUUCUAGCCUAAUAUACUAGAGAUUGGUGCACCUGUGUAUGAACUUCCAUCAUAUUAUGCUGGAACUCCAGCACACGGAAAGUUCCAGCAUAAUAUACUUGAGAUUGGAGCACUUGUGUAUGAACUUCUAGCAUAUUAUGCUAGAAUA	ACUUGUGUAUGAACUUCUAGCAUA	1.33447	1.21829	1.79605	0.322745	1.45363	1.47625	1.03683	1.59515	1.38675	1.26008	1.34626	0.367324	1.44961	1.08421	1.33958	0.991222	0.670601	0.859545	0.110028	0.092986	NovelmiRNA-206
miRNA-precursor_216	NovelmiRNA-189	Nitab4.5_0000263	217509	217630	-	GCUGCUUGUAAGCUGUCUGCAUGAGCUUCUUGCAACCUGCAUGUUUAAUAAGAAGAUGUUGCAAAUCAUUUCAUUAAGUUGCUUGCAACCUGCCUGCAUCUUGUAGAUAAACUUCAAUAGA	AAGCUGUCUGCAUGAGCUUCUUGC	0.112081	0.0807865	2.24351	0.721295	0.63649	1.52969	0	0	0	1.05845	1.28213	0.729894	0.812126	0.962492	0	1.02349	0.319905	0.860984	0.812126	-0.0609984	NovelmiRNA-189
miRNA-precursor_438	nta-miR6478	Nitab4.5_0000743	492307	492371	+	UGGUUUAUAUAACCGACCUUAGCUCAGUUGGUAGAGAGGAGGACUGUAGUUGGGGUGUAAACCU	CCGACCUUAGCUCAGUUGGUA	5.19008	4.29024	8.04028	5.78218	6.53419	6.10037	3.95074	4.69796	4.25875	6.02654	6.05991	6.4751	5.8402	6.13891	4.30248	6.18718	0.252461	0.862471	1.53772	-0.0482681	nta-miR6478
miRNA-precursor_713	nta-miR156e-5p	Nitab4.5_0001519	306271	306391	+	AGGUAAGAAUGGAUGAGUGACAGAAGAGAGUGAGCACACAUGAUUCUUGCAUGGAUAAUUGCCCAUGCUUAGAAGCUAUGUGUGCUUUCUCUCUCUCUGUCACACACCAACAACUAGCCC	UGACAGAAGAGAGUGAGCAC	0	0	0.114229	2.20316	2.4141	1.42076	0	0	0	2.09407	2.23209	1.8819	0.0380762	2.01267	0	2.06935	0.373901	0.867552	0.0380762	-0.0566798	nta-miR156e-5p
miRNA-precursor_201	NovelmiRNA-176	Nitab4.5_0000240	350735	350894	+	UAUGGUCCUCAUUUCUAUUAGAACAGAUCCUUUGUUGGCUCUCUUUCAUAAGGAAAAGAUGUACCUCGCAGAUUACCUUCCCAUGCUCAAAGUUGAAGGCUGGUAGAUGUUGAUGGCGAGAGGCGGAUCCAGGAUUUGGGCUUACUGGAUUUAACCAUU	AGAGGCGGAUCCAGGAUUUGG	3.442	3.55327	3.58455	2.49267	2.4141	2.25613	3.22617	3.46962	3.11004	2.49141	2.66819	2.09913	3.52661	2.38763	3.26861	2.41957	0.0872108	0.869185	0.257997	-0.0319429	NovelmiRNA-176
miRNA-precursor_962	NovelmiRNA-813	Nitab4.5_0002330	304281	304411	+	AAUGAAAGGAACGAGGAUACAUAUUGCCGACCACAACUUGUUUGGAACUAAGACGUUAUUAUAGUUGUUGUUAUGUAUGUUAGUGUACUAGACACAGGUGUGAGAUUUGAAGAAUUCCUAAACUUUUAUG	ACAACUUGUUUGGAACUAAGACGU	0.190083	0	1.08385	0.50717	1.15106	0.792725	0	0	0	0.984448	1.18025	0.0835311	0.424646	0.816986	0	0.749409	0.272659	0.869419	0.424646	0.0675769	NovelmiRNA-813
miRNA-precursor_468	NovelmiRNA-405	Nitab4.5_0000828	177239	177385	-	ACGUGGCGCUGUUGGCAUCUGCCUGCCGCUGGGCGCUGACGAGGGAUAUCGGUGGGGCGACAGAGGCACAUACGCGCUCGUCACUUGGCACAACCACGGAGUCGUCGGUAGCGCUAGGCGUUAGGAGGAUUGCUAGGACGCCACGG	GUGGCGCUGUUGGCAUCUGCCUGC	0.527118	0.616839	2.36216	0.907708	0.767734	1.24018	0	0.0101862	0	1.54388	0.951979	0.203825	1.1687	0.971875	0.00339541	0.899893	0.12282	0.86987	1.16531	0.0719821	NovelmiRNA-405
miRNA-precursor_1637	NovelmiRNA-1352	Nitab4.5_0007001	35873	36020	+	ACGGGUUCGGCCGAACUCAAUAGCUUUGGUUCGAACCUUGUAUUUGUCUUAAAAAUUUCAUUAAAUAUGUAUAAAUUAUUAAAUUAGAACCCAAUAACUUAAAACAAUUAGAAUCCCGAACCCAUAAGCUUGAAAUCCUGACUCCGC	GUUCGGCCGAACUCAAUAGCUUUG	1.11208	1.6415	2.80539	0.618201	1.19837	1.52969	0.888732	1.50495	1.30269	1.12884	1.18025	1.17468	1.85299	1.11542	1.23212	1.16126	0.308012	0.871974	0.620867	-0.0458348	NovelmiRNA-1352
miRNA-precursor_358	NovelmiRNA-308	Nitab4.5_0000540	558869	558997	+	CUGAAGUUUCAAGAGGCCAGAAUUCGAGAGUUGGCUGAAUAUGUUUCCAAAGGUCACGUUCCCCGUAAAAUGUUUCCUUUGGGAACAUGUUCAGCCAACUCUUGAAUUUUGGCCUCUUGAAACUUCAA	AGAGUUGGCUGAAUAUGUUUC	0.401587	0	1.28415	0.185242	0	0	0	0	0	0	0	0.144932	0.561914	0.0617473	0	0.0483105	0.212582	0.872241	0.561914	0.0134368	NovelmiRNA-308
miRNA-precursor_1943	NovelmiRNA-1626	Nitab4.5_0013583	17819	17917	-	UGUUUUUGUAACUGGCGAACUUCAGCUCUAGAGCUAAAGUUUUUGUUUUGUAACUGGCGAACUUAAUCUCUAGAGCUGAAGUUUUUGUUUUUGUAACU	GGCGAACUUCAGCUCUAGAGCUA	1.11208	1.31345	3.29745	1.22087	1.76773	1.91826	0.323135	1.25119	0.359272	1.51788	1.8227	1.44261	1.90766	1.63562	0.644534	1.5944	0.172072	0.87283	1.26313	0.0412225	NovelmiRNA-1626
miRNA-precursor_453	NovelmiRNA-390	Nitab4.5_0000775	478051	478162	-	GGAGAUUGGUGCACCUGUGUAUGAACUUCCAGCAUAUUAUGCUGGAACUCCAACACGCGGAAAGUUCCAGCACCAAUAUACUGGAGAUUGGAGCACUUGUGUAUGAACUUU	AGAUUGGUGCACCUGUGUAUGAAC	2.73657	3.05348	4.18032	1.9926	2.58402	2.51652	2.46064	2.88167	2.64752	2.64341	2.33049	2.23239	3.32346	2.36438	2.66328	2.4021	0.220171	0.874591	0.66018	-0.0377206	NovelmiRNA-390
miRNA-precursor_868	nta-miR396a-3p	Nitab4.5_0002008	298509	298661	+	AUGGCUCUCUUUGUAUUUUUCCACAGCUUUCUUGAACUGCAUAUAUUUGAAAACUCACACCAUAUAUAACCAAUUAUUAUUAUUGGAGGUGAAAAUAAAAUAAAAAAUUGUUGCGGUUCAAUAAGGCUGUGGGAAGAUACAGAUAGUGUCAA	GUUCAAUAAGGCUGUGGGAAG	11.2928	11.1195	7.78872	10.3507	9.76798	10.1032	10.8979	11.1499	10.9541	10.1573	10.2168	9.94185	10.067	10.074	11.0007	10.1053	0.459798	0.875985	-0.933655	-0.0313278	nta-miR396a-3p
miRNA-precursor_560	NovelmiRNA-471	Nitab4.5_0001035	60913	60988	+	GUGCCUUGGCGAGAGUAGUGCUAGGAUGGGUGACCCCCUGGGAUGUCCUCGUGUUGCAUCCCUCUUUUUAGGCAA	GUCCUCGUGUUGCAUCCCU	1.15161	1.66575	5.40117	2.9186	4.65356	0.0702591	0.53726	2.35811	0.565723	2.19595	2.48091	2.30144	2.73951	2.54747	1.1537	2.3261	0.340895	0.876671	1.58581	0.221374	NovelmiRNA-471
miRNA-precursor_665	NovelmiRNA-558	Nitab4.5_0001375	563992	564247	+	GGACAUCCAAUCUUACGUGACACUAACAUUUGAUGAGGUGAAUGUCACAUGACAUGCCACCUUAGCACCACUAACCCAUGUUACCCCUCCCUUCUAUUAUUUUUUUCCAUCACUAAACUUUCCUUUCCCUCGAAGAAAAUUUUAGUAGUGAAAGAACAAAUAUAGGGGAGGGAUAAAAUGGGUUAGGGACGUUGAGGUGGUAUGCCAAGUGGCAUCCACCUUAUCAAAUGGUAGGCCACGUAAGAUUGAAUGUCA	ACGUGACACUAACAUUUGAUGAGG	0.642595	0	2.34945	0.0332389	0.244172	0.0702591	0	0	0	0.321483	0	0.0835311	0.997347	0.11589	0	0.135005	0.227909	0.877321	0.997347	-0.0191146	NovelmiRNA-558
miRNA-precursor_1936	NovelmiRNA-1620	Nitab4.5_0012764	34344	34558	-	AGCCUCAAUUCUGCCGGAAAAGUGAGUGCUUUUCGGAUUCUUCGUUUCCAAUAUUGUUUGUCACAAGUUAUUUUCGCUUGAUUUUGGUUAACUUUUACAGUAAAAUUUAAUUUGAAUAAAUUUAUAAUUUGAAGAAAUAAUAUCUAUAAUUAAAAGUAGAAGACAAAAGCACCUCAUGAAGCCAAAUGACAGAACAAUAGAAUGACACAUGGCA	AGAAGACAAAAGCACCUCAUGAAG	0	0	0	0	0	0.271893	0	0	0	0	0.215014	0	0	0.090631	0	0.0716712	#DIV/0!	0.877619	0	0.0189598	NovelmiRNA-1620
miRNA-precursor_896	NovelmiRNA-751	Nitab4.5_0002129	301315	301452	+	CAGUUGAUAUUAAAAUAUCAGGUUAUGGUUUUAGGAUAGUGUAUUAUGUAGUUCAUAAUAAAAAUGAUAAUUUUGUGCCAAACUUAUCUAUAUUUAGGACUAUGGUUUGUGAUAACGAUAAUGAAUGAUAUCGAUUA	AGGACUAUGGUUUGUGAUAACGAU	0.401587	0.459298	2.92158	2.37111	2.26654	2.46258	0	0.798682	0	2.46444	2.28213	2.31486	1.26082	2.36674	0.266227	2.35381	0.317778	0.878998	0.994596	0.0129332	NovelmiRNA-751
miRNA-precursor_798	NovelmiRNA-674	Nitab4.5_0001771	304513	304679	-	CCGAGGUUCCGGUCCGCAGUCCUGAUGUUACAUCAAAAAUCAAAACAUGAAAAAUACUAGCUAAGCCUACCAACUACGAGUUACAAAAUUCCUAUAUAUAAGUCUUCUGAAGCUUGAUCUUUAGUUUUGAAUGGUUCUUCAUGCAGACUUUGGAUUUGAACCUUGA	AUGCAGACUUUGGAUUUGAACCUU	0.800137	0.846321	2.54049	1.44828	1.4141	1.67907	0.00120718	0.550755	0.243795	1.51788	1.60406	1.36732	1.39565	1.51381	0.265252	1.49642	0.129902	0.88009	1.1304	0.0173939	NovelmiRNA-674
miRNA-precursor_938	NovelmiRNA-790	Nitab4.5_0002249	96256	96335	+	AGGUUUUGUGAAGUGACUUUAGAUCCGCCUCGGAUGGGGAGGGGUGAGAGGCGGAUGUAGUGUAAUGACUACGAGAUCA	AGAGGCGGAUGUAGUGUAAUGACU	0	0.00678589	2.09912	0.322745	0.331635	0.555686	0	0	0	0.543875	0.0706238	0.514165	0.701969	0.403356	0	0.376222	0.371823	0.881587	0.701969	0.027134	NovelmiRNA-790
miRNA-precursor_637	nta-miR5303b	Nitab4.5_0001292	433214	433336	+	GCUAUGUUGCUCGGACUCUCCGAAAAUGUGGCCGGAUACGUGUCGGAUCCUCCAAAAGUAGUGCAUUUUUGAAGGAUCUGACACGGGUGCAGCUACAUUUUGGAGAGUCCGCGCAAUAUAGA	AAAAUGUGGCCGGAUACGUGU	0.896352	0.968312	0	0	0	0.333293	1.23387	1.4334	1.11826	0	0	0.41795	0.621555	0.111098	1.26184	0.139317	0.119974	0.881844	-0.640289	-0.0282189	nta-miR5303b
miRNA-precursor_1884	NovelmiRNA-1577	Nitab4.5_0011163	47593	47692	-	ACUUUUGUCUUGUUCUUCGGCGGUGGCAAAUCUUGGAUAGAUUUGAUCAUUGACGGGUCCAACUCAAUACCUCGCCGACUGACGAUGAAUCCCAAAAGC	CUCGCCGACUGACGAUGAAUCC	0	0	0	0.255631	0.4921	1.33329	0	0.135717	0.359272	0.321483	1.28213	0.260409	0	0.693675	0.164996	0.62134	0.190314	0.883964	-0.164996	0.072335	NovelmiRNA-1577
miRNA-precursor_1828	NovelmiRNA-1528	Nitab4.5_0009759	9380	9442	-	CACGGGUACAUUGACUGUGACGUGGUUCGAGAUAAGUUUUCACAACGUUGCAAUUCUCCGUA	UUGACUGUGACGUGGUUCGAGA	0.896352	0.713055	0	0.670669	0.244172	0.555686	1.0716	0.550755	0.41372	0.43696	0.630051	0.46686	0.536469	0.490176	0.67869	0.51129	0.696364	0.888072	-0.142221	-0.0211147	NovelmiRNA-1528
miRNA-precursor_421	NovelmiRNA-365	Nitab4.5_0000716	364287	364354	+	UUGGAUGUCUAUUGUGCUGCUGAUUUAUGGAAUUUGGAAGGAUAAACAUGGCAUGGAGAAACGCCAC	AUUGUGCUGCUGAUUUAUGGAA	1.87289	2.02564	1.90431	2.38688	2.17491	1.95778	2.12222	1.8906	2.30269	2.17946	2.16255	2.23239	1.93428	2.17319	2.10517	2.19147	0.252873	0.891372	-0.170891	-0.0182783	NovelmiRNA-365
miRNA-precursor_282	NovelmiRNA-242	Nitab4.5_0000394	960810	960939	+	UGAGCUAUGUUGCACAGACUCUCCAAAAUAUUGUCGCACCCGUGUUGGAUCCUCGAAAAAAUCCACUACUUUAGGAGGAUCCGACAUGCACCCGGAGAUAUUUUCAAAGAGUCUGAACAACAUAGCUCU	GCUAUGUUGCACAGACUCUCC	0	0.0807865	0	0.81751	0.4921	0	0.723673	0	0.788115	0.195952	0.776893	0.203825	0.0269288	0.436537	0.503929	0.392223	0.13369	0.891762	-0.477001	0.0443134	NovelmiRNA-242
miRNA-precursor_805	nta-miR156e-5p	Nitab4.5_0001790	215554	215657	+	AGGGAGGUGACAGAAGAGAGUGAGCACACAUGGUCUUUUCUUGCAUUGAUAUAUAUUUAUAUGCUUGAAGCUAUGCGUGCUCACUCUCUAUCUGUCACCCCCA	UGACAGAAGAGAGUGAGCAC	0	0	0	2.25563	2.3527	1.24018	0	0	0	1.84504	2.08948	2.06776	0	1.9495	0	2.00076	#DIV/0!	0.894885	0	-0.0512598	nta-miR156e-5p
miRNA-precursor_768	NovelmiRNA-646	Nitab4.5_0001690	57384	57566	-	AGUAGCCACUUUGAAGGGCUGCUAUUUAGAAAUUAGCCAGUGCAUUCUAUUUCAGUUUUUCAGUUUAAUUUUUCAAGACAAAAAUGUCCUGAGUUGUCCUGAAAUUACGUUUUUUAGUUUAAAAUUUCAUGAUAAAAUAAGUAUUGGCUAAUCCAUAAAUAGCAUCCCUGAGAAUGGUUAUC	AAGGGCUGCUAUUUAGAAAUUAGC	0	0	1.81467	0	0	0.448771	0	0	0	0	0	0.367324	0.604889	0.14959	0	0.122441	0.373901	0.895099	0.604889	0.0271489	NovelmiRNA-646
miRNA-precursor_1494	NovelmiRNA-1234	Nitab4.5_0005550	79403	79495	-	AUUGAUGAAGAUUUCACACAUCGUAUUGGGGCGAGAUGGAUGAAAUGGAGACUCGCUUCCGGUGUUUUGUGUGACAAGAAGGUGCCAUCAAA	UUCCGGUGUUUUGUGUGACAAGAA	0	0	1.57366	0.386876	0.63649	1.07026	0	0	0	0.780915	0.577584	0.647432	0.524553	0.697875	0	0.668643	0.373901	0.895214	0.524553	0.0292315	NovelmiRNA-1234
miRNA-precursor_573	NovelmiRNA-483	Nitab4.5_0001079	204782	204945	+	AUGAGCAAGUUGUGCAAGAUCGUGAGCGAGUUGUCGAGCGCCGCAUGUGUACUUAUUUAACGACUAAGGACGUGACAACGUGGUAUCAGAGCAAAGGAUCACAUCGGGCAAAUGAAUGUCUAGAGUUGGGAAAACUUGCAACAAUGAUCGGAAACUUUGCUCA	AGCAAGUUGUGCAAGAUCGUGAGC	2.22756	1.78123	4.39963	2.852	3.17491	3.44182	1.00121	1.27868	1.35927	3.09407	3.32254	2.96936	2.8028	3.15624	1.21305	3.12866	0.123201	0.896675	1.58975	0.0275838	NovelmiRNA-483
miRNA-precursor_1745	NovelmiRNA-1449	Nitab4.5_0008349	96584	96776	+	UUUUUUUUAUAGAAUUCUCAAUUCCAUGGAUAAUGAAAUGGGAUGUAGAAGUUGGUUAUACCACAGAAGGAAUUCCCUAUCUAAAUAGGACUUUUUAUACCAAAUUCUGGAGUAAAAUACUCUUAUCUAAAAAGGAUGGAAAACUUUAUGGCCAAGCAUUGAUGGAUCAGAUUGAGGUCAAAAUAGAAGAAU	AAGGAUGGAAAACUUUAUGGCC	1.58601	0.968312	0.114229	1.38688	0.99906	1.81442	1.26424	1.55075	1.51681	1.73652	1.31455	1.0194	0.889517	1.40012	1.44394	1.35682	0.272567	0.897074	-0.554419	0.0432951	NovelmiRNA-1449
miRNA-precursor_1537	nta-miR7972	Nitab4.5_0005892	124737	124890	-	AAUUUUCUUGUCGAAGGAGAAUUACAAAUCUAACAAAUACACCAAUUUCCUAUAAUAAAGUUCUUCUUUCUUAGAAAGAGACAUGUUCUUUCCGUUUUUGGAAAGUGACAUAUUUGUCAGGCUUGUGAUUCUCCUUUGAUGGCAUAGAAAAUA	UUGUCAGGCUUGUGAUUCUCC	7.09887	6.8791	6.83076	5.84631	6.21859	6.10258	6.86353	6.85966	7.41414	5.93864	6.22996	5.93935	6.93624	6.05582	7.04578	6.03599	0.616132	0.898913	-0.109535	0.0198396	nta-miR7972
miRNA-precursor_1642	NovelmiRNA-1356	Nitab4.5_0007019	117977	118075	-	GACGGACCUGAUAAAGAAUCUCCAUUAUGAAAAAUCUUUGAGUUUAUUAAACUCCUUUUUCUUGCUUGUAUCACUGGAGAAUUUGAUGAGGAUUCGUA	ACUGGAGAAUUUGAUGAGGAUU	2.0919	1.88814	0.529266	2.80583	1.9166	1.83579	1.58617	2.08991	1.33126	2.0403	2.28213	2.36732	1.5031	2.18607	1.66911	2.22992	0.773349	0.899456	-0.16601	-0.0438444	NovelmiRNA-1356
miRNA-precursor_1755	NovelmiRNA-1459	Nitab4.5_0008603	59871	59940	-	AAUGCUGGAUAUUCAGAACAUGUCAGAGGAUGACAAAUUGCAUAACUUUAUUUCUGGAAUGCAAGCAUG	UUAUUUCUGGAAUGCAAGCAUG	0	0.151176	0.988698	0	0.151063	0.0702591	0.138711	0	0	0	0	0.260409	0.379958	0.073774	0.0462369	0.0868029	0.343586	0.899799	0.333721	-0.0130289	NovelmiRNA-1459
miRNA-precursor_1143	nta-miR6151f	Nitab4.5_0003251	286352	286407	+	GGAUGAGUGUGAGGCAUUGGAUUGAUGUCACUUAAUCCGAGCCCCACAUUCAUCA	UGAGUGUGAGGCAUUGGAUUGA	0.112081	0	0.336621	1.9294	1.15106	0.333293	0	0	0	1.46444	0.407659	1.31486	0.149567	1.13792	0	1.06232	0.205239	0.900346	0.149567	0.0756011	nta-miR6151f
miRNA-precursor_1424	NovelmiRNA-1175	Nitab4.5_0005102	94716	94810	-	UCCCCACUGUCCAUGUCGCGCCGUUUAAGCUCAUCUCAGUCCAAUAUGAUAGGAUUGGAACGAGCUUAAAUGGAGCGACAUGGACAGUGAGGGU	AAUGGAGCGACAUGGACAGUG	0.0296185	0	0	0	0	0.0702591	0	0	0	0.0584486	0	0	0.00987282	0.0234197	0	0.0194829	0.373901	0.903415	0.00987282	0.00393681	NovelmiRNA-1175
[truncated: 912 more rows]

## Sheet: known
miRNAID	annotation	Seqid(chromosome)	startposition	endposition	strand	precursorsequence	maturesequence	YL_1	YL_2	YL_3	YR_1	YR_2	YR_3	ZL_1	ZL_2	ZL_3	ZR_1	ZR_2	ZR_3	YL	YR	ZL	ZR	Pvalue(leaf)	Pvalue(Root)	FC(leaf)	FC(Root)	annotation
[truncated: 321 more rows]

[truncated: 1 more sheets: novel]
